# Supplementary material for: Epigenetic Landscapes Explain Partially Reprogrammed Cells and Identify Key Reprogramming Genes
Source: PLoS Comput Biol. 2014 Aug 14;10(8):e1003734. doi: 10.1371/journal.pcbi.1003734 (PMC4133049; doi:10.1371/journal.pcbi.1003734)
Supplement: File S1 — Microarray sources. List of all microarrays used in this paper. (TXT) [file pcbi.1003734.s004.txt]

GSE	GSM	Our Cell Name	More Detailed Cell Name
E-GEOD-23033	GSM568469	oocyte	oocyte
E-GEOD-23033	GSM568470	oocyte	oocyte
E-GEOD-23033	GSM568471	oocyte	oocyte
E-GEOD-31985	GSM792296	oocyte	oocyte
E-GEOD-31985	GSM792297	oocyte	oocyte
E-GEOD-31985	GSM792298	oocyte	oocyte
E-GEOD-25896	GSM635857	sperm	sperm
E-GEOD-25896	GSM635858	sperm	sperm
E-GEOD-25896	GSM635859	sperm	sperm
E-GEOD-24940	GSM613030	placenta	placenta
E-GEOD-24940	GSM613031	placenta	placenta
E-GEOD-24940	GSM613032	placenta	placenta
E-GEOD-41370	GSM1015774	trophoblast stem cell	trophoblast stem cell
E-GEOD-41370	GSM1015775	trophoblast stem cell	trophoblast stem cell
E-GEOD-41370	GSM1015776	trophoblast stem cell	trophoblast stem cell
E-GEOD-41370	GSM1015777	trophoblast stem cell	trophoblast stem cell
E-GEOD-41370	GSM1015778	trophoblast stem cell	trophoblast stem cell
E-GEOD-41370	GSM1015779	trophoblast stem cell	trophoblast stem cell
E-GEOD-41370	GSM1015780	trophoblast stem cell	trophoblast stem cell
E-GEOD-41370	GSM1015781	trophoblast stem cell	trophoblast stem cell
E-GEOD-41370	GSM1015782	trophoblast stem cell	trophoblast stem cell
E-GEOD-25255	GSM619267	trophoblast stem cell	trophoblast stem cell
E-GEOD-25255	GSM621308	trophoblast stem cell	trophoblast stem cell
E-GEOD-25255	GSM621309	trophoblast stem cell	trophoblast stem cell
E-GEOD-31562	GSM783316	episc	episcs
E-GEOD-16462	GSM413497	esc	esc
E-GEOD-16462	GSM413498	esc	esc
E-GEOD-16462	GSM413499	esc	esc
E-GEOD-17004	GSM425433	esc	esc
E-GEOD-17004	GSM425446	esc	esc
E-GEOD-17004	GSM425448	esc	esc
E-GEOD-21595	GSM539085	esc	esc
E-GEOD-21595	GSM539086	esc	esc
E-GEOD-21595	GSM539087	esc	esc
E-GEOD-23958	GSM590259	esc	esc
E-GEOD-23958	GSM590260	esc	esc
E-GEOD-23958	GSM590265	esc	esc
E-GEOD-23958	GSM590266	esc	esc
E-GEOD-27685	GSM685739	esc	esc
E-GEOD-27685	GSM685740	esc	esc
E-GEOD-27685	GSM685741	esc	esc
E-GEOD-27341	GSM769446	esc	esc
E-GEOD-27341	GSM769447	esc	esc
E-GEOD-27341	GSM769448	esc	esc
E-GEOD-15907	GSM791102	HSC	HSC - LT
E-GEOD-15907	GSM791103	HSC	HSC - LT
E-GEOD-15907	GSM791104	HSC	HSC - LT
E-GEOD-15907	GSM399454	HSC	HSC - ST
E-GEOD-15907	GSM399455	HSC	HSC - ST
E-GEOD-15907	GSM476654	HSC	HSC - ST
E-GEOD-15907	GSM791112	HSC	HSC - ST
E-GEOD-15907	GSM791113	HSC	HSC - ST
E-GEOD-15907	GSM538343	Common Lymphoid Progenitor (CLP)	Common Lymphoid Progenitor (CLP)
E-GEOD-15907	GSM538346	Common Lymphoid Progenitor (CLP)	Common Lymphoid Progenitor (CLP)
E-GEOD-15907	GSM538347	Common Lymphoid Progenitor (CLP)	Common Lymphoid Progenitor (CLP)
E-GEOD-15907	GSM538348	Common Lymphoid Progenitor (CLP)	Common Lymphoid Progenitor (CLP)
E-GEOD-15907	GSM538349	Common Lymphoid Progenitor (CLP)	Common Lymphoid Progenitor (CLP)
E-GEOD-15907	GSM538350	Common Lymphoid Progenitor (CLP)	Common Lymphoid Progenitor (CLP)
E-GEOD-15907	GSM791117	Common Myeloid Progenitor (CMP)	Common Myeloid Progenitor (CMP)
E-GEOD-15907	GSM791118	Common Myeloid Progenitor (CMP)	Common Myeloid Progenitor (CMP)
E-GEOD-15907	GSM791119	Granulocyte-Monocyte Progenitor (GMP)	Granulocyte-Monocyte Progenitor (GMP)
E-GEOD-15907	GSM791120	Granulocyte-Monocyte Progenitor (GMP)	Granulocyte-Monocyte Progenitor (GMP)
E-GEOD-15907	GSM791121	Granulocyte-Monocyte Progenitor (GMP)	Granulocyte-Monocyte Progenitor (GMP)
E-GEOD-15907	GSM791108	Megakaryocyte-Erythroid Progenitor (MEP)	Megakaryocyte-Erythroid Progenitor (MEP)
E-GEOD-15907	GSM791109	Megakaryocyte-Erythroid Progenitor (MEP)	Megakaryocyte-Erythroid Progenitor (MEP)
E-GEOD-15907	GSM538340	pre B Cell	pre B Cell
E-GEOD-15907	GSM538341	pre B Cell	pre B Cell
E-GEOD-15907	GSM538342	pre B Cell	pre B Cell
E-GEOD-15907	GSM538201	B Cell	B cell - follicular
E-GEOD-15907	GSM538202	B Cell	B cell - follicular
E-GEOD-15907	GSM538203	B Cell	B cell - follicular
E-GEOD-15907	GSM538210	B Cell	B cell - marginal zone
E-GEOD-15907	GSM538211	B Cell	B cell - marginal zone
E-GEOD-15907	GSM538212	B Cell	B cell - marginal zone
E-GEOD-15907	GSM854329	monocytes - classical	monocytes - classical
E-GEOD-15907	GSM854330	monocytes - classical	monocytes - classical
E-GEOD-15907	GSM854331	monocytes - classical	monocytes - classical
E-GEOD-15907	GSM605840	dendritic cell - plasmacytoid	dendritic cell - plasmacytoid
E-GEOD-15907	GSM605841	dendritic cell - plasmacytoid	dendritic cell - plasmacytoid
E-GEOD-15907	GSM605842	dendritic cell - plasmacytoid	dendritic cell - plasmacytoid
E-GEOD-15907	GSM605843	dendritic cell - plasmacytoid	dendritic cell - plasmacytoid
E-GEOD-15907	GSM605844	dendritic cell - plasmacytoid	dendritic cell - plasmacytoid
E-GEOD-15907	GSM605845	dendritic cell - plasmacytoid	dendritic cell - plasmacytoid
E-GEOD-15907	GSM854297	dendritic cell - plasmacytoid	dendritic cell - plasmacytoid
E-GEOD-15907	GSM854298	dendritic cell - plasmacytoid	dendritic cell - plasmacytoid
E-GEOD-15907	GSM854299	dendritic cell - plasmacytoid	dendritic cell - plasmacytoid
E-GEOD-15907	GSM854300	dendritic cell - plasmacytoid	dendritic cell - plasmacytoid
E-GEOD-15907	GSM854301	dendritic cell - plasmacytoid	dendritic cell - plasmacytoid
E-GEOD-15907	GSM538240	macrophage	macrophage
E-GEOD-15907	GSM538241	macrophage	macrophage
E-GEOD-15907	GSM538282	macrophage	macrophage
E-GEOD-15907	GSM538283	macrophage	macrophage
E-GEOD-15907	GSM538284	macrophage	macrophage
E-GEOD-15907	GSM605854	macrophage	macrophage
E-GEOD-15907	GSM605855	macrophage	macrophage
E-GEOD-15907	GSM854280	macrophage	macrophage
E-GEOD-15907	GSM854281	macrophage	macrophage
E-GEOD-15907	GSM854282	macrophage	macrophage
E-GEOD-15907	GSM854283	macrophage	macrophage
E-GEOD-15907	GSM854284	macrophage	macrophage
E-GEOD-15907	GSM791136	thymocyte DN	thymocyte - DN2
E-GEOD-15907	GSM791137	thymocyte DN	thymocyte - DN2
E-GEOD-15907	GSM791138	thymocyte DN	thymocyte - DN2
E-GEOD-15907	GSM791139	thymocyte DN	thymocyte - DN2
E-GEOD-15907	GSM791140	thymocyte DN	thymocyte - DN2
E-GEOD-15907	GSM791141	thymocyte DN	thymocyte - DN2
E-GEOD-15907	GSM791142	thymocyte DN	thymocyte - DN2
E-GEOD-15907	GSM791146	thymocyte DN	thymocyte - DN3a
E-GEOD-15907	GSM791147	thymocyte DN	thymocyte - DN3a
E-GEOD-15907	GSM791148	thymocyte DN	thymocyte - DN3a
E-GEOD-15907	GSM791149	thymocyte DN	thymocyte - DN3b
E-GEOD-15907	GSM791150	thymocyte DN	thymocyte - DN3b
E-GEOD-15907	GSM791154	thymocyte DN	thymocyte - DN4
E-GEOD-15907	GSM791155	thymocyte DN	thymocyte - DN4
E-GEOD-15907	GSM791156	thymocyte DN	thymocyte - DN4
E-GEOD-15907	GSM399391	thymocyte - DP	thymocyte - DP
E-GEOD-15907	GSM399392	thymocyte - DP	thymocyte - DP
E-GEOD-15907	GSM399393	thymocyte - DP	thymocyte - DP
E-GEOD-15907	GSM399370	T Cell	T Cell - helper
E-GEOD-15907	GSM399371	T Cell	T Cell - helper
E-GEOD-15907	GSM399372	T Cell	T Cell - helper
E-GEOD-15907	GSM538362	T Cell	"T Cell - helper, memory"
E-GEOD-15907	GSM538363	T Cell	"T Cell - helper, memory"
E-GEOD-15907	GSM538364	T Cell	"T Cell - helper, memory"
E-GEOD-15907	GSM538365	T Cell	"T Cell - helper, memory"
E-GEOD-15907	GSM538366	T Cell	"T Cell - helper, memory"
E-GEOD-15907	GSM538367	T Cell	"T Cell - helper, memory"
E-GEOD-15907	GSM538371	T Cell	"T Cell - helper, memory"
E-GEOD-15907	GSM538372	T Cell	"T Cell - helper, memory"
E-GEOD-15907	GSM538373	T Cell	"T Cell - helper, memory"
E-GEOD-15907	GSM538398	T Cell	"T Cell - helper, memory"
E-GEOD-15907	GSM538399	T Cell	"T Cell - helper, memory"
E-GEOD-15907	GSM538400	T Cell	"T Cell - helper, memory"
E-GEOD-15907	GSM538382	T Cell	"T Cell - helper, na�ve"
E-GEOD-15907	GSM538383	T Cell	"T Cell - helper, na�ve"
E-GEOD-15907	GSM538384	T Cell	"T Cell - helper, na�ve"
E-GEOD-15907	GSM605769	T Cell	"T Cell - helper, na�ve"
E-GEOD-15907	GSM538318	T Cell	T Cell - invariant Natural Killer
E-GEOD-15907	GSM538319	T Cell	T Cell - invariant Natural Killer
E-GEOD-15907	GSM538320	T Cell	T Cell - invariant Natural Killer
E-GEOD-15907	GSM538321	T Cell	T Cell - invariant Natural Killer
E-GEOD-15907	GSM538322	T Cell	T Cell - invariant Natural Killer
E-GEOD-15907	GSM538324	T Cell	T Cell - invariant Natural Killer
E-GEOD-15907	GSM538325	T Cell	T Cell - invariant Natural Killer
E-GEOD-15907	GSM538326	T Cell	T Cell - invariant Natural Killer
E-GEOD-15907	GSM538327	T Cell	T Cell - invariant Natural Killer
E-GEOD-15907	GSM538328	T Cell	T Cell - invariant Natural Killer
E-GEOD-15907	GSM538329	T Cell	T Cell - invariant Natural Killer
E-GEOD-15907	GSM538330	T Cell	T Cell - invariant Natural Killer
E-GEOD-15907	GSM538331	T Cell	T Cell - invariant Natural Killer
E-GEOD-15907	GSM399379	T Cell	T Cell - killer
E-GEOD-15907	GSM399380	T Cell	T Cell - killer
E-GEOD-15907	GSM399381	T Cell	T Cell - killer
E-GEOD-15907	GSM538406	T Cell	"T Cell - killer, na�ve"
E-GEOD-15907	GSM538407	T Cell	"T Cell - killer, na�ve"
E-GEOD-15907	GSM538408	T Cell	"T Cell - killer, na�ve"
E-GEOD-15907	GSM538409	T Cell	"T Cell - killer, na�ve"
E-GEOD-15907	GSM538410	T Cell	"T Cell - killer, na�ve"
E-GEOD-15907	GSM538411	T Cell	"T Cell - killer, na�ve"
E-GEOD-15907	GSM538332	T Cell	T Cell - precursor invariant Natural Killer
E-GEOD-15907	GSM538333	T Cell	T Cell - precursor invariant Natural Killer
E-GEOD-15907	GSM538334	T Cell	T Cell - precursor invariant Natural Killer
E-GEOD-15907	GSM538335	T Cell	T Cell - precursor invariant Natural Killer
E-GEOD-15907	GSM538336	T Cell	T Cell - precursor invariant Natural Killer
E-GEOD-15907	GSM538337	T Cell	T Cell - precursor invariant Natural Killer
E-GEOD-15907	GSM538338	T Cell	T Cell - precursor invariant Natural Killer
E-GEOD-15907	GSM538339	T Cell	T Cell - precursor invariant Natural Killer
E-GEOD-15907	GSM399365	T Cell	T Cell - regulatory
E-GEOD-15907	GSM399366	T Cell	T Cell - regulatory
E-GEOD-15907	GSM538315	natural killer cells	natural killer cells
E-GEOD-15907	GSM538316	natural killer cells	natural killer cells
E-GEOD-15907	GSM538317	natural killer cells	natural killer cells
E-GEOD-15907	GSM854306	neutrophils	neutrophils
E-GEOD-15907	GSM854307	neutrophils	neutrophils
E-GEOD-15907	GSM854308	neutrophils	neutrophils
E-GEOD-15907	GSM854327	microglia	microglia
E-GEOD-15907	GSM854328	microglia	microglia
E-GEOD-35592	GSM871355	erythroblast	erythroblast
E-GEOD-35592	GSM871356	erythroblast	erythroblast
E-GEOD-35592	GSM871357	erythroblast	erythroblast
E-GEOD-35592	GSM871358	erythroblast	erythroblast
E-GEOD-24327	GSM599849	spleen	spleen
E-GEOD-24327	GSM599850	spleen	spleen
E-GEOD-24327	GSM599852	spleen	spleen
E-GEOD-26630	GSM655474	spleen	spleen
E-GEOD-26630	GSM655475	spleen	spleen
E-GEOD-26630	GSM655476	spleen	spleen
E-GEOD-26630	GSM655477	spleen	spleen
E-GEOD-26630	GSM655478	spleen	spleen
E-GEOD-26630	GSM655479	spleen	spleen
E-GEOD-26630	GSM655480	spleen	spleen
E-GEOD-26630	GSM655481	spleen	spleen
E-GEOD-26630	GSM655482	spleen	spleen
E-GEOD-26630	GSM655483	spleen	spleen
E-GEOD-15907	GSM538280	Langerhans cell	Langerhans cell
E-GEOD-15907	GSM538281	Langerhans cell	Langerhans cell
E-GEOD-15907	GSM777067	lymph node stromal cell	lymph node stromal cell CD44- DN 
E-GEOD-15907	GSM777068	lymph node stromal cell	lymph node stromal cell CD44- DN 
E-GEOD-15907	GSM777069	lymph node stromal cell	lymph node stromal cell CD44- DN 
E-GEOD-15907	GSM777041	medullary thymic epithelial	medullary thymic epithelial
E-GEOD-15907	GSM777042	medullary thymic epithelial	medullary thymic epithelial
E-GEOD-15907	GSM854302	medullary thymic epithelial	medullary thymic epithelial
E-GEOD-29285	GSM723872	terminal bronchiolar epithelial cells	terminal bronchiolar epithelial cells
E-GEOD-29285	GSM723873	terminal bronchiolar epithelial cells	terminal bronchiolar epithelial cells
E-GEOD-29285	GSM723874	terminal bronchiolar epithelial cells	terminal bronchiolar epithelial cells
E-GEOD-29285	GSM723875	terminal bronchiolar epithelial cells	terminal bronchiolar epithelial cells
E-GEOD-29285	GSM723876	terminal bronchiolar epithelial cells	terminal bronchiolar epithelial cells
E-GEOD-29285	GSM723877	terminal bronchiolar epithelial cells	terminal bronchiolar epithelial cells
E-GEOD-29285	GSM723878	terminal bronchiolar epithelial cells	terminal bronchiolar epithelial cells
E-GEOD-29285	GSM723879	terminal bronchiolar epithelial cells	terminal bronchiolar epithelial cells
E-GEOD-29285	GSM723880	terminal bronchiolar epithelial cells	terminal bronchiolar epithelial cells
E-GEOD-27715	GSM686196	endothelial cell - gonad	endothelial cell - gonad
E-GEOD-27715	GSM686197	endothelial cell - gonad	endothelial cell - gonad
E-GEOD-27715	GSM686198	endothelial cell - gonad	endothelial cell - gonad
E-GEOD-27715	GSM686226	endothelial cell - gonad	endothelial cell - gonad
E-GEOD-27715	GSM686227	endothelial cell - gonad	endothelial cell - gonad
E-GEOD-27715	GSM686228	endothelial cell - gonad	endothelial cell - gonad
E-GEOD-27715	GSM686229	endothelial cell - gonad	endothelial cell - gonad
E-GEOD-27715	GSM686230	endothelial cell - gonad	endothelial cell - gonad
E-GEOD-27715	GSM686231	endothelial cell - gonad	endothelial cell - gonad
E-GEOD-27715	GSM686256	endothelial cell - gonad	endothelial cell - gonad
E-GEOD-27715	GSM686257	endothelial cell - gonad	endothelial cell - gonad
E-GEOD-27715	GSM686258	endothelial cell - gonad	endothelial cell - gonad
E-GEOD-27715	GSM686259	endothelial cell - gonad	endothelial cell - gonad
E-GEOD-27715	GSM686260	endothelial cell - gonad	endothelial cell - gonad
E-GEOD-27715	GSM686261	endothelial cell - gonad	endothelial cell - gonad
E-GEOD-15907	GSM777032	endothelial cell - blood vessel	endothelial cell - blood vessel
E-GEOD-15907	GSM777033	endothelial cell - blood vessel	endothelial cell - blood vessel
E-GEOD-15907	GSM777034	endothelial cell - blood vessel	endothelial cell - blood vessel
E-GEOD-15907	GSM777035	endothelial cell - blood vessel	endothelial cell - blood vessel
E-GEOD-15907	GSM777036	endothelial cell - blood vessel	endothelial cell - blood vessel
E-GEOD-15907	GSM777037	endothelial cell - blood vessel	endothelial cell - blood vessel
E-GEOD-15907	GSM777038	endothelial cell - blood vessel	endothelial cell - blood vessel
E-GEOD-15907	GSM777039	endothelial cell - blood vessel	endothelial cell - blood vessel
E-GEOD-15907	GSM777040	endothelial cell - blood vessel	endothelial cell - blood vessel
E-GEOD-15907	GSM777059	endothelial cell - lymphatic vessel	endothelial cell - lymphatic vessel
E-GEOD-15907	GSM777060	endothelial cell - lymphatic vessel	endothelial cell - lymphatic vessel
E-GEOD-15907	GSM777061	endothelial cell - lymphatic vessel	endothelial cell - lymphatic vessel
E-GEOD-15907	GSM777062	endothelial cell - lymphatic vessel	endothelial cell - lymphatic vessel
E-GEOD-15907	GSM777063	endothelial cell - lymphatic vessel	endothelial cell - lymphatic vessel
E-GEOD-15907	GSM777064	endothelial cell - lymphatic vessel	endothelial cell - lymphatic vessel
E-GEOD-15907	GSM777065	endothelial cell - lymphatic vessel	endothelial cell - lymphatic vessel
E-GEOD-15907	GSM777066	endothelial cell - lymphatic vessel	endothelial cell - lymphatic vessel
E-GEOD-39410	GSM967662	msc	msc
E-GEOD-39410	GSM967663	msc	msc
E-GEOD-30541	GSM757749	osteoblast	osteoblast
E-GEOD-32498	GSM804417	keratinocyte	keratinocyte
E-GEOD-32498	GSM804418	keratinocyte	keratinocyte
E-GEOD-32498	GSM804419	keratinocyte	keratinocyte
E-GEOD-23547	GSM577694	mef	mef
E-GEOD-23547	GSM577695	mef	mef
E-GEOD-23547	GSM577696	mef	mef
E-GEOD-24861	GSM611391	mef	mef
E-GEOD-24861	GSM611392	mef	mef
E-GEOD-25816	GSM634287	mef	mef
E-GEOD-25816	GSM634288	mef	mef
E-GEOD-26624	GSM655342	mef	mef
E-GEOD-26624	GSM655343	mef	mef
E-GEOD-26624	GSM655344	mef	mef
E-GEOD-27814	GSM686803	mef	mef
E-GEOD-27814	GSM686804	mef	mef
E-GEOD-27814	GSM686805	mef	mef
E-MEXP-1785	MFWT2	mef	mef
E-MEXP-1785	MFWT3	mef	mef
E-GEOD-14412	GSM360115	fibroblast - cardiac	cardiac fibroblast
E-GEOD-14412	GSM360116	fibroblast - cardiac	cardiac fibroblast
E-GEOD-14412	GSM360118	fibroblast - cardiac	cardiac fibroblast
E-GEOD-15907	GSM777046	fibroblast - skin	fibroblast - skin
E-GEOD-15907	GSM777047	fibroblast - skin	fibroblast - skin
E-GEOD-15907	GSM777048	fibroblast - skin	fibroblast - skin
E-GEOD-15907	GSM777049	fibroblast - skin	fibroblast - skin
E-GEOD-15907	GSM777043	fibroblast - thymus	fibroblast - thymus
E-GEOD-15907	GSM777044	fibroblast - thymus	fibroblast - thymus
E-GEOD-15907	GSM777045	fibroblast - thymus	fibroblast - thymus
E-GEOD-24904	GSM610848	myoblast	myoblast
E-GEOD-24904	GSM610849	myoblast	myoblast
E-GEOD-24904	GSM610850	myoblast	myoblast
E-GEOD-32266	GSM799450	myoblast	myoblast
E-GEOD-32266	GSM799451	myoblast	myoblast
E-GEOD-32266	GSM799452	myoblast	myoblast
E-GEOD-24940	GSM613012	skeletal muscle	skeletal muscle
E-GEOD-24940	GSM613013	skeletal muscle	skeletal muscle
E-GEOD-24940	GSM613014	skeletal muscle	skeletal muscle
E-GEOD-25306	GSM645162	skeletal muscle	skeletal muscle
E-GEOD-25306	GSM645163	skeletal muscle	skeletal muscle
E-GEOD-25306	GSM645164	skeletal muscle	skeletal muscle
E-GEOD-25306	GSM645165	skeletal muscle	skeletal muscle
E-GEOD-25306	GSM645166	skeletal muscle	skeletal muscle
E-GEOD-29343	GSM725364	skeletal muscle	skeletal muscle
E-GEOD-29343	GSM725365	skeletal muscle	skeletal muscle
E-GEOD-29343	GSM725366	skeletal muscle	skeletal muscle
E-GEOD-29343	GSM725367	skeletal muscle	skeletal muscle
E-GEOD-40469	GSM994712	skeletal muscle	skeletal muscle
E-GEOD-40469	GSM994713	skeletal muscle	skeletal muscle
E-GEOD-40469	GSM994714	skeletal muscle	skeletal muscle
E-GEOD-40469	GSM994715	skeletal muscle	skeletal muscle
E-GEOD-40469	GSM994716	skeletal muscle	skeletal muscle
E-GEOD-40469	GSM994717	skeletal muscle	skeletal muscle
E-GEOD-40469	GSM994718	skeletal muscle	skeletal muscle
E-GEOD-40469	GSM994719	skeletal muscle	skeletal muscle
E-GEOD-40469	GSM994720	skeletal muscle	skeletal muscle
E-GEOD-40469	GSM994721	skeletal muscle	skeletal muscle
E-MEXP-2201	WT1SM	skeletal muscle	skeletal muscle
E-MEXP-2201	WT2SM	skeletal muscle	skeletal muscle
E-MEXP-2201	WT3SM	skeletal muscle	skeletal muscle
E-MEXP-2201	WT4SM	skeletal muscle	skeletal muscle
E-GEOD-12420	GSM312005	cardiomyocyte	cardiomyocyte
E-GEOD-12420	GSM312006	cardiomyocyte	cardiomyocyte
E-GEOD-12420	GSM312007	cardiomyocyte	cardiomyocyte
E-GEOD-12420	GSM312008	cardiomyocyte	cardiomyocyte
E-GEOD-12420	GSM312009	cardiomyocyte	cardiomyocyte
E-GEOD-12420	GSM312010	cardiomyocyte	cardiomyocyte
E-GEOD-12420	GSM312011	cardiomyocyte	cardiomyocyte
E-GEOD-12420	GSM312012	cardiomyocyte	cardiomyocyte
E-GEOD-19344	GSM480437	cardiomyocyte	cardiomyocyte
E-GEOD-19344	GSM480438	cardiomyocyte	cardiomyocyte
E-GEOD-19344	GSM480439	cardiomyocyte	cardiomyocyte
E-GEOD-19344	GSM480440	cardiomyocyte	cardiomyocyte
E-GEOD-19344	GSM480441	cardiomyocyte	cardiomyocyte
E-GEOD-19344	GSM480442	cardiomyocyte	cardiomyocyte
E-GEOD-30076	GSM744482	cardiomyocyte	cardiomyocyte
E-GEOD-30076	GSM744483	cardiomyocyte	cardiomyocyte
E-GEOD-30076	GSM744484	cardiomyocyte	cardiomyocyte
E-GEOD-30076	GSM744485	cardiomyocyte	cardiomyocyte
E-GEOD-30076	GSM744486	cardiomyocyte	cardiomyocyte
E-GEOD-41768	GSM1023873	mammary gland - lactating	mammary gland - lactating
E-GEOD-41768	GSM1023874	mammary gland - lactating	mammary gland - lactating
E-GEOD-41768	GSM1023875	mammary gland - lactating	mammary gland - lactating
E-GEOD-41768	GSM1023876	mammary gland - lactating	mammary gland - lactating
E-GEOD-41768	GSM1023881	mammary gland - lactating	mammary gland - lactating
E-GEOD-41768	GSM1023882	mammary gland - lactating	mammary gland - lactating
E-GEOD-41768	GSM1023883	mammary gland - lactating	mammary gland - lactating
E-GEOD-41768	GSM1023887	mammary gland - lactating	mammary gland - lactating
E-GEOD-41768	GSM1023888	mammary gland - lactating	mammary gland - lactating
E-GEOD-41768	GSM1023889	mammary gland - lactating	mammary gland - lactating
E-GEOD-41768	GSM1023890	mammary gland - lactating	mammary gland - lactating
E-GEOD-41768	GSM1023896	mammary gland - lactating	mammary gland - lactating
E-GEOD-41768	GSM1023897	mammary gland - lactating	mammary gland - lactating
E-GEOD-41768	GSM1023898	mammary gland - lactating	mammary gland - lactating
E-GEOD-41768	GSM1023902	mammary gland - lactating	mammary gland - lactating
E-GEOD-41768	GSM1023903	mammary gland - lactating	mammary gland - lactating
E-GEOD-41768	GSM1023904	mammary gland - lactating	mammary gland - lactating
E-GEOD-41768	GSM1023905	mammary gland - lactating	mammary gland - lactating
E-GEOD-27017	GSM665481	adipose - white	adipose - white
E-GEOD-27017	GSM665482	adipose - white	adipose - white
E-GEOD-27017	GSM665483	adipose - white	adipose - white
E-GEOD-27017	GSM665487	adipose - white	adipose - white
E-GEOD-27017	GSM665488	adipose - white	adipose - white
E-GEOD-27017	GSM665489	adipose - white	adipose - white
E-GEOD-27017	GSM665493	adipose - white	adipose - white
E-GEOD-27017	GSM665494	adipose - white	adipose - white
E-GEOD-27017	GSM665495	adipose - white	adipose - white
E-GEOD-27017	GSM665499	adipose - white	adipose - white
E-GEOD-27017	GSM665500	adipose - white	adipose - white
E-GEOD-27017	GSM665501	adipose - white	adipose - white
E-GEOD-27017	GSM665505	adipose - white	adipose - white
E-GEOD-27017	GSM665506	adipose - white	adipose - white
E-GEOD-27017	GSM665507	adipose - white	adipose - white
E-GEOD-28440	GSM703068	adipose - white	adipose - white
E-GEOD-28440	GSM703069	adipose - white	adipose - white
E-GEOD-28440	GSM703070	adipose - white	adipose - white
E-GEOD-28440	GSM703071	adipose - white	adipose - white
E-GEOD-28440	GSM703073	adipose - white	adipose - white
E-GEOD-28440	GSM703074	adipose - white	adipose - white
E-GEOD-28440	GSM703075	adipose - white	adipose - white
E-GEOD-28440	GSM703076	adipose - white	adipose - white
E-GEOD-28440	GSM703080	adipose - white	adipose - white
E-GEOD-28440	GSM703081	adipose - white	adipose - white
E-GEOD-28440	GSM703082	adipose - white	adipose - white
E-GEOD-28440	GSM703083	adipose - white	adipose - white
E-GEOD-28440	GSM703084	adipose - white	adipose - white
E-GEOD-28440	GSM703085	adipose - white	adipose - white
E-GEOD-28440	GSM703086	adipose - white	adipose - white
E-GEOD-28440	GSM703087	adipose - white	adipose - white
E-GEOD-28440	GSM703088	adipose - white	adipose - white
E-GEOD-37218	GSM913960	adipose - white	adipose - white
E-GEOD-37218	GSM913961	adipose - white	adipose - white
E-GEOD-37218	GSM913962	adipose - white	adipose - white
E-GEOD-37218	GSM913966	adipose - white	adipose - white
E-GEOD-37218	GSM913967	adipose - white	adipose - white
E-GEOD-37218	GSM913968	adipose - white	adipose - white
E-GEOD-38321	GSM938959	adipose - white	adipose - white
E-GEOD-38321	GSM938960	adipose - white	adipose - white
E-GEOD-38321	GSM938961	adipose - white	adipose - white
E-GEOD-38321	GSM938962	adipose - white	adipose - white
E-GEOD-38321	GSM938963	adipose - white	adipose - white
E-MEXP-2201	Hom2WAT	adipose - white	adipose - white
E-MEXP-1909	MSGp2WAT	adipose - white	adipose - white
E-MEXP-1909	STDp2WAT	adipose - white	adipose - white
E-MEXP-2201	WT1WAT	adipose - white	adipose - white
E-MEXP-2201	WT2WAT	adipose - white	adipose - white
E-MEXP-2201	WT3WAT	adipose - white	adipose - white
E-MEXP-2201	WT4WAT	adipose - white	adipose - white
E-GEOD-26442	GSM648790	adipose - brown	adipose - brown
E-GEOD-26442	GSM648791	adipose - brown	adipose - brown
E-GEOD-26442	GSM648792	adipose - brown	adipose - brown
E-GEOD-28440	GSM703065	adipose - brown	adipose - brown
E-GEOD-28440	GSM703066	adipose - brown	adipose - brown
E-GEOD-28440	GSM703067	adipose - brown	adipose - brown
E-GEOD-28440	GSM703077	adipose - brown	adipose - brown
E-GEOD-28440	GSM703078	adipose - brown	adipose - brown
E-GEOD-28440	GSM703079	adipose - brown	adipose - brown
E-GEOD-33210	GSM822234	bladder	bladder
E-GEOD-33210	GSM822235	bladder	bladder
E-GEOD-33210	GSM822236	bladder	bladder
E-GEOD-33210	GSM822237	bladder	bladder
E-GEOD-33210	GSM822238	bladder	bladder
E-GEOD-24940	GSM613018	kidney	kidney
E-GEOD-24940	GSM613019	kidney	kidney
E-GEOD-24940	GSM613020	kidney	kidney
E-GEOD-27366	GSM676401	kidney	kidney
E-GEOD-27366	GSM676402	kidney	kidney
E-GEOD-27366	GSM676403	kidney	kidney
E-GEOD-27366	GSM676404	kidney	kidney
E-GEOD-27366	GSM676405	kidney	kidney
E-GEOD-27366	GSM676406	kidney	kidney
E-GEOD-27366	GSM676407	kidney	kidney
E-GEOD-27366	GSM676408	kidney	kidney
E-GEOD-27366	GSM676409	kidney	kidney
E-GEOD-27366	GSM676410	kidney	kidney
E-GEOD-27366	GSM676411	kidney	kidney
E-GEOD-21060	GSM526561	liver	liver
E-GEOD-21060	GSM526562	liver	liver
E-GEOD-21060	GSM526602	liver	liver
E-GEOD-21965	GSM546233	liver	liver
E-GEOD-21965	GSM546234	liver	liver
E-GEOD-24940	GSM613021	liver	liver
E-GEOD-24940	GSM613022	liver	liver
E-GEOD-24940	GSM613023	liver	liver
E-GEOD-26188	GSM642852	liver	liver
E-GEOD-26188	GSM642853	liver	liver
E-GEOD-26188	GSM642854	liver	liver
E-GEOD-26188	GSM642858	liver	liver
E-GEOD-26188	GSM642859	liver	liver
E-GEOD-26188	GSM642860	liver	liver
E-GEOD-28085	GSM694326	liver	liver
E-GEOD-28085	GSM694327	liver	liver
E-GEOD-28085	GSM694328	liver	liver
E-GEOD-28085	GSM694329	liver	liver
E-GEOD-28692	GSM710627	liver	liver
E-GEOD-28692	GSM710628	liver	liver
E-GEOD-28692	GSM710629	liver	liver
E-GEOD-28692	GSM710630	liver	liver
E-GEOD-30552	GSM758179	liver	liver
E-GEOD-30552	GSM758180	liver	liver
E-GEOD-30552	GSM758181	liver	liver
E-GEOD-30552	GSM758185	liver	liver
E-GEOD-30552	GSM758186	liver	liver
E-GEOD-30552	GSM758187	liver	liver
E-GEOD-31854	GSM790048	liver	liver
E-GEOD-31854	GSM790049	liver	liver
E-GEOD-31854	GSM790050	liver	liver
E-GEOD-31854	GSM790051	liver	liver
E-GEOD-37396	GSM917394	liver	liver
E-GEOD-37396	GSM917395	liver	liver
E-GEOD-37396	GSM917397	liver	liver
E-GEOD-37396	GSM917398	liver	liver
E-GEOD-37396	GSM917399	liver	liver
E-GEOD-37396	GSM917400	liver	liver
E-GEOD-37396	GSM917401	liver	liver
E-GEOD-37396	GSM917402	liver	liver
E-GEOD-37396	GSM917403	liver	liver
E-GEOD-37396	GSM917404	liver	liver
E-GEOD-37396	GSM917406	liver	liver
E-GEOD-37396	GSM917407	liver	liver
E-GEOD-37396	GSM917408	liver	liver
E-GEOD-37396	GSM917409	liver	liver
E-GEOD-37396	GSM917410	liver	liver
E-GEOD-37396	GSM917411	liver	liver
E-GEOD-37396	GSM917412	liver	liver
E-GEOD-37396	GSM917413	liver	liver
E-GEOD-37396	GSM917414	liver	liver
E-GEOD-37396	GSM917416	liver	liver
E-GEOD-37396	GSM917417	liver	liver
E-GEOD-37396	GSM917418	liver	liver
E-GEOD-37396	GSM917419	liver	liver
E-GEOD-37396	GSM917420	liver	liver
E-MEXP-3119	5831	lung	lung
E-MEXP-3119	5981	lung	lung
E-MEXP-3119	6205	lung	lung
E-MEXP-3119	6611	lung	lung
E-GEOD-24940	GSM613024	lung	lung
E-GEOD-24940	GSM613025	lung	lung
E-GEOD-24940	GSM613026	lung	lung
E-GEOD-25313	GSM622710	lung	lung
E-GEOD-25313	GSM622711	lung	lung
E-GEOD-25313	GSM622712	lung	lung
E-GEOD-25313	GSM622713	lung	lung
E-GEOD-25313	GSM622722	lung	lung
E-GEOD-25313	GSM622723	lung	lung
E-GEOD-25313	GSM622724	lung	lung
E-GEOD-25313	GSM622725	lung	lung
E-GEOD-25313	GSM622733	lung	lung
E-GEOD-25313	GSM622734	lung	lung
E-GEOD-25313	GSM622735	lung	lung
E-GEOD-25313	GSM622736	lung	lung
E-GEOD-25313	GSM622745	lung	lung
E-GEOD-25313	GSM622746	lung	lung
E-GEOD-25313	GSM622747	lung	lung
E-GEOD-25313	GSM622748	lung	lung
E-GEOD-30987	GSM780866	prostate	prostate
E-GEOD-30987	GSM780867	prostate	prostate
E-GEOD-30987	GSM780868	prostate	prostate
E-GEOD-30987	GSM780869	prostate	prostate
E-GEOD-30987	GSM780870	prostate	prostate
E-GEOD-40352	GSM991858	prostate	prostate
E-GEOD-40352	GSM991859	prostate	prostate
E-GEOD-40352	GSM991860	prostate	prostate
E-GEOD-24940	GSM613027	pituitary	pituitary
E-GEOD-24940	GSM613028	pituitary	pituitary
E-GEOD-24940	GSM613029	pituitary	pituitary
E-GEOD-30427	GSM754701	thyroid	thyroid
E-GEOD-30427	GSM754702	thyroid	thyroid
E-GEOD-30427	GSM754703	thyroid	thyroid
E-GEOD-30427	GSM754704	thyroid	thyroid
E-GEOD-30427	GSM754705	thyroid	thyroid
E-GEOD-30427	GSM754706	thyroid	thyroid
E-GEOD-24940	GSM613005	pancreas - islets	pancreas - islets
E-GEOD-24940	GSM613006	pancreas - islets	pancreas - islets
E-GEOD-24940	GSM613007	pancreas - islets	pancreas - islets
E-GEOD-24940	GSM613008	pancreas - islets	pancreas - islets
E-GEOD-34232	GSM845195	pancreas - whole	pancreas - whole
E-GEOD-34232	GSM845196	pancreas - whole	pancreas - whole
E-GEOD-34232	GSM845197	pancreas - whole	pancreas - whole
E-GEOD-34232	GSM845198	pancreas - whole	pancreas - whole
E-GEOD-34874	GSM856807	intestine - large	intestine - large
E-GEOD-34874	GSM856808	intestine - large	intestine - large
E-GEOD-34874	GSM856809	intestine - large	intestine - large
E-GEOD-39973	GSM982640	intestine - large	intestine - large
E-GEOD-39973	GSM982641	intestine - large	intestine - large
E-GEOD-39973	GSM982642	intestine - large	intestine - large
E-GEOD-39973	GSM982643	intestine - large	intestine - large
E-GEOD-37209	GSM913727	intestine - paneth cell	intestine - paneth cell
E-GEOD-37209	GSM913728	intestine - paneth cell	intestine - paneth cell
E-GEOD-37209	GSM913729	intestine - paneth cell	intestine - paneth cell
E-GEOD-24940	GSM613033	intestine - small	intestine - small
E-GEOD-24940	GSM613034	intestine - small	intestine - small
E-GEOD-24940	GSM613035	intestine - small	intestine - small
E-GEOD-39974	GSM982644	intestine - small	intestine - small
E-GEOD-39974	GSM982645	intestine - small	intestine - small
E-GEOD-39974	GSM982646	intestine - small	intestine - small
E-GEOD-39974	GSM982647	intestine - small	intestine - small
E-GEOD-39974	GSM982648	intestine - small	intestine - small
E-GEOD-39974	GSM982649	intestine - small	intestine - small
E-GEOD-39974	GSM982650	intestine - small	intestine - small
E-GEOD-39974	GSM982651	intestine - small	intestine - small
E-GEOD-39974	GSM982652	intestine - small	intestine - small
E-GEOD-39974	GSM982653	intestine - small	intestine - small
E-GEOD-39974	GSM982654	intestine - small	intestine - small
E-GEOD-39974	GSM982655	intestine - small	intestine - small
E-GEOD-23406	GSM574121	nsc	nsc
E-GEOD-23406	GSM574122	nsc	nsc
E-GEOD-23406	GSM574123	nsc	nsc
E-GEOD-36897	GSM905119	nsc	nsc
E-GEOD-36897	GSM905120	nsc	nsc
E-GEOD-37832	GSM928681	nsc	nsc
E-GEOD-37832	GSM928682	nsc	nsc
E-GEOD-37832	GSM928683	nsc	nsc
E-GEOD-37832	GSM928684	nsc	nsc
E-GEOD-37832	GSM928685	nsc	nsc
E-GEOD-37832	GSM928686	nsc	nsc
E-GEOD-27245	GSM673645	npc	npc
E-GEOD-27245	GSM673646	npc	npc
E-GEOD-27245	GSM673663	neuron - glutamatergic	neuron - glutamatergic
E-GEOD-27245	GSM673664	neuron - glutamatergic	neuron - glutamatergic
E-GEOD-27245	GSM673665	neuron - glutamatergic	neuron - glutamatergic
E-GEOD-39674	GSM970548	olfactory epithelium	olfactory epithelium
E-GEOD-39674	GSM970549	olfactory epithelium	olfactory epithelium
E-GEOD-39674	GSM970550	olfactory epithelium	olfactory epithelium
E-GEOD-39674	GSM970551	olfactory epithelium	olfactory epithelium
E-GEOD-39674	GSM970552	olfactory epithelium	olfactory epithelium
E-GEOD-39674	GSM970553	olfactory epithelium	olfactory epithelium
E-GEOD-39674	GSM970560	olfactory epithelium	olfactory epithelium
E-GEOD-39674	GSM970561	olfactory epithelium	olfactory epithelium
E-GEOD-39674	GSM970562	olfactory epithelium	olfactory epithelium
E-GEOD-39674	GSM970563	olfactory epithelium	olfactory epithelium
E-GEOD-39674	GSM970564	olfactory epithelium	olfactory epithelium
E-GEOD-39674	GSM970565	olfactory epithelium	olfactory epithelium
E-GEOD-37773	GSM928117	retinal pigment epithelium	retinal pigment epithelium
E-GEOD-37773	GSM928118	retinal pigment epithelium	retinal pigment epithelium
E-GEOD-37773	GSM928119	retinal pigment epithelium	retinal pigment epithelium
E-GEOD-37773	GSM928120	retinal pigment epithelium	retinal pigment epithelium
E-GEOD-43155	GSM1057569	cornea	cornea
E-GEOD-43155	GSM1057570	cornea	cornea
E-GEOD-43155	GSM1057571	cornea	cornea
E-GEOD-43155	GSM1057572	cornea	cornea
E-GEOD-43155	GSM1057573	cornea	cornea
E-GEOD-43155	GSM1057574	cornea	cornea
E-GEOD-43155	GSM1057575	cornea	cornea
E-GEOD-43155	GSM1057576	cornea	cornea
E-GEOD-43155	GSM1057577	cornea	cornea
E-GEOD-43155	GSM1057578	cornea	cornea
E-GEOD-43155	GSM1057579	cornea	cornea
E-GEOD-43155	GSM1057580	cornea	cornea
E-GEOD-43155	GSM1057581	cornea	cornea
E-GEOD-43155	GSM1057582	cornea	cornea
E-GEOD-16209	GSM407030	lens	lens
E-GEOD-16209	GSM407031	lens	lens
E-GEOD-16209	GSM407032	lens	lens
E-GEOD-16209	GSM407033	lens	lens
E-GEOD-16209	GSM407034	lens	lens
