# Supplementary material for: Epigenetic Landscapes Explain Partially Reprogrammed Cells and Identify Key Reprogramming Genes
Source: PLoS Comput Biol. 2014 Aug 14;10(8):e1003734. doi: 10.1371/journal.pcbi.1003734 (PMC4133049; doi:10.1371/journal.pcbi.1003734)
Supplement: File S2 — TF Z-score. The z-score gene expression for each TF of natural cell fates in this paper. This data is post RMA normalization and averaging over multiple replicates for each natural cell fate. (TXT) [file pcbi.1003734.s005.txt]

 	oocyte	sperm	placenta	trophoblast stem cell	episc	esc	HSC	Common Lymphoid Progenitor (CLP)	Common Myeloid Progenitor (CMP)	Granulocyte-Monocyte Progenitor (GMP)	Megakaryocyte-Erythroid Progenitor (MEP)	pre B Cell	B Cell	monocytes - classical	dendritic cell - plasmacytoid	macrophage	thymocyte DN	thymocyte - DP	T Cell	natural killer cells	neutrophils	microglia	erythroblast	spleen	Langerhans cell	lymph node stromal cell	medullary thymic epithelial	terminal bronchiolar epithelial cells	endothelial cell - gonad	endothelial cell - blood vessel	endothelial cell - lymphatic vessel	msc	osteoblast	keratinocyte	mef	fibroblast - cardiac	fibroblast - skin	fibroblast - thymus	myoblast	skeletal muscle	cardiomyocyte	mammary gland - lactating	adipose - white	adipose - brown	bladder	kidney	liver	lung	prostate	pituitary	thyroid	pancreas - islets	pancreas - whole	intestine - large	intestine - paneth cell	intestine - small	nsc	npc	neuron - glutamatergic	olfactory epithelium	retinal pigment epithelium	cornea	lens
1700049G17Rik	-2.008034544	-1.233562409	-1.734986313	-2.018997377	-1.918743757	-1.834623874	-1.17049759	-1.291778816	-1.427495273	-1.709425628	-1.909714011	-0.792074161	-0.762391446	-1.754908301	-0.954840803	-1.358351856	-1.638759291	-2.116786275	-1.439656835	-1.531686089	-1.804308576	-1.218110142	-1.575391102	-1.028903803	-1.875041112	-1.555602039	-1.555602039	-1.028903803	-1.522358562	-1.819376187	-1.536399725	-0.73144767	-1.811733492	-1.271896571	-1.709425628	-1.875038801	-1.486303076	-1.295142593	-1.004415086	-1.531685993	-1.362024075	-0.790073912	-1.221176615	-1.048944777	-0.992392202	-1.004415086	-1.531685993	-1.117174227	-1.246138913	-0.714343924	-0.927531837	-1.111742826	-1.50410733	-0.55829496	-0.879168859	-1.054020721	-0.864204122	-1.678966349	-0.739125869	-0.392478179	-0.484449072	-0.551461604	-1.021493346
2610008E11Rik	-0.838987131	0.052811035	0.233771959	0.224740636	0.322166526	0.384576417	0.849429032	0.469674545	0.554888496	-0.733360884	0.226244913	0.686288752	0.456626611	-0.820416758	0.55829496	0.167937974	0.232264571	0.427544582	0.365707938	0.248863922	-0.961779106	0.486097552	0.159022713	0.727628421	-0.556584893	0.26705039	-0.182826593	0.830698541	0.96643028	0.145682477	0.320623108	0.938826439	1.22425562	0.312917316	0.892153033	0.519342445	0.280747684	0.332992117	0.855738507	0.868460054	0.997184189	0.486097125	0.43236608	0.578952947	0.504313704	0.544653709	0.655126789	0.828635235	0.17537746	1.028903803	0.510978992	0.896514367	0.43398096	0.314456986	0.114619733	0.438810318	1.415471778	0.536178957	1.249328137	1.258914128	1.182151798	0.894331589	0.53279966
2610039C10Rik	1.38825598	-0.12791315	0.383000651	1.054020721	0.206733746	1.188039108	0.959461245	1.090335459	1.452104385	1.826887847	1.513164189	1.011698482	0.651502411	2.090431892	0.496013207	0.720021831	1.376898506	0.889978671	0.918580278	1.114454518	0.606885601	0.487746917	1.246138913	1.176304874	1.100977908	0.086618882	0.274653695	-0.113143969	0.524377839	0.826628745	0.838987131	0.315997506	0.594608489	-0.016129958	0.788076795	-0.810220337	0.32834784	0.076320926	0.453376733	-0.589374072	-0.027863216	-0.232264571	-0.05574792	-0.458253345	-0.554875068	-0.208231699	-0.110193172	0.224740636	-0.422732929	-0.34385635	-0.325255639	-0.315997395	-0.406768419	0.288379776	-0.07338014	0.660579436	0.197755543	0.107243342	0.596363738	0.29909289	-0.820416758	0.008797893	0.575493115
2610305D13Rik	0.379846804	-2.707438993	-2.655515588	-2.767823288	0.487746496	1.021493346	-1.622304881	-1.97650927	-2.38549879	-2.655503695	-2.103432636	-2.767823288	-2.767823288	-2.707438993	-2.707438993	-2.466972876	-2.707438993	-2.385441063	-2.655503695	-2.767823461	-2.655503695	-2.609834119	-2.276945069	-2.437977658	-2.569000842	-2.189921191	-2.532018038	-2.498185341	-1.937292681	-0.02053091	-2.008034544	-2.466973739	-2.568997709	-2.609831826	-2.296584452	-2.437977658	-2.568997675	-2.041675257	-2.840270538	-2.077777149	-1.315634671	-1.850431197	-1.580435227	-1.946820861	-0.566873237	-2.437977658	-2.707438993	-2.296584452	-2.222748389	-2.466972876	-2.437977658	-2.1743481	-2.467004147	-2.931450373	-2.707438993	-2.707438993	-2.568997675	-2.609832185	-2.931484099	-2.498185341	-2.437977658	-2.707438993	-2.206039922
2700081O15Rik	-0.565154287	0.230758753	0.093980528	-0.019063003	-0.080733275	0.159022713	0.024929607	0.104294408	-0.18581354	0.242820147	0.066031092	0.312917316	-0.181335974	0.032264083	-0.154569827	-0.26705039	0.197755543	0.752644777	-0.108718133	-0.004398905	0.11166845	0.138268007	0.276176234	-0.2142282	-0.150120164	0.500989398	0.236785177	-0.202242621	-0.15605378	0.504346237	0.425939612	0.31753866	0.095452947	-0.1249572	0.259462376	-0.05721654	0.649693405	0.496013379	0.185809044	0.119048524	0.218730586	0.029330108	0.314456986	0.425939612	0.001466297	-0.00586522	-0.044002991	0.136787762	-0.276176234	0.126435038	0.172400533	0.305229921	0.096927219	-0.376698414	-0.2142282	-0.29909289	-0.12791315	0.267050426	0.615717865	0.070440011	-0.071909999	-0.211229007	0.414734974
2810021J22Rik	-0.667880113	-0.367275294	-0.433977403	-0.181335974	-0.215728515	-0.515992769	-0.826575424	-0.669710801	-1.252531472	-0.857849188	-0.354761934	-0.744898256	-0.173888805	-0.440424197	-0.494357188	-0.563436992	-0.524377839	-0.340748194	-0.285324963	-0.421131232	-0.300626091	-0.644279555	-0.697445352	-0.339195342	-0.879169942	-0.992392202	-0.885642423	-0.610410008	-0.887808476	-0.959523139	-0.947947821	-0.526059418	-0.647886515	-0.853631602	-0.718126644	-0.992392202	-0.689998139	-0.612175248	-0.422732929	-0.911914262	-0.845241299	-0.802123018	-0.818370724	-0.678897924	-0.832765362	-0.667880113	-0.660579436	-0.770240822	-0.536178884	-0.594608482	-0.578952947	-0.176866501	-0.637096852	-0.573765761	-0.476228253	-0.622805319	-0.356322348	-0.612175119	-0.31600103	-0.477869846	-0.515992769	-0.382998936	-0.505977931
3110052M02Rik	-0.646081704	-1.97650927	-1.423448205	-1.196947478	-0.47458794	-1.158999056	-0.300626091	-0.389314582	-0.501001522	-1.722062601	-0.54805575	0.00586522	0.030797062	-1.690963507	-0.230758753	-0.686288752	-0.826575424	-0.90528822	-0.527742106	-0.202242634	-1.193967569	-0.947948653	-1.305320405	0.083675719	-1.709427735	-1.384450447	-0.099872708	-0.729536597	-1.447907151	-1.452162916	-1.109039292	-0.733361141	-1.006837008	-0.159022713	-0.677055969	-1.34744284	-1.477582785	-0.762391711	-0.170912639	-1.185090357	-0.832765362	-0.070440011	-0.572040105	-0.536178884	-0.211229007	-0.987622724	-0.896514367	-0.714343924	-0.502650862	0.367275294	0.448510798	-0.142710074	-1.460487669	-0.045470745	0.17537746	-0.367275294	-0.816328085	-0.132349181	0.175379478	-0.34385635	-0.164964783	-0.688142271	-0.529426463
4930522L14Rik	1.900827709	1.376898506	0.678900965	1.541147581	1.811733496	1.734978542	1.748188284	1.315634671	1.850475977	0.59985911	1.56049616	0.994785361	1.403681407	0.2142282	1.147650623	0.750703959	0.943377228	0.302159994	0.836909636	0.892153089	-0.229253455	0.982876303	0.746830713	1.734978542	0.218730855	0.271610506	0.866330141	1.722062601	1.443769802	0.238308481	0.62102878	1.395927977	1.02149336	0.947947821	1.150473953	0.828635235	0.220232355	0.029330118	1.130897934	0.862081972	0.84315294	1.486303076	1.326089743	1.555602039	1.354697727	1.227346154	1.130897934	1.255701238	1.255701238	1.673056286	1.527005797	1.468972599	1.329623779	1.550748107	1.42344183	1.452069245	1.265378892	0.834835835	0.968774811	1.158999056	1.281774836	1.531685993	1.046416836
4932411N23Rik	-2.385441063	-2.090431892	-2.410895071	-2.532018038	-2.361443966	-2.655503695	-2.222748389	-2.296584452	-2.296640028	-2.258140433	-2.317149656	-2.206039922	-2.144686013	-2.144686013	-2.159281402	-2.090431892	-2.1743481	-2.06544426	-2.159281402	-2.103427995	-2.189921191	-2.077778974	-2.130530433	-2.296584452	-2.240099146	-2.159281402	-2.410884273	-2.317144397	-2.276945069	-2.317293873	-2.206039922	-2.532018924	-2.361443961	-2.258140433	-2.36144393	-2.317144397	-2.258140433	-2.317145203	-2.317144397	-2.437977658	-2.410884273	-2.385441063	-2.466972876	-2.385441063	-2.410884273	-2.276945069	-2.317144397	-2.222748389	-2.36144393	-2.296584452	-2.240096385	-2.410884273	-2.077803486	-2.385441063	-2.338724982	-2.317144397	-2.240096385	-2.437977994	-2.361471098	-2.410884273	-2.466972876	-2.317144397	-2.276945069
5730403B10Rik	0.733360884	0.669710801	0.748769296	0.446891164	0.764349417	0.312917316	0.448510798	0.491049176	0.126438097	0.572040105	0.320623835	0.784091888	0.491049176	0.613941956	1.690963507	0.514320085	0.531112311	0.780119299	0.437197573	0.241310605	0.296028576	0.820417478	0.166451196	0.227748671	0.87273273	0.59985911	0.288379776	0.549757263	0.658759728	0.598145667	0.598107083	0.33919546	0.379846809	0.529426463	0.362575895	0.637088777	0.792074161	0.424335877	0.542955655	1.285095322	0.892153033	0.894331589	1.147650623	1.477582785	0.762391446	0.800106838	1.246138913	0.582419672	0.658759728	0.868460054	0.975795446	0.699313153	0.859974569	0.471311085	0.680742168	0.932035386	0.647886506	1.041380905	0.770249684	1.122638534	0.999588725	0.55829496	0.959461245
5730507C01Rik	-0.408355538	0.362575895	0.12495776	-0.446891164	-0.662401327	-0.364141473	-0.53279966	-0.315997395	-0.435596496	-0.276176234	-0.425940578	-0.285324963	-0.172400533	0.157538074	-0.291437262	-0.06456154	-0.521019452	-0.083675719	-0.220232355	-0.051342767	0.164964783	-0.077791591	-0.395645678	-0.580685444	-0.113144109	0.07338014	0.53279966	-0.88132264	-0.853631602	-0.099879151	-0.176866501	-0.340748313	0.068970176	-0.401992552	-0.601612966	-0.864204122	-0.302159994	-0.042535346	-0.816328085	-0.401992552	-0.185809044	-0.774183213	-0.414734974	-0.253402642	-0.862081972	-0.522697914	-0.181335974	-0.459881283	-0.610410008	-0.546353324	-0.693716973	-0.20973012	-0.039600783	-0.178355932	-0.3500826	-0.122002333	-0.822466206	-0.900892814	-0.628153921	-0.492702513	-0.925287051	-0.678897924	-0.435585955
9130019O22Rik	-0.346967806	0.119048524	-0.239802652	-0.251889159	-0.024929607	-0.105768754	-0.041067762	-0.051342764	0.010264504	0.502650862	0.224741146	-0.044002991	0.17537746	0.403581775	0.045470745	0	0.051342764	0.011730641	0.141229038	0.214228213	0.196260733	0.135308055	0.334541635	-0.045470745	0.361011643	0.28227279	0.184317615	-0.471311085	-0.406763262	0.098405591	-0.066030943	-0.129391584	-0.161993041	-0.120525298	-0.105768754	-0.430757811	0.070440011	0.055747939	-0.135307936	0.029330108	-0.061623147	-0.15160293	-0.12791315	-0.017596462	-0.268569811	-0.041067762	0.196260733	-0.048406547	-0.13974831	0.010264256	-0.09692599	-0.077791523	0.474593949	0.016129958	0.122002333	0.361011198	-0.416332444	-0.238293141	-0.077792418	-0.032264083	-0.203739207	-0.280747684	-0.15160293
9130023H24Rik	0.70868878	0.50764355	0.173889584	0.178355932	0.403581781	0.002932598	0.435585955	0.384576417	0.549770567	0.864204122	0.398818027	0.35164126	0.463140796	0.79809388	0.476228253	0.354761129	0.311378383	0.451753576	0.387734235	0.675216333	0.680742168	1.170498618	0.502650862	0.389314582	0.379847273	0.390895895	0.671543718	0.606885601	0.486097125	0.373577823	0.387734235	0.492702685	0.60512621	0.796084127	0.469674545	0.320623108	0.283798549	0.461510592	0.469674545	0.34385635	0.345411663	0.770240822	0.529426463	0.706808729	0.637088777	0.772210529	0.524377839	0.487746488	0.329895108	0.658759728	0.810220337	1.326089743	0.354765626	0.577222174	0.774183213	0.537870775	0.463140796	0.608646951	0.202244948	0.596356877	0.633505914	0.626364266	0.644278989
A430033K04Rik	2.296584452	0.09250747	-0.070440327	-0.052811035	0.052811036	-0.153086211	0.274653695	0.256431341	0.060155606	0.088090742	0.362576718	0.091035033	0.288379776	0.217229306	0.283798549	0.014663489	0.279223225	0.2262444	0.253402642	0.20373922	0.221734617	0.296028836	0.05574792	-0.098399243	-0.122002484	0.233770912	0.300626091	0.556584207	0.2142282	0.061627123	0.038132885	0.060154172	-0.135307938	0.135307936	0.002932598	-0.32834784	-0.20973012	-0.141229087	-0.001466297	0.09692599	0.091035033	-0.035198333	0.085147209	0.276176234	0.108718133	0.273131786	0.456626611	0.105768754	0.07485044	0.786082793	0.06015415	0.644278989	0.39090085	0.34385635	0.373553725	0.206733743	0.70868878	-0.07632091	0.572046686	0.414734974	0.421131206	0.660579436	0.048406547
A530054K11Rik	1.019035534	0.570316138	0.664228357	0.936557773	1.616915779	1.239826334	1.499597727	1.128136312	1.595850717	0.521019452	1.193970279	1.17049759	1.490705608	0.455001076	1.419445618	1.136447009	1.041380762	1.066830054	1.036370763	1.054020787	1.369423704	1.435569158	0.79407756	1.78260696	0.31753894	0.695579963	0.539564195	1.499597727	1.167608585	0.720068279	0.832765362	0.885642733	0.826575435	1.246138913	1.098304703	1.202939156	0.422732929	0.49435736	1.227346154	0.909701178	1.061685573	1.580435227	1.291778816	1.452069245	1.580435227	1.208974001	1.212007876	1.380664708	1.185090357	1.242976479	1.606275183	1.435567897	0.943389186	1.490705608	1.298520071	1.196947478	1.365714613	0.999588862	1.486320176	1.278468318	1.275175612	1.319103806	0.764349405
AA987161	0.635296334	-1.395927489	-0.517669205	-0.202242621	0.950240517	0.596356877	0.348524784	0.17537746	0.479524322	-0.923046882	0.328348586	0.303694602	0.362575895	-0.851528451	0.300626091	0.179845754	-0.052811035	-0.589374072	-0.1249572	-0.484449103	0.464772384	0.011730651	-0.752644777	0.487746488	-0.468039829	-0.50764355	-0.59985911	0.464772384	-0.33144316	-0.386179759	-0.153086211	-0.139748359	-0.368843551	0.378272144	0.035198333	0.102820288	-0.932035386	-0.244330338	0.197755543	-0.276176234	-0.227748671	0.60336866	0.024929607	0.138267886	0.456626611	0.076320899	0.039600281	-0.03666557	0.208231699	-0.119048524	0.497670577	-0.063092276	-0.973458551	0.484449072	0.340748194	0.245840913	0.422732929	0.005865221	0.49933505	0.279223225	0.28227279	0.179845754	-0.3814224
AI607873	-1.761707901	-1.236688352	-0.461512498	-1.850431197	-1.423441851	-1.638759291	-1.144836343	-0.980510022	-1.517780459	-1.508609105	-1.703211293	-1.775554855	-1.508609105	1.041380762	1.508609105	2.655503695	-1.490705608	-1.531685993	-1.527005797	-1.495137096	0.748765943	0.096926075	-0.688142271	0.43236608	1.976511706	1.333140506	-0.697445352	0.061623147	-0.230758753	0.060158031	-0.689998139	-0.822466493	0.916353795	-1.153306414	-0.585893357	2.498185341	1.768589311	2.159282154	-1.069412832	0.157538074	0.027863216	1.34744284	1.601021897	1.041380762	1.090335459	-0.640679774	-0.254916701	-0.2262444	0.020529585	-1.31218118	1.275175612	-1.05912376	-0.461516281	-1.087694268	-1.842470424	-0.48939717	-1.527005797	-1.90970994	-1.560510572	-1.224255604	-0.914131787	-1.082434351	-1.452069245
AI987944	1.439656835	-1.295142142	-0.968768005	-1.085060585	-0.063092277	-0.655126789	-0.153086211	-0.253402642	-0.445283469	-1.545930168	-0.28838043	-0.071909999	-0.001466297	-1.376898506	0.068970175	-0.259462376	-0.631717508	-0.585893357	-0.35164126	-0.438810346	-0.387734235	-0.172400684	-1.087694268	-0.24131059	-1.486304908	-0.859963669	0.07485044	-0.68443757	-1.291778816	-0.598145667	-0.392478179	-0.468039416	-0.38773424	-0.539564195	-0.494357188	-1.527005797	-0.816328085	-0.539564383	-0.178355932	-0.223237376	-0.221734617	-0.379846804	-0.392478179	-0.578952947	-0.248863907	-0.398817122	-0.17537746	-0.716234012	-0.612175035	-0.002932598	-0.367275294	-0.710571321	-0.820427157	-0.27769941	-0.362575895	-0.294497454	-0.560007337	-0.788076903	-0.671551444	-0.300626091	0.123479633	-0.499329305	-0.536178884
AW146154	-1.384450447	-2.240096385	-2.144695618	-2.222748389	-2.065444291	-2.030206451	-1.741545714	-1.892092116	-1.761750534	-2.116786275	-1.81173758	-1.875038801	-1.627741177	-2.296584452	-1.875038801	-2.030206451	-2.030206451	-2.018997377	-1.927935918	-1.942035021	-2.077777149	-1.98680284	-2.240096385	-1.684934727	-2.17435078	-2.053415487	-1.697053907	-2.06544426	-2.36144393	-2.077911183	-1.909709677	-1.937293359	-2.317144427	-1.956527748	-2.130530433	-2.36144393	-2.1743481	-2.144686759	-1.883497509	-1.97650927	-1.909709677	-1.918743728	-1.986801095	-1.986801095	-1.768589311	-1.826887847	-1.866711178	-2.018997377	-1.900827709	-1.616915754	-1.580435227	-2.103427862	-1.819281889	-1.819258829	-1.850431197	-1.927935918	-2.189921191	-2.174348399	-2.077801053	-1.918743728	-1.655666203	-1.97650927	-1.892092116
Abra	-1.673056286	-1.167608585	-1.305326251	-1.258914128	-1.30874317	-1.439656835	-1.188039108	-1.199937973	-0.994809435	-1.179223335	-1.161862042	-1.066830054	-1.061685573	-0.968763666	-1.072002709	-1.139234615	-1.114454448	-0.754588413	-1.026427435	-0.879168914	-0.941099251	-0.907493304	-1.435567897	-1.291778816	-1.106345143	-1.173396323	-1.249313764	-0.589374072	-1.021493346	-1.301996754	-1.265378892	-1.246139349	-1.193967585	-1.407589973	-1.31218118	-0.646081704	-1.242976479	-1.150474354	-0.980510022	2.116786275	0.628146694	-1.42344183	-1.227346154	-0.235277779	-1.38825598	-1.298520071	-1.221176615	-0.934294209	-1.407589973	-1.42344183	-1.142031033	-1.522358562	-0.987635243	-1.295142142	-1.468972599	-1.258914128	-0.411543178	-1.481929155	-1.447923809	-1.468972599	-1.158999056	-0.682588713	-1.167608585
Abt1	0.453376733	-0.14419142	0.390897646	0.849429032	0.631717518	0.889978671	0.199250792	0.187300883	0.509322894	1.031386449	0.812254754	0.253402642	0.166451196	0.697445352	0.306765954	0.260978779	0.658759728	0.202242621	0.276176234	0.002932598	0.253402642	0.299093153	0.417930969	0.332992001	0.556584893	0.052811035	-0.417930969	0.067500486	0.011730641	0.387759247	0.342301862	0.371982887	0.267050393	0.256431341	0.406763262	0.373553725	0.208231699	-0.188793202	0.554875068	0.500989398	0.296028576	0.021996211	0.170912639	0.108718133	0.309840181	0.322166521	0.496013207	0.083675719	0.136787762	0.254916701	-0.107243327	0.136787762	0.268573216	0.070440011	0.067500486	0.274653695	0.113143969	0.045470751	0.383003342	0.166451196	0.010264256	0.002932598	0.215728512
Actl6a	0.952538152	0.647886506	0.580688045	1.468972599	2.437977696	1.819258829	0.879168859	1.038872528	1.531723059	1.638759291	1.866715414	0.851528451	0.59985911	1.158999056	0.556584207	0.486097125	1.490705608	0.398817122	0.587632831	0.178355943	-0.764349405	0.161993181	1.275175612	1.31218118	0.752645705	0.205236247	0.161993039	0.477869846	0.778137581	0.693761724	0.647886506	1.221177042	1.271896588	1.550748107	1.298520071	0.682588713	0.215728512	0.167938032	1.78974816	0.695579963	0.512648829	1.447907151	0.88132264	1.196947478	0.90308829	0.973446212	0.721919589	0.55829496	0.959461245	0.353200768	0.859963669	0.387734235	0.154571786	1.038872528	1.395927489	0.870593883	0.885642423	1.504088471	0.429155584	1.305320405	0.430757811	0.720021831	0.72572287
Actn2	-0.689998139	-0.735277023	-0.666054627	-0.440424197	-0.392478185	-0.230758753	-0.678897924	-0.332992001	-0.560020889	-0.499329305	-0.655128276	-0.741041597	-0.748765943	-0.512648829	-0.610410008	-0.662401317	-0.182826593	-0.656942183	-0.353200768	-0.565154322	-0.422732929	-0.497671014	-0.573765761	-0.658759728	-0.519343085	-0.573765761	-0.716234012	-0.512648829	-0.658759728	-0.601651775	-0.594608482	-0.556584401	-0.459881289	-0.622805319	-0.612175035	-0.541259153	-0.116095744	-0.714344173	1.092984221	3.05604086	3.259545599	-0.619254184	-0.524377839	1.098304703	-0.379846804	-0.79809388	-0.578952947	0.197755543	-0.731447414	-0.066030943	-0.181335974	-0.741041597	-0.714352979	-0.638883253	-0.577222174	-0.539564195	-0.591117088	-0.633506001	-0.389319061	-0.671543718	-0.768274077	-0.573765761	0.141229038
Adnp	-0.044002991	1.109039292	1.199943347	1.419445618	0.954840817	1.158999056	1.481928951	1.555602039	1.347475448	0.879168859	1.246141741	1.34744284	1.236688352	0.862081972	1.473264143	1.100976551	1.288429929	1.139234615	1.215052863	1.090335528	1.016583815	1.144837349	1.142031033	1.550748107	1.014139396	1.087694268	1.021493346	1.452069245	1.536399725	1.006901945	1.133668141	1.258914569	1.164729234	1.208974001	1.336690685	1.622304881	0.934294209	1.111743213	1.268631046	0.964102106	1.246138913	1.136447009	1.288429929	1.329606925	1.239826334	1.31218118	1.153306414	1.291778816	1.122638534	1.452069245	1.281774836	1.275175612	0.961791297	1.258914128	1.199937973	1.090335459	1.611572833	1.352877561	1.522376077	1.326089743	1.443769802	1.508609105	1.419445618
Aebp1	-0.691856369	0.872731654	1.315640564	0.314456986	0.002932598	0.045470745	-0.601612966	-0.703056041	-0.49602521	-0.549757263	-0.621030189	-0.737195845	-0.613941956	-0.608646867	-0.637088777	-0.651502411	-0.596356877	-0.382998936	-0.598107083	-0.628146734	-0.26705039	-0.500989838	0.197755543	-0.026396383	-0.596357612	2.532018038	-0.371982756	0.689998139	0.297560386	0.812305308	1.156148087	2.410885117	2.410884305	0.276176234	2.008034544	0.88132264	2.498185341	2.655504619	-0.00586522	1.570386445	0.442039216	1.333140506	1.51774373	1.147650623	1.490705608	0.950240502	-0.353200768	1.00926478	0.548054506	-0.166451196	0.541259153	-0.442039216	1.006849758	-0.312917316	-0.714343924	-0.386154848	-0.150119979	-0.276176272	-0.874883456	0.362575895	-0.283798549	-0.06456154	0.080733274
Aebp2	0.446891164	0.617481521	1.077208813	0.733360884	0.09987271	0.847333322	0.662401317	0.631717508	0.716251345	0.190285807	0.77418497	0.416332444	0.549757263	0.167937974	0.491049176	0.80616512	0.596356877	0.994785361	1.016583815	0.762391494	0.023462884	0.409949201	0.303694602	0.887808476	0.727629317	0.411543178	1.937292681	0.384576417	0.016129958	0.575530239	0.546353324	0.780119572	0.758484211	0.718126644	0.638883253	0.778137581	0.274653695	0.551461796	0.957148489	0.667880113	0.526059234	0.211229007	0.526059234	0.471311085	0.387734235	0.731447414	0.382998936	0.572040105	0.288379776	0.55829496	0.429150647	0.411543178	0.442044819	0.433975459	0.271610506	0.556584207	0.445272693	0.139748329	0.277702605	1.038872528	-0.002932598	0.548054506	0.804142439
Aes	-0.048406547	2.385441063	0.612177776	0.212728366	1.411520019	0.952538152	1.655666203	1.580435227	1.735020528	1.966421116	1.504091678	0.898701391	1.499597727	2.317144397	1.834623874	1.298520071	1.918743728	2.258140433	2.296584452	1.927936039	1.842470424	1.090336417	1.508609105	1.490705608	1.384452153	1.741545714	1.78260696	0.392478179	0.306765954	1.789863614	1.748188284	1.362024552	1.946820887	2.159281402	1.811733468	-0.051342764	1.734978542	1.285095769	1.768589311	2.609831826	2.498185341	2.317144397	2.053415487	2.466972876	2.568997675	2.36144393	2.36144393	2.041674546	2.36144393	1.633225638	2.385441063	2.189921191	2.707473312	2.437977658	2.498185341	1.927935918	0.245840913	2.041674827	1.513178163	1.34744284	0.671543718	0.308302706	1.715710126
Aff1	0.615710781	0.577222174	-0.01613003	-0.536178884	0.122002335	0.239801578	0.221734617	0.459881283	0.247358115	0.413138554	0.235278313	1.527005797	0.818370724	0.182826593	0.737195845	0.744898256	0.568593851	1.043895515	0.312917316	0.30062611	0.864204122	0.060154203	1.415471778	0.832765362	0.53956486	0.101346389	0.48939717	1.125383204	0.387734235	0.241326157	0.371982756	0.514320266	0.684437579	0.721919589	0.565154287	1.443769802	0.185809044	0.532799845	0.1605077	0.592861888	0.425939612	0.422732929	0.649693405	0.215728512	0.430757811	0.790073912	0.232264571	0.673378878	0.836909636	0.2262444	0.537870775	0.512648829	0.804152632	0.778137581	0.3814224	0.762391446	0.280747684	-0.299092931	-0.959472284	0.232264571	1.34744284	0.985246327	0.288379776
Aff2	-1.046416836	0.332992001	-0.211229953	-1.468972599	-1.043895531	-1.42344183	-1.395927489	-1.227346154	-1.271927351	-1.265378892	-1.376901631	-1.395927489	-1.301912769	-1.305320405	-1.298520071	-1.354697727	-1.319103806	-1.399794007	-1.358351856	-1.468972692	-0.964102106	-1.236689438	-1.179223335	-1.319103806	-1.161860837	-0.784091888	-1.340257663	-0.868460054	-0.484449072	-1.415563088	-1.431502641	-0.826575713	-0.820416768	-0.451753576	-0.208231699	-0.617481521	0.105768754	-0.430757961	-0.504313704	-1.139234615	-0.218730586	-0.556584207	-0.273131786	-0.760436383	0.019063003	-1.343841645	-1.365714613	-0.656942183	-0.710571321	-0.565154287	-0.742968556	0.60336866	-1.333157405	-1.268631046	-1.333140506	-1.380664708	0.660579436	-0.306765996	0.982886747	-1.156148087	-1.125383204	-1.092984221	-0.954840803
Aff3	0.07485044	-0.279223225	-0.563439516	-0.624583811	-0.241310594	-0.248863907	1.78260696	1.627741177	1.407624036	0.721919589	0.512649992	2.222748389	1.875038801	-0.251889159	1.541147581	-0.451753576	1.78260696	1.560492618	1.056568827	0.853631656	-0.368843546	-0.519342901	-0.671543718	0.826575424	0.519343085	-0.011730641	-0.438810318	-0.001466297	-0.29909289	-0.406789502	0.039600281	-0.923047205	-0.167937976	-0.088090742	0.142710074	-0.361011198	0.70868878	0.259462466	-0.918580278	-0.309840181	-0.384576417	-0.07338014	-0.023462884	-0.427544582	-0.150119979	-0.714343924	-0.55829496	0.660579436	-0.417930969	-0.098399243	-0.113143969	-0.820416758	-0.425945011	-0.739117365	-0.750703959	-0.577222174	-0.279223225	0.280747722	1.156161388	0.522697914	0.820416758	-0.28227279	-0.395645678
Aff4	0.458253345	1.709425628	2.189930999	1.909709677	1.966421146	1.703207428	1.585519578	1.38825598	1.23047816	0.472948879	0.731449074	1.460469156	1.909709677	0.519342445	1.435567897	1.819258829	1.281774836	1.399794007	1.531685993	1.239826412	1.468972599	1.495138315	1.212007876	1.560492618	1.966423539	1.768589311	1.842470424	1.842470424	1.627741177	1.407680775	1.580435227	1.667204466	1.748188307	2.385441063	2.030206451	2.317144397	1.633225638	2.103428594	1.697053907	1.866711178	1.690963507	2.240096385	2.077777149	2.053415487	2.144686013	1.97650927	1.892092116	2.008034544	2.498185341	2.466972876	2.437977658	2.103427862	1.946845539	1.78974816	2.296584452	1.728484801	1.918743728	1.956528017	1.875060373	1.997306114	1.927935918	1.796981108	1.728484801
Ahr	0.577222174	0.048406547	0.164965522	-0.477869846	0.294497459	0.306765954	-0.020529585	-0.044002991	-0.40200228	-0.212728366	-0.297561061	-0.430757811	0.384576417	0.382998936	0.27769941	1.161859405	0.870593883	-0.315997395	0.166451196	0.181335985	0.502650862	-0.41633281	0.703056041	0.394061438	1.8043108	1.227346154	-0.312917316	1.202939156	0.766310277	1.834742223	1.249313764	0.073380166	0.458253351	1.819258829	0.640679774	0.322166521	1.016583815	1.106344165	0.289908183	0.14567308	0.342301862	0.896514367	0.536178884	0.675216291	1.119902233	0.340748194	1.541147581	2.053415487	1.486303076	0.223237376	1.069412832	0.141229038	0.742977973	0.566873237	0.505977931	0.802123018	-0.662401317	0.104294423	0.250379129	0.774183213	0.519342445	0.309840181	-0.247352129
Ahrr	-1.703207428	-1.447907151	-1.644350564	-1.560492618	-1.473264165	-1.667203882	-1.504088264	-1.633225638	-1.522395403	-1.380664708	-1.678969929	-1.527005797	-1.728484801	-1.329606925	-1.606275183	-0.433975459	-1.667203882	-1.590644935	-1.590644935	-1.655666307	-1.443769802	-1.504089585	-1.644343199	-1.575391102	-0.029330144	-1.661407607	-1.456256454	-1.826887847	-1.826887847	-1.443862937	-1.495137002	-1.622305449	-1.218109088	-1.811733468	-1.196947478	-1.734978542	-1.291778816	-1.661408185	-1.734978542	-1.667203882	-1.431502641	-1.804308576	-1.715710126	-1.796981108	-1.447907151	-1.661407607	-1.570386445	-1.644343199	-1.754908301	-1.697053907	-1.761707901	-1.715710126	-1.595832327	-1.748188284	-1.728484801	-1.340257663	-1.644343199	-1.826888099	-1.633244428	-1.811733468	-1.819258829	-1.811733468	-1.811733468
Aim2	-1.319103806	-0.96643028	-1.456262976	-0.79407756	-1.239826353	0.221734617	0.582419672	0.594608482	0.229259003	0.082204408	-0.20224308	0.568593851	0.855738507	0.296028576	0.975795446	1.046416836	0.2262444	-1.136447009	0.098399243	-0.308302725	0.868460054	1.384451663	-0.536178884	0.838987131	0.220232626	-1.167608585	-0.218730586	-0.046938596	1.019035534	-0.752693329	-1.690963507	-1.627741747	0.209730122	-1.369423704	-1.167608585	1.064254319	-1.585519578	-1.513161281	-1.575391102	-1.285095322	-0.980510022	-0.546353324	-0.262495778	-1.156148087	-0.818370724	-1.464707739	-1.156148087	-0.566873237	-0.60336866	-1.690963507	-0.422732929	-1.10634378	-1.369441063	1.249313764	0.010264256	-0.256431341	-0.610410008	-1.095640765	-1.006848579	-1.054020721	-0.733360884	-1.221176615	-1.601021897
Aip	1.05912376	0.682588713	0.71812986	0.678897924	0.796084139	0.746830713	0.883480487	0.689998139	1.002023258	1.473264143	0.818372581	0.619254184	0.804142439	1.709425628	0.883480487	0.90089269	1.00926478	0.542955655	1.028903803	1.19099822	1.464707739	0.941100077	1.031386449	1.403681407	0.824520104	1.319103806	0.646081704	1.054020721	0.985246327	1.150548169	1.130897934	1.265379335	1.268631063	0.658759728	1.242976479	0.442039216	0.952538152	0.909701494	0.866330141	1.336690685	1.072002709	0.929781272	1.117174227	1.021493346	0.927531837	0.990004669	0.830698541	0.945660074	0.720021831	0.640679774	0.578952947	0.898701391	0.58764028	0.714343924	0.68443757	0.832765362	0.689998139	0.340748241	0.741050122	0.699313153	1.439656835	0.862081972	0.517666886
Aire	0.007331549	0.2142282	-0.521021785	-0.215728512	-0.471311092	0.230758753	-0.238293109	-0.229253455	-0.345420022	-0.102820288	-0.184318033	-0.370412698	-0.185809044	-0.083675719	-0.161993039	-0.206733743	-0.17537746	0.082204408	-0.199250792	0.071910003	0.178355932	0.0029326	-0.271610506	-0.414734974	-0.071910087	-0.227748671	2.931450373	-0.356322348	0.09250747	-0.271628027	-0.398817122	-0.5446539	-0.421131211	-0.546353324	-0.578952947	0.086618882	-0.308302706	-0.311378491	-0.549757263	-0.354761129	-0.437197573	-0.605126202	-0.43236608	-0.329895108	-0.622805319	-0.487746488	-0.256431341	-0.542955655	-0.531112311	-0.469674545	-0.537870775	-0.397230905	-0.144193248	-0.496013207	-0.438810318	-0.421131206	-0.353200768	-0.754588517	-0.577228815	-0.606885601	-0.280747684	-0.077791523	-0.500989398
Alx1	-0.303694602	-0.353200768	-0.862085833	-0.628146694	-0.653313545	-0.766310277	-0.920811301	-1.125383204	-0.923069219	-0.72381993	-0.838989035	-0.952538152	-0.927531837	-0.673378878	-0.994785361	-0.862081972	-0.952538152	-0.80616512	-0.857849188	-1.009264843	-0.526059234	-0.756535547	-0.975795446	-0.898701391	-0.812253912	-0.701183378	-0.70868878	-0.832765362	-0.613941956	-0.788127633	-0.920811301	-0.954841137	0.430757816	-0.433975459	-0.712456365	-0.60336866	-0.879168859	-0.319080563	-1.061685573	-0.968763666	-1.090335459	-1.043895515	-0.792074161	-0.929781272	-1.026427435	-0.233770912	-0.796084127	-0.957148489	-0.947947821	-1.176304874	-0.923046882	-0.952538152	-0.866341123	-0.936557773	-0.894331589	-0.929781272	-0.929781272	-0.19626076	-1.059135945	0.446891164	-0.950240502	-0.932035386	-0.79407756
Alx3	-0.658759728	-0.20973012	-0.446893166	-0.509310568	-0.556584215	-0.662401317	-0.655126789	-0.660579436	-0.798113194	-0.191778898	-0.601614331	-0.608646867	-0.476228253	-0.499329305	-0.453376733	-0.494357188	-0.60336866	-0.117572007	-0.416332444	-0.315997415	-0.011730641	-0.170912789	-0.425939612	-0.673378878	-0.443655926	-0.271610506	-0.408355538	-0.804142439	-0.733360884	-0.477900673	-0.512648829	-0.437197726	-0.359447382	-0.658759728	-0.536178884	-0.577222174	0.238293109	-0.592862095	-0.642478349	-0.464772384	-0.548054506	-0.796084127	-0.631717508	-0.544653709	-0.727628421	-0.526059234	-0.29909289	-0.733360884	-0.768274077	-0.55829496	-0.744898256	-0.361011198	-0.113145404	-0.691856369	-0.568593851	-0.610410008	-0.660579436	-0.427544641	-0.788085862	-0.309840181	-0.673378878	-0.788076795	-0.635296334
Alx4	-0.744898256	-0.551461604	-0.680745217	-0.786082793	-0.889978684	-0.999588725	-0.72572287	-0.666051644	-0.621043809	-0.529426463	-0.637090222	-0.551461604	-0.542955655	-0.406763262	-0.573765761	-0.591117088	-0.693716973	-0.317538549	-0.519342445	-0.60512624	-0.235277779	-0.451753973	-0.367275294	-0.739117365	-0.603369404	-0.526059234	-0.556584207	-0.664225382	-0.804142439	-0.697490344	-0.598107083	-0.808191363	0.359447382	-0.43236608	-0.637088777	-0.589374072	-0.429150647	-0.580685646	-0.923046882	-0.640679774	-0.629931105	-0.336092067	-0.721919589	-0.778137581	-0.894331589	-0.750703959	-0.537870775	-0.744898256	-0.885642423	-0.790073912	-0.894331589	-0.828635235	-0.319084496	-0.88132264	-0.635296334	-0.750703959	-0.669710801	-0.596356959	-0.879178974	-0.598107083	-0.429150647	-0.598107083	-0.596356877
Ankrd1	-1.616915754	-1.227346154	-1.074604555	-1.233562409	-1.258914147	-1.061685573	-1.468972599	-1.644343199	-1.376931827	-1.606275183	-1.358354939	-1.531685993	-1.460469156	-1.218109072	-1.42344183	-1.565420522	-1.42344183	-1.504088264	-1.504088264	-1.415471867	-1.340257663	-1.616917174	-1.443769802	-1.443769802	-1.499599576	0.746830713	-1.00926478	-0.232264571	-1.365714613	-1.617020059	-1.407589973	1.76858993	1.754908324	-1.555602039	1.439656835	-0.826575424	-1.275175612	-1.252501598	3.05604086	0.20973012	3.05604086	-1.486303076	-1.322588767	-1.00926478	-1.481928951	-0.964102106	-1.285095322	0.561721345	-0.714343924	-1.649978458	-1.486303076	-1.585519578	-1.41153789	-1.715710126	-1.431502641	-1.527005797	-1.550748107	-1.490705813	-1.797001782	-1.495137002	-1.616915754	-1.585519578	-1.513160754
Apbb3	-0.824519088	0.306765954	0.005865247	0.250376249	-0.064561541	0.06456154	0.16942512	0.051342764	0.244336166	0.203739207	0.319081176	0.173888805	0.361011198	0.1605077	0.232264571	0.362575895	0.27769941	0.05574792	0.179845754	-0.095452952	0.13974831	0.230758956	-0.085147209	0.264013377	0.494357797	-0.058685282	-0.3500826	-0.224740636	-0.014663489	0.023464398	-0.045470745	0.238293192	-0.060154151	0.048406547	-0.042535331	0.004398904	-0.150119979	0.099872743	0.077791523	0.319080452	0.010264256	-0.199250792	0.067500486	0.086618882	-0.071909999	0.032264083	0.463140796	0.017596462	-0.132349163	0.305229921	0.117572007	0.182826593	0.138269639	0.079262313	-0.253402642	0.300626091	-0.089562791	0.07485045	0.522703927	0.497670577	0.101346389	-0.024929607	0.035198333
Apex1	1.369423704	0.987622724	0.778141066	1.866711178	2.07777718	2.018997377	1.937292681	1.966421116	2.189974186	2.568997675	2.103432636	1.03387542	1.103656221	1.796981108	1.298520071	1.373151588	2.317144397	0.531112311	1.079815505	0.342301883	0.394061438	1.611574248	1.490705608	1.42344183	1.312182797	1.208974001	0.975795446	0.916353783	1.456256454	1.103727416	1.048944777	1.73497915	1.858510107	1.38825598	1.850431197	1.193967569	1.17049759	0.804142719	1.909709677	1.354697727	1.221176615	0.978150037	1.373151588	1.288429929	0.792074161	0.923046882	1.690963507	0.529426463	0.834835721	0.929781272	0.474587933	0.678897924	1.358369074	0.929781272	0.889978671	1.051479388	1.362024075	1.079815654	1.667223063	0.994785361	0.870593883	1.193967569	1.937292681
Ar	-1.811733468	0.706808729	-1.611580051	-1.875038801	-1.452069267	-1.826887847	-1.678966118	-0.770240822	-1.797024594	-1.775554855	-1.71571402	-1.703207428	-1.811733468	-1.826887847	-1.627741177	-1.892092116	-0.916353783	-2.053415487	-0.548054506	-0.691856413	-1.601021897	-1.722064114	-1.842470424	-1.176304874	-1.291780408	0.03666557	0.286852037	-0.925287051	-1.684934727	1.191074975	-0.038132885	-0.494357361	-0.752644787	-0.443655379	-0.482802325	-0.172400533	1.103656221	0.390896031	-0.606885601	1.326089743	-0.215728512	1.079815505	1.369423704	0.612175035	1.079815505	1.233562409	-0.598107083	-0.105768754	2.240096385	1.212007876	1.369423704	-1.883497509	-0.570323367	-1.369423704	-2.030206451	-1.638759291	-1.728484801	-1.504088471	-1.927958098	-0.664225382	-1.703207428	-1.937292681	-1.97650927
Arid1a	1.508609105	1.644343199	1.26538456	1.144836343	1.176304892	1.407589973	1.761707901	2.116786275	1.644382992	1.464707739	1.312184158	1.986801095	2.159281402	1.627741177	1.622304881	1.754908301	2.189921191	2.240096385	2.276945069	2.130530567	1.768589311	1.81173506	1.431502641	1.536399725	1.114455822	1.340257663	1.490705608	1.190998146	1.460469156	1.125455801	1.095640614	0.808191363	0.959461258	1.728484801	1.142031033	1.130897934	1.03387542	1.236688782	0.978150037	1.079815505	1.295142142	1.403681407	1.380664708	1.30874315	1.575391102	1.193967569	1.026427435	1.611572833	1.595812099	1.376898506	1.667203882	1.555602039	1.590665098	1.275175612	1.51774373	1.100976551	1.42344183	2.258140743	1.185103992	0.954840803	1.30874315	1.326089743	2.008034544
Arid1b	0.907492506	1.38825598	1.508615862	0.440424197	0.810220349	0.356322348	2.06544426	1.690963507	1.691004428	1.490705608	0.760438109	2.06544426	1.667203882	1.196947478	1.590644935	1.399794007	1.354697727	1.804308576	1.468972599	1.768589422	1.384450447	1.208975063	0.845241299	0.954840803	1.308744763	1.30874315	1.373151588	0.458253345	0.504313704	1.117246295	1.230448383	0.542955845	0.778137591	1.295142142	0.927531837	0.468039252	1.249313764	1.351061932	0.703056041	1.34744284	1.026427435	1.288429929	1.329606925	1.285095322	1.188039108	1.230448383	0.93882611	1.301912769	1.661407607	1.358351856	1.655666203	1.056568827	1.09034928	0.950240502	1.285095322	0.874873391	0.451753576	1.352877561	0.980521303	0.879168859	0.411543178	0.577222174	1.661407607
Arid2	1.144836343	0.834835721	1.006841505	1.147650623	1.392081592	1.03387542	1.447907151	1.541147581	1.565458405	0.70868878	1.384453589	1.811733468	1.128136312	0.587632831	0.971102297	0.999588725	1.550748107	1.892092116	1.17049759	1.048944843	0.941099251	0.92081211	1.144836343	0.945660074	0.682589554	0.701183378	0.985246327	1.00926478	0.975795446	0.816380745	0.907492506	0.678898162	0.471311091	1.468972599	0.93882611	0.80819108	0.790073912	0.987623068	1.082434351	0.739117365	0.887808476	1.365714613	0.907492506	1.028903803	0.802123018	0.826575424	0.800106838	1.196947478	1.305320405	1.114454448	1.435567897	1.224255604	0.766319991	0.999588725	1.369423704	0.916353783	1.079815505	1.531686204	1.191011848	1.301912769	0.764349405	0.838987131	1.499597727
Arid3a	-0.206733743	0.368843546	1.376904673	0.866330141	0.270089853	0.126435038	0.029330108	0.746830713	0.163482688	0.804142439	0.088090942	1.411519997	0.28227279	1.074599742	0.855738507	0.334541635	-0.00586522	0.126435038	0.154569827	0.032264085	1.703207428	0.635296892	0.587632831	0.122002333	0.117572152	-0.265531579	-0.07485044	-0.622805319	0.157538074	-0.130878651	-0.256431341	0.038132898	0.256431344	-0.039600281	0.048406547	-0.14419142	-0.212728366	-0.221734694	-0.197755543	-0.079262313	-0.329895108	-0.364141473	-0.077791523	-0.09250747	-0.297560386	-0.004398904	-0.236785177	-0.138267886	-0.254916701	-0.048406547	-0.368843546	0.049874602	0.092508643	-0.265531579	-0.314456986	0.082204408	-0.592861888	0.2579466	-0.251892057	0.413138554	-0.319080452	-0.311378383	0.985246327
Arid3b	0.471311085	-0.624583811	0.416334309	-0.029330108	0.746830725	0.40517201	-0.320623108	-0.212728366	-0.438820937	-0.744898256	-0.750705662	0.138267886	0.712456365	-0.119048524	0.504313704	-0.077791523	-0.205236247	0.435585955	0.274653695	0.169425131	0.596356877	0.398817473	0.342301862	0.00586522	-0.58415636	-0.718126644	-0.185809044	-0.716234012	-0.601612966	-0.551497178	-0.419530554	-0.742968816	-0.531112318	-0.832765362	-0.784091888	-0.959461245	-0.762391446	-0.69185661	-0.892153033	-0.637088777	-0.62102878	-0.554875068	-0.504313704	-0.782104062	-0.570316138	-0.70868878	-0.608646867	-0.12791315	-0.163478732	-0.526059234	-0.414734974	-0.179845754	-0.346972204	-0.244330253	-0.348524784	-0.286852037	-0.68443757	-0.051342771	-0.640687145	-0.549757263	-0.834835721	-0.947947821	1.03387542
Arid3c	-0.398817122	-0.038132885	-0.613944706	-0.585893357	-0.451753583	-0.704931153	-0.762391446	-0.651502411	-0.561734938	-0.181335974	-0.544654945	-0.70868878	-0.624583811	-0.384576417	-0.537870775	-0.606885601	-0.635296334	-0.4501316	-0.468039252	-0.58068548	-0.232264571	-0.658760307	-0.50764355	-0.864204122	-0.514320719	-0.512648829	-0.437197573	-0.870593883	-0.737195845	-0.486128482	-0.671543718	-0.729536853	-0.667880122	-0.772210529	-0.774183213	-0.664225382	-0.646081704	-0.656942412	-0.820416758	-0.55829496	-0.662401317	-0.93882611	-0.80616512	-0.762391446	-0.62102878	-0.721919589	-0.461510431	-0.784091888	-0.629931105	-0.79407756	-0.918580278	-0.79809388	-0.400409412	-0.79407756	-0.712456365	-0.72572287	-0.79809388	-0.885642545	-0.710579496	-0.929781272	-0.790073912	-0.800106838	-0.754588413
Arid4a	0.845241299	-0.116095744	0.365709576	0.268569811	-0.159022716	0.382998936	0.980510022	0.836909636	0.8001262	-0.414734974	0.695581542	0.849429032	0.90308829	0.190285807	1.179223335	1.265378892	0.622805319	0.945660074	0.971102297	1.069412899	1.748188284	0.987623592	0.929781272	1.122638534	0.364141922	0.063092276	0.631717508	1.268631046	0.88132264	0.413165205	0.364141473	-0.007331551	-0.057216541	0.336092067	0.194766358	1.419445618	0.008797893	0.521019633	0.035198333	0.354761129	0.504313704	0.248863907	0.469674545	0.29909289	0.264013377	0.505977931	0.512648829	0.731447414	0.48939717	0.628146694	0.464772384	0.244330253	0.191781329	0.610410008	0.463140796	0.691856369	1.354697727	0.001466297	0.448515958	0.589374072	0.914131787	1.439656835	0.223237376
Arid4b	0.491049176	0.756534883	0.729539865	0.699313153	0.425939618	0.729536597	0.706808729	0.699313153	0.637104194	-1.054020721	0.790075705	0.822466206	1.125383204	-0.927531837	0.81428882	0.640679774	0.390895895	0.53279966	0.697445352	0.73144746	0.920811301	0.092507551	0.88132264	1.077203988	0.744899174	-0.013197051	0.796084127	1.768589311	1.508609105	0.229268244	0.406763262	0.331443277	0.354761134	0.419530554	0.575493115	2.030206451	0.07338014	0.651502637	0.864204122	0.382998936	0.633505914	0.505977931	0.395645678	0.28227279	0.370412698	0.58415564	0.527742106	0.818370724	0.622805319	1.10634378	0.868460054	0.849429032	0.389319517	0.660579436	0.414734974	0.866330141	1.570386445	0.315997438	0.927542509	1.048944777	1.456256454	1.504088264	0.637088777
Arid5a	0.041067762	0.276176234	-0.188793982	-0.014663489	-0.082204409	-0.126435038	0.479512718	0.612175035	0.466416488	1.036370763	-0.120525572	1.230448383	0.644278989	0.864204122	0.818370724	0.667880113	0.731447414	0.517666886	0.845241299	1.111742896	1.804308576	0.591117607	-0.193272414	0.3814224	0.987623941	1.061685573	0.72572287	0.066030943	0.046938596	0.814341349	0.582419672	0.51599295	0.305229925	0.288379776	-0.010264256	0.544653709	1.319103806	1.147651023	0.212728366	0.088090742	0.020529585	0.071909999	0.120525298	-0.041067762	0.2262444	-0.206733743	-0.021996211	0.09692599	-0.020529585	-0.032264083	0.03666557	-0.15605378	0.123481198	-0.135307936	0.027863216	-0.039600281	-0.099872708	-0.631717595	-0.161994902	-0.119048524	0.021996211	-0.093980107	-0.221734617
Arid5b	0.88132264	1.427460729	1.633232953	1.288429929	0.297560391	1.419445618	0.510978992	0.504313704	0.051344006	0.403581775	-1.056571225	0.703056041	1.224255604	0.642478349	0.677055969	1.343841645	0.196260733	-0.123479633	1.085060585	1.392081658	0.883480487	1.133669137	0.596356877	0.862081972	0.94337839	1.900827709	1.565420522	1.655666203	0.980510022	1.536498836	1.826887847	1.486303597	0.929781284	1.842470424	1.741545714	1.601021897	1.627741177	1.423442325	1.196947478	0.88132264	0.994785361	1.522358562	1.536399725	1.51774373	1.649978458	1.153306414	1.768589311	1.728484801	1.611572833	0.997184189	1.295142142	0.230758753	0.857860062	0.845241299	1.531685993	0.718126644	0.857849188	0.656942273	0.742977103	0.727628421	1.085060585	1.473264143	0.818370724
Arnt	1.315634671	0.79407756	1.473270741	1.196947478	1.570386469	1.336690685	0.999588725	0.93882611	0.677072354	0.918580278	1.03138879	1.111742826	1.193967569	1.301912769	0.923046882	1.531685993	0.971102297	1.31218118	1.158999056	1.380664795	1.447907151	1.490706917	1.468972599	0.994785361	1.199939452	1.490705608	1.258914128	1.082434351	1.158999056	1.347529762	1.384450447	1.315635132	1.395927507	1.536399725	1.550748107	1.365714613	1.741545714	1.761708514	1.122638534	1.661407607	1.443769802	1.900827709	1.697053907	1.78974816	1.611572833	1.215052863	1.468972599	1.541147581	1.419445618	1.252501162	1.565420522	1.411519997	1.41153789	1.20595113	1.616915754	1.215052863	0.987622724	1.439657033	0.542961901	0.997184189	1.098304703	1.221176615	1.329606925
Arnt2	-0.509310568	0.546353324	0.469676649	-0.270089849	0.365707944	0.032264083	-0.461510431	-0.334541635	-0.209735195	-0.179845754	-0.28532561	-0.359447378	-0.203739207	-0.164964783	-0.235277779	-0.265531579	-0.212728366	-0.379846804	-0.154569827	-0.297560405	0.083675719	-0.138268007	-0.28227279	-0.194766358	-0.17388902	-0.116095744	0.943377228	-0.348524784	-0.173888805	-0.291456062	-0.389314582	0.270089943	0.633505923	-0.323710697	0.1249572	0.011730641	-0.066030943	-0.371982886	0.610410008	-0.101346389	-0.406763262	-0.424335729	-0.296028576	-0.215728512	-0.592861888	0.80819108	-0.312917316	-0.422732929	-0.28227279	0.565154287	-0.524377839	0.187300883	-0.332996222	-0.20973012	-0.3814224	-0.176866501	0.735277023	0.727628521	1.590663235	0.021996211	-0.077791523	-0.193272414	0.294497454
Arntl	1.464707739	-0.440424197	0.957152776	0.384576417	-0.384576423	0.348524784	0.132349163	-0.083675719	-0.057217925	0.179845754	0.175377858	0.496013207	0.841068225	0.314456986	0.153086211	0.655126789	0.205236247	1.715710126	0.914131787	0.61571082	-0.345411663	0.65694276	-0.173888805	0.390895895	0.896515472	1.048944777	0.675216291	0.568593851	-0.276176234	0.857904527	0.395645678	0.682588951	0.712456374	0.323710697	0.514320085	1.439656835	1.246138913	1.633226206	0.083675719	0.539564195	-0.345411663	-0.027863216	0.098399243	-0.176866501	-0.306765954	0.314456986	0.334541635	0.72572287	-0.052811035	0.721919589	-0.359447378	0.633505914	1.21202324	0.885642423	0.044002991	1.190998146	0.580685444	-0.640679862	0.510984871	0.176866501	0.248863907	0.522697914	0.007331549
Arntl2	0.729536597	-0.406763262	-0.828638946	-0.59985911	-0.515992777	-0.718126644	-1.066830054	-1.10634378	-1.00686136	-1.079815505	-1.011700778	-1.016583815	-0.999588725	-1.00199901	-0.93882611	-0.90528822	-1.023957298	-1.281774836	-1.046416836	-1.114454518	-0.80819108	-1.215053931	-1.156148087	-0.847333322	-0.605126948	-0.178355932	-0.546353324	-1.114454448	-1.117174227	-0.866386027	-0.96643028	-0.051342782	-0.489397176	0.354761129	-0.624583811	-0.675216291	-0.649693405	-0.138267934	-0.957148489	-0.925287051	-0.818370724	-0.786082793	-0.573765761	-0.305229921	-0.443655379	-0.975795446	-0.914131787	-0.936557773	-1.041380762	-0.832765362	-0.608646867	-0.716234012	0.294501187	-1.014138146	-0.15160293	-1.016583815	-0.818370724	-1.319103987	-0.966441399	-0.760436383	-1.265378892	-0.274653695	-0.710571321
Arx	-0.268569811	0.236785177	-0.17835673	-0.260978779	-0.123479635	-0.37512561	-0.242820147	-0.221734617	-0.077793405	-0.021996211	-0.193272853	-0.34385635	-0.161993039	0.101346389	-0.114619733	-0.142710074	-0.197755543	0.303694602	0.011730641	0.283798566	0.353200768	0.139748433	-0.223237376	-0.379846804	-0.008797904	-0.07338014	-0.014663489	-0.386154848	-0.259462376	-0.194778922	-0.233770912	-0.303694709	-0.319080456	-0.394061438	-0.274653695	-0.122002333	-0.099872708	-0.160507756	-0.311378383	-0.122002333	-0.217229306	-0.551461604	-0.016129958	-0.217229306	-0.461510431	-0.32834784	-0.082204408	-0.317538549	-0.492702513	-0.337643301	-0.53279966	0.320623108	-0.101347673	-0.417930969	-0.206733743	-0.276176234	-0.070440011	-0.601613049	0.58416236	-0.573765761	-0.469674545	-0.368843546	-0.362575895
Ascl1	-0.505977931	0.13974831	-0.181336786	-0.305229921	-0.279223229	-0.370412698	-0.357884429	-0.387734235	-0.182831017	0.042535331	-0.220232855	-0.33144316	-0.285324963	-0.061623147	-0.221734617	-0.211229007	-0.27769941	-0.010264256	-0.197755543	-0.173888816	0.248863907	-0.135308055	-0.067500486	-0.433975459	-0.299093258	-0.13974831	1.690963507	-0.1249572	-0.306765954	-0.227763363	-0.265531579	-0.512649008	-0.561721352	-0.536178884	-0.33144316	-0.259462376	-0.238293109	-0.011730645	-0.3814224	-0.427544582	-0.453376733	-0.294497454	-0.067500486	-0.076320899	-0.345411663	-0.437197573	-0.154569827	-0.305229921	-0.455001076	1.606275183	0.836909636	-0.102820288	-0.030797453	-0.300626091	-0.332992001	-0.3814224	0.276176234	2.206040225	0.166453111	-0.130870209	-0.288379776	-0.401992552	-0.28227279
Ascl2	-1.322588767	-0.943377228	0.010264302	-0.699313153	-0.780119311	-0.592861888	-1.077203988	-0.954840803	-0.834855923	-0.497670577	-1.002001284	-1.133668141	-1.077203988	-0.403581775	-1.036370763	-0.990004669	-1.10634378	-1.090335459	-1.006836995	-1.249313842	-0.348524784	-0.723820566	-0.911914262	-1.139234615	-0.651503214	-1.119902233	-0.790073912	-1.31218118	-1.262139966	-1.194044591	-1.139234615	-1.456256964	-1.066830068	-0.90528822	-1.224255604	-1.144836343	-1.199937973	-1.193967985	-1.319103806	-1.351061462	-1.173396323	-1.275175612	-1.139234615	-1.109039292	-0.669710801	-1.130897934	-1.031386449	-1.079815505	-1.17049759	-1.006836995	-1.275175612	-0.971102297	-0.9320472	-0.348524784	0.178355932	-0.575493115	-1.227346154	-1.329607107	-1.239840598	-1.202939156	-1.362024075	-0.885642423	-1.319103806
Ascl3	-1.622304881	-1.291778816	-1.3019186	-1.30874315	-1.322588787	-1.504088264	-1.369423704	-1.354697727	-1.161887522	-1.17049759	-1.373154704	-1.305320405	-1.262139966	-1.17049759	-1.315634671	-1.419445618	-1.30874315	-1.167608585	-1.242976479	-1.333140589	-1.212007876	-1.16760961	-1.369423704	-1.31218118	-1.125384591	-1.150473953	-1.376898506	-1.117174227	-1.585519578	-1.305404609	-1.20595113	-1.340258132	-1.009264793	-1.358351856	-1.351061462	-1.384450447	-1.182151798	-1.130898327	-1.490705608	-1.271896571	-1.34744284	-1.305320405	-1.20595113	-1.111742826	-1.358351856	-1.158999056	-1.275175612	-1.343841645	-1.136447009	-1.527005797	-1.34744284	-1.315634671	-1.365731925	-1.136447009	-1.30874315	-1.291778816	-1.486303076	-1.468972801	-1.555619935	0.675216291	-1.085060585	-1.447907151	-1.369423704
Ash1l	0.605126202	1.262139966	0.841071992	0.521019452	0.232264575	0.279223225	1.069412832	0.920811301	0.959484464	-0.105768754	0.691857939	1.147650623	1.447907151	-0.07485044	1.221176615	0.973446212	0.686288752	1.111742826	0.96643028	0.987622786	0.945660074	0.7487666	0.896514367	0.96643028	0.721920479	0.774183213	1.014138146	1.179223335	1.074599742	0.950301801	1.046416836	0.7049314	0.549757271	0.961779106	0.990004669	1.369423704	0.90308829	1.202939574	0.872731654	1.212007876	1.384450447	1.095640614	1.258914128	1.298520071	1.051479388	1.119902233	1.028903803	1.278468318	1.173396323	1.38825598	1.288429929	1.255701238	1.136461415	1.103656221	1.233562409	0.892153033	1.188039108	0.589374153	1.002010538	0.947947821	1.117174227	1.153306414	1.202939156
Ash2l	1.03387542	1.258914128	1.89210059	2.116786275	1.147650641	2.103427862	1.275175612	1.456256454	1.35473051	1.667203882	1.585523177	1.153306414	0.883480487	1.329606925	0.980510022	0.90308829	1.369423704	0.934294209	1.069412832	0.810220388	-0.610410008	0.883481263	1.069412832	1.064254319	0.80414343	0.954840803	0.756534883	1.019035534	1.182151798	0.898759365	0.925287051	1.411520492	1.411520016	0.766310277	1.464707739	0.816328085	0.936557773	0.746830973	1.460469156	1.158999056	1.212007876	0.872731654	0.885642423	0.929781272	0.721919589	1.150473953	1.016583815	0.892153033	0.90308829	1.288429929	0.666051644	1.288429929	1.285111612	0.920811301	1.043895515	1.595812099	1.291778816	0.950240633	1.754928491	1.236688352	1.167608585	1.164729219	1.601021897
Atf1	0.720021831	1.265378892	0.916357887	0.70868878	1.041380778	1.114454448	0.845241299	0.925287051	0.999612914	0.847333322	1.351064528	0.883480487	0.766310277	0.950240502	0.874873391	0.889978671	1.087694268	1.291778816	0.964102106	0.894331646	1.477582785	0.964102953	1.443769802	0.804142439	1.106345143	1.016583815	0.790073912	0.959461245	0.834835721	0.667923197	0.691856369	0.925287375	1.092984235	0.619254184	1.20595113	0.830698541	1.054020721	0.792074436	0.695579963	1.130897934	1.016583815	0.987622724	0.952538152	1.255701238	0.778137581	0.691856369	0.911914262	0.689998139	0.994785361	0.58415564	0.872731654	0.642478349	1.236704028	0.84315294	0.994785361	0.741041597	0.911914262	0.361011248	0.038133324	0.741041597	0.796084127	0.923046882	0.491049176
Atf2	1.354697727	1.946820861	1.423448205	1.399794007	1.531686016	1.541147581	1.427460729	1.326089743	1.191026967	0.566873237	1.278471219	1.354697727	1.233562409	0.662401317	1.407589973	1.230448383	1.380664708	1.158999056	1.236688352	1.255701317	1.545930168	1.392082793	1.322588767	1.230448383	1.258915679	1.196947478	1.006836995	1.061685573	1.150473953	1.27855079	1.275175612	1.190998563	1.23982635	1.265378892	1.365714613	1.447907151	1.343841645	1.291779265	1.415471778	1.199937973	1.447907151	1.595812099	1.644343199	1.850431197	1.661407607	1.715710126	1.435567897	1.473264143	1.741545714	2.090431892	1.649978458	2.090431892	1.4036992	1.545930168	1.678966118	1.504088264	1.435567897	1.490705813	2.041698035	1.601021897	1.218109072	1.00199901	1.38825598
Atf3	-0.417930969	0.221734617	1.074604555	0.605126202	0.610410018	0.011730641	-0.656942183	-0.60336866	-0.682605231	-0.585893357	-0.375126461	-0.560007337	-0.311378383	0.744898256	-0.208231699	2.498185341	-0.194766358	-0.610410008	-0.262495778	-0.285324981	1.326089743	2.840273032	-0.06015415	-0.273131786	2.569000842	2.609831826	1.136447009	0.496013207	0.957148489	2.707613646	2.707438993	0.892153345	1.661407629	0.770240822	0.020529585	1.173396323	2.840270538	2.707439935	-0.130870209	0.268569811	0.067500486	0.032264083	0.929781272	-0.071909999	1.199937973	-0.172400533	-0.173888805	0.049874602	1.072002709	-0.346967806	0.093980107	-0.484449072	-0.267053775	0.947947821	-0.030797062	0.896514367	-0.17537746	-0.197755571	-0.283801814	-0.314456986	0.93882611	-0.455001076	-0.413138554
Atf4	1.103656221	1.069412832	1.295147943	1.176304874	1.051479404	1.069412832	0.704931153	0.667880113	0.631732795	1.42344183	1.125385758	0.699313153	0.845241299	1.176304874	1.014138146	1.439656835	0.994785361	0.408355538	0.79809388	0.936557832	0.992392202	1.754909842	1.460469156	1.043895515	2.17435078	1.419445618	1.255701238	1.188039108	1.142031033	1.541246998	1.42344183	1.883498169	1.59581212	1.074599742	1.265378892	1.271896571	1.761707901	1.690964095	1.439656835	1.42344183	0.802123018	0.62102878	0.927531837	0.88132264	0.836909636	0.80616512	1.242976479	0.925287051	1.00199901	0.990004669	0.48939717	1.585519578	1.976534324	0.896514367	1.074599742	1.326089743	0.868460054	0.419530612	0.86209189	1.439656835	1.00199901	0.776158891	0.851528451
Atf5	0.184317615	0.961779106	0.599861797	0.05574792	0.435585962	0.285324963	-0.061623147	0.07338014	0.044004056	0.541259153	0.200746939	-0.019063003	0.102820288	0.456626611	0.091035033	0.202242621	0.116095744	0.414734974	0.191778898	0.357884452	0.628146694	0.424336102	0.832765362	0.130870209	0.44042474	0.911914262	1.336690685	0.589374072	0.605126202	0.2503924	0.297560386	1.2525016	1.504088284	0.84315294	0.677055969	0.802123018	1.114454448	1.095640996	0.477869846	0.729536597	0.644278989	0.28227279	0.655126789	1.019035534	0.312917316	0.07338014	1.486303076	0.406763262	0.170912639	0.326801352	0.033731172	1.649978458	1.684956085	0.019063003	-0.148637357	0.147155058	0.514320085	-0.156053801	0.187303038	2.189921191	0.572040105	0.651502411	0.248863907
Atf6	1.179223335	1.006836995	1.504095001	0.872731654	0.458253352	0.699313153	0.577222174	1.051479388	0.678914353	0.792074161	0.682590262	0.914131787	1.34744284	1.090335459	1.927935918	1.826887847	0.394061438	-0.211229007	0.502650862	0.914131845	0.954840803	1.268632161	1.278468318	0.98287544	1.329608563	0.925287051	0.754588413	1.295142142	0.792074161	0.786133502	0.872731654	1.601022458	0.957148502	0.675216291	0.945660074	1.697053907	0.929781272	1.136447405	1.285095322	1.054020721	1.728484801	1.103656221	1.242976479	1.111742826	0.748765943	1.144836343	1.560492618	1.212007876	2.144686013	1.265378892	1.17049759	1.678966118	2.09045839	1.051479388	1.427460729	1.173396323	0.710571321	0.411543235	0.421136051	1.218109072	1.10634378	1.021493346	0.802123018
Atf6b	0.315997395	1.188039108	1.016588368	0.90528822	0.695579974	0.739117365	0.701183378	1.028903803	1.095667128	1.754908301	1.023959622	0.742968556	1.00199901	1.78974816	1.673056286	1.164729219	1.098304703	1.082434351	1.077203988	1.064254386	1.185090357	1.570387825	0.714343924	0.79809388	0.88780957	1.161859405	1.218109072	-0.082204408	0.197755543	1.130970886	0.950240502	0.936558101	1.399794026	1.119902233	0.950240502	0.066030943	0.737195845	0.828635523	0.622805319	0.309840181	0.529426463	0.712456365	0.80819108	0.754588413	0.780119299	0.79407756	0.748765943	0.872731654	1.268631046	0.617481521	0.524377839	1.268631046	1.021506295	0.826575424	1.026427435	0.635296334	-0.048406547	0.812253022	1.033887314	1.182151798	0.413138554	-0.136787762	1.233562409
Atf7	0.780119299	1.227346154	1.411526319	0.889978671	0.830698553	0.748765943	1.395927489	1.395927489	1.205980314	1.392081571	1.059126164	1.301912769	1.560492618	1.51774373	1.595812099	1.508609105	1.460469156	1.122638534	1.258914128	1.268631126	1.156148087	1.649979908	1.133668141	1.415471778	1.117175604	1.595812099	0.914131787	1.407589973	1.380664708	1.673164213	1.460469156	1.182152212	1.179223351	1.575391102	1.403681407	1.464707739	1.900827709	1.477583299	1.038872528	1.761707901	1.580435227	1.796981108	1.734978542	1.761707901	1.384450447	1.255701238	1.333140506	2.030206451	1.697053907	1.340257663	1.997306114	1.233562409	1.638780064	1.215052863	1.10634378	0.999588725	1.048944777	0.918580404	0.592868709	1.661407607	1.499597727	1.176304874	1.095640614
Atf7ip	1.697053907	1.575391102	1.703215056	0.93882611	1.728484828	1.522358562	2.258140433	2.206039922	2.103478765	1.456256454	1.644346931	2.159281402	2.296584452	1.722062601	2.222748389	1.966421116	1.858510083	2.189921191	2.410884273	2.361444078	2.609831826	1.796982686	2.258140433	2.159281402	1.473265959	1.585519578	2.1743481	1.684934727	1.761707901	1.633330995	1.667203882	1.499598252	1.443769821	2.041674546	1.722062601	1.560492618	1.51774373	1.709426223	1.431502641	1.601021897	2.018997377	1.966421116	1.78260696	1.678966118	1.956527748	1.486303076	1.443769802	2.258140433	1.937292681	2.018997377	2.222748389	1.78974816	1.527025153	1.644343199	1.918743728	1.667203882	1.97650927	1.754908542	1.74156575	1.649978458	1.531685993	1.655666203	1.811733468
Atn1	-0.26705039	0.870593883	0.691859468	0.468039252	-0.004398904	-0.035198333	0.515992769	0.305229921	0.099875125	0.469674545	-0.191779333	0.061623147	0.223237376	0.477869846	0.248863907	0.424335729	0.414734974	0.306765954	0.879168859	0.737195892	0.859963669	0.510979441	0.271610506	-0.06456154	0.651503214	1.10634378	1.046416836	0.315997395	0.265531579	0.721966159	0.866330141	0.649693632	0.587632839	1.147650623	0.822466206	0.166451196	1.100976551	0.947948151	0.60336866	0.830698541	0.653313535	0.914131787	1.085060585	1.077203988	0.739117365	0.642478349	0.274653695	0.752644777	1.490705608	0.693716973	1.139234615	0.832765362	0.514326605	0.879168859	0.768274077	0.389314582	0.357884429	1.173396484	0.778146533	0.33144316	0.471311085	0.236785177	0.88132264
Atoh1	-1.224255604	-1.252501162	-1.295147943	-1.262139966	-1.249313783	-1.196947478	-1.305320405	-1.295142142	-1.136474511	-1.136447009	-1.1392372	-1.246138913	-1.158999056	-1.139234615	-1.150473953	-1.208974001	-1.239826334	-1.095640614	-1.098304703	-1.059123826	-0.756534883	-1.10365719	-1.230448383	-1.38825598	-1.227347667	-1.249313764	-1.031386449	-1.298520071	-1.156148087	-1.142104704	-1.215052863	-1.419446115	-0.945660086	-0.936557773	-1.380664708	-1.176304874	-1.144836343	-1.265379333	-1.452069245	-1.305320405	-1.354697727	-1.369423704	-1.236688352	-1.190998146	-1.42344183	-1.236688352	-1.147650623	-1.369423704	-1.362024075	-1.373151588	-1.322588767	-1.212007876	-0.93883801	2.053415487	2.840270538	0.992392202	-1.233562409	-1.011698621	-1.336706063	-1.616915754	-1.130897934	-1.128136312	-1.333140506
Atoh7	0.371982756	2.222748389	1.218114528	0.990004669	0.704931164	0.820416758	0.748765943	0.790073912	0.851549058	1.481928951	0.959463423	0.560007337	0.699313153	1.407589973	0.894331589	1.011698482	0.737195845	1.224255604	1.031386449	1.25250124	1.221176615	1.347444024	1.31218118	0.748765943	1.205952616	1.452069245	1.51774373	0.48939717	0.606885601	1.188115746	1.019035534	0.874873697	1.074599757	0.390895895	0.760436383	0.376698414	0.954840803	0.900893003	0.430757811	1.144836343	1.119902233	0.497670577	0.812252911	1.046416836	0.400404336	0.992392202	1.439656835	0.866330141	0.521019452	1.130897934	0.554875068	1.271896571	1.883521384	0.551461604	0.58415564	0.849429032	0.179845754	0.38457647	0.608653869	0.870593883	0.509310568	0.292967018	0.822466206
Atoh8	-0.105768754	0.764349405	-0.041067946	-0.29909289	-0.114619735	-0.379846804	-0.435585955	-0.326801352	0.005865362	-0.029330108	-0.22173512	-0.13974831	-0.1605077	-0.116095744	-0.242820147	-0.223237376	-0.181335974	-0.194766358	-0.260978779	-0.099872715	0.00586522	0.01906302	-0.172400533	-0.083675719	-0.260979101	1.004415086	-0.12791315	-0.159022713	-0.309840181	0.405198147	-0.217229306	0.211229081	0.411543184	-0.364141473	0.505977931	0.135307936	0.551461604	-0.206733815	1.281774836	0.129391539	0.33144316	-0.200746484	0.14567308	0.401992552	0.196260733	-0.132349163	0.637088777	0.208231699	0.230758753	-0.512648829	-0.046938596	-0.113143969	0.427550002	-0.211229007	0.182826593	-0.265531579	-0.382998936	-0.067500496	-0.606892584	-0.427544582	-0.371982756	-0.179845754	-0.235277779
Atxn7l3	-1.212007876	0.376698414	0.684440635	0.536178884	0.635296343	0.613941956	0.2142282	0.476228253	0.264019766	0.758484201	0.419531507	0.427544582	0.409948841	0.820416758	0.239801578	0.292967018	0.371982756	0.270089849	0.647886506	0.554875103	0.551461604	-0.163478875	0.28227279	0.202242621	0.642479141	0.122002333	-0.029330108	0.283798549	0.635296334	0.286870542	0.27769941	0.522698097	0.401992557	0.598107083	0.464772384	0.359447378	0.232264571	0.235277861	0.553167537	-0.035198333	0.066030943	0.406763262	0.270089849	0.199250792	0.315997395	0.052811035	0.194766358	0.2142282	0.484449072	0.17537746	0.20973012	0.13974831	-0.224743485	0.413138554	0.458253345	0.364141473	0.260978779	0.386154901	0.990016059	0.083675719	0.224740636	0.425939612	0.430757811
BC006779	-0.752644777	-0.256431341	0.182827412	0.070440011	-0.098399245	-0.430757811	0.353200768	0.296028576	0.120528215	0.07338014	0.166451574	0.772210529	1.986801095	0.664225382	0.733360884	0.297560386	0.43236608	0.666051644	1.125383204	0.73527707	0.952538152	-0.236785385	0.191778898	1.046416836	-0.124957354	0.606885601	0.512648829	-0.314456986	-0.509310568	1.499694464	1.087694268	-0.041067777	0.163478734	0.021996211	-0.082204408	0.553167537	0.398817122	0.938826437	-0.322166521	-0.199250792	0.101346389	0.03666557	0.398817122	0.416332444	-0.011730641	-0.007331549	1.142031033	0.699313153	-0.086618882	0.011730641	0.378272144	0.063092276	0.017596685	0.629931105	0.276176234	0.826575424	-0.667880113	-0.741041699	-0.824528573	-0.129391539	-0.658759728	-0.606885601	-0.537870775
BC025920	-1.087694268	-1.456256454	-1.545937092	-1.395927489	-1.319103826	-1.452069245	-1.119902233	-1.098304703	-0.903110145	-1.319103806	-0.762393176	-0.721919589	-0.818370724	-1.452069245	-0.608646867	-1.555602039	-0.894331589	-1.42344183	-1.139234615	-1.517743825	-1.333140506	-1.673057756	-1.281774836	-0.742968556	-1.5177456	-1.866711178	-1.78974816	-1.649978458	-1.655666203	-1.560593284	-1.655666203	-1.343842115	-0.954840815	-0.896514367	-1.527005797	-1.748188284	-1.481928951	-1.545930706	-0.622805319	-0.892153033	-1.167608585	-1.111742826	-1.193967569	-0.704931153	-1.087694268	-1.362024075	-1.447907151	-1.439656835	-1.278468318	-1.326089743	-1.095640614	-1.125383204	-1.65568719	-0.964102106	-0.864204122	-1.069412832	-1.329606925	-0.814288932	-0.635303643	-0.409948841	-1.351061462	-1.560492618	-1.17049759
BC094916	-2.240096385	-2.317144397	-2.338735457	-2.498185341	-2.159281435	-2.568997675	-2.06544426	-1.673056286	-2.09048248	-2.276945069	-2.116791079	0.706808729	1.147650623	-1.892092116	-1.927935918	-1.627741177	-1.892092116	-2.840270538	0.446891164	-0.39723093	-2.296584452	-2.130532304	-2.437977658	0.885642423	-2.18992389	-2.36144393	-2.840270538	-1.883497509	-2.410884273	-2.116922826	-2.189921191	-2.030207162	-1.986801121	-2.317144397	-2.317144397	-1.079815505	-1.997306114	-2.018998079	-2.338724982	-2.222748389	-2.296584452	-2.130530433	-1.842470424	-2.116786275	-2.258140433	-2.116786275	-2.144686013	-1.262139966	-2.103427862	-2.36144393	-1.956527748	-2.296584452	-2.103454525	-1.875038801	-1.986801095	-1.875038801	-1.956527748	-2.03020673	-2.385468507	-2.36144393	-2.077777149	-1.892092116	-2.410884273
Bach1	0.270089849	0.294497454	1.150479106	0.862081972	0.671543729	0.810220337	0.855738507	0.697445352	0.976995712	0.492702513	0.606886979	0.704931153	0.422732929	1.31218118	0.72381993	1.585519578	0.774183213	1.435567897	0.425939612	0.500989429	1.754908301	1.255702341	1.456256454	0.675216291	1.179224789	0.994785361	0.968763666	0.591117088	0.733360884	1.139308105	1.038872528	0.720022083	1.056568841	0.957148489	0.868460054	1.164729219	1.265378892	1.565421067	0.455001076	0.907492506	0.826575424	0.592861888	0.838987131	0.55829496	0.34385635	0.90528822	1.215052863	0.864204122	0.400404336	0.397230905	0.927531837	0.706808729	0.994797971	0.894331589	0.896514367	1.715710126	0.200746484	0.742968658	0.877029207	0.474587933	0.286852037	0.187300883	0.514320085
Bach2	-0.120525298	-0.202242621	0.214229159	-0.494357188	-0.589374081	-0.411543178	0.088090742	0.578952947	-0.238298875	-0.577222174	-0.62814812	2.498185341	1.627741177	-0.311378383	0.560007337	0.203739207	0.492702513	-0.093980107	1.046416836	1.072002777	-0.631717508	0.754589076	-0.270089849	1.048944777	0.113144109	-0.164964783	-0.153086211	-0.524377839	-0.185809044	0.230773639	0.15605378	-0.126435082	-0.453376739	-0.150119979	-0.253402642	-0.07338014	-0.09250747	-0.394061575	-0.818370724	-0.297560386	-0.135307936	-0.091035033	-0.117572007	-0.541259153	-0.33144316	-0.181335974	0.102820288	0.3814224	-0.40517201	-0.311378383	-0.271610506	-0.701183378	-0.531119044	-0.409948841	-0.133828404	-0.027863216	0.082204408	0.364141524	0.804151691	-0.289908183	-0.247352129	-0.664225382	1.565420522
Bahd1	0.411543178	1.343841645	1.517750527	0.471311085	-0.102820289	0.110193172	0.276176234	0.354761129	0.211234119	0.729536597	0.429151621	0.575493115	0.682588713	0.637088777	0.429150647	0.494357188	0.529426463	0.720021831	0.677055969	0.662401358	0.456626611	0.43397584	0.720021831	0.314456986	0.911915386	0.466405201	0.802123018	-0.336092067	-0.339195342	0.682632745	0.509310568	0.44203937	0.554875075	0.370412698	0.224740636	-0.182826593	0.401992552	0.264013469	0.085147209	0.102820288	0.302159994	-0.071909999	0.285324963	0.14419142	-0.026396383	0.487746488	0.364141473	0.334541635	0.248863907	0.3500826	0.048406547	0.776158891	0.245844029	0.406763262	0.270089849	0.378272144	-0.346967806	0.099872722	0.328351618	0.17537746	-0.042535331	-0.256431341	0.35164126
Banp	0.985246327	0.758484201	0.647889408	0.721919589	1.036370779	0.84315294	0.72381993	0.704931153	0.824539041	0.851528451	0.914133862	0.695579963	0.950240502	0.832765362	0.658759728	0.615710781	0.742968556	0.838987131	0.824519088	0.788076845	1.00926478	0.798094581	0.975795446	0.577222174	0.656942993	0.80616512	0.918580278	0.345411663	0.536178884	0.440452608	0.373553725	0.721919842	0.718126653	0.697445352	0.748765943	0.491049176	0.340748194	0.592862095	0.720021831	0.356322348	0.390895895	0.72381993	0.561721345	0.701183378	0.437197573	0.401992552	0.589374072	0.546353324	0.477869846	0.521019452	0.59985911	0.796084127	0.727637644	0.628146694	0.744898256	0.496013207	0.370412698	0.97579558	0.554881452	0.606885601	0.24131059	0.379846804	0.864204122
Barhl1	-0.733360884	0.035198333	-0.443657366	-0.419530554	-0.510979	-0.541259153	-0.585893357	-0.653313535	-0.400414026	-0.326801352	-0.566874524	-0.619254184	-0.563436992	-0.159022713	-0.469674545	-0.512648829	-0.542955655	-0.191778898	-0.448510798	-0.20523626	0.004398904	-0.230758956	-0.291437262	-0.642478349	-0.494357797	-0.373553725	-0.348524784	-0.778137581	-0.596356877	-0.471341489	-0.491049176	-0.522698097	-0.968763678	-0.72572287	-0.742968556	-0.515992769	-0.589374072	-0.653313763	-0.677055969	-0.546353324	-0.524377839	-0.778137581	-0.646081704	-0.494357188	-0.800106838	-0.546353324	-0.270089849	-0.635296334	-0.680742168	-0.72572287	-0.688142271	-0.193272414	-0.08220545	-0.629931105	-0.682588713	-0.487746488	-0.656942183	-0.959461377	-0.669718505	-0.622805319	-0.619254184	-0.742968556	-0.79809388
Barhl2	-1.221176615	-0.622805319	-0.88564639	-0.816328085	-0.760436395	-1.004415086	-1.041380762	-1.004415086	-0.973469769	-0.644278989	-0.887810491	-1.139234615	-1.011698482	-0.79809388	-0.945660074	-0.971102297	-0.957148489	-0.704931153	-0.889978671	-0.744898303	-0.628146694	-0.909701977	-0.847333322	-1.208974001	-0.784092854	-0.84315294	-0.883480487	-0.941099251	-0.619254184	-0.885699555	-0.916353783	-0.914132107	-1.074599757	-0.916353783	-1.103656221	-0.573765761	-0.841068225	-0.879169165	-1.10634378	-0.830698541	-1.038872528	-1.158999056	-1.048944777	-0.932035386	-1.064254319	-1.051479388	-0.855738507	-1.072002709	-0.992392202	-1.072002709	-1.061685573	-1.031386449	-0.828645738	-1.079815505	-0.883480487	-1.019035534	-0.484449072	-1.170497751	-1.072015042	-1.42344183	-0.896514367	-0.832765362	-1.054020721
Barx1	-0.196260733	0.689998139	0.08514759	0.438810318	-0.055747921	-0.048406547	-0.163478732	-0.063092276	0.052812313	0.551461604	0.110193423	-0.153086211	-0.06015415	0.565154287	-0.001466297	0.004398904	-0.049874602	0.400404336	0.14419142	0.392478203	0.539564195	0.370413024	0.3814224	-0.172400533	0.323711096	0.336092067	0.554875068	-0.264013377	-0.32834784	0.096932243	0.007331549	-0.09398014	0.064561541	-0.362575895	-0.05574792	-0.283798549	0.187300883	0.073380166	-0.245840913	0.114619733	0.023462884	-0.458253345	-0.211229007	-0.114619733	-0.425939612	-0.001466297	0.325255639	-0.182826593	-0.305229921	-0.079262313	-0.305229921	0.004398904	0.911925821	-0.283798549	-0.095452946	-0.114619733	-0.361011198	0.164964806	-0.291440615	-0.048406547	-0.049874602	-0.262495778	-0.191778898
Barx2	-0.033731172	-0.695579963	-0.435587906	-0.762391446	-0.660579446	-0.712456365	-0.706808729	-0.633505914	-0.463152004	-0.312917316	-0.58937541	-0.677055969	-0.626364266	-0.236785177	-0.517666886	-0.481156876	-0.651502411	-0.279223225	-0.499329305	-0.342301883	-0.076320899	-0.479513139	-0.353200768	-0.718126644	-0.179845976	-0.390895895	-0.023462884	-0.400404336	-0.510978992	-0.416359301	-0.549757263	-0.806165402	-0.658759737	-0.046938596	-0.729536597	-0.286852037	-0.353200768	-0.551461796	-0.701183378	-0.033731172	-0.610410008	-0.24131059	-0.712456365	-0.675216291	-0.649693405	-0.699313153	-0.497670577	-0.448510798	-0.68443757	-0.721919589	-0.735277023	-0.582419672	-0.339199641	-0.646081704	-0.271610506	0.527742106	-0.421131206	-0.985246463	-0.733369321	-0.693716973	-0.605126202	-0.610410008	-0.553167537
Batf	-0.729536597	-0.384576417	-0.768277518	-0.716234012	-0.635296343	-0.669710801	0.154569827	-0.035198333	0.190290412	0.565154287	-0.007331565	-0.326801352	0.016129958	0.536178884	0.185809044	0.392478179	0.070440011	-0.06015415	0.411543178	0.197755556	0.81428882	0.035198364	-0.486097125	0.023462884	-0.28074803	-0.411543178	-0.068970175	-0.085147209	-0.560007337	-0.429178331	-0.085147209	-0.14419147	-0.282272794	-0.818370724	-0.748765943	-0.211229007	-0.476228253	-0.25491679	-0.885642423	-0.649693405	-0.608646867	-0.631717508	-0.608646867	-0.660579436	-0.686288752	-0.81428882	-0.570316138	-0.500989398	-0.847333322	-0.847333322	-0.617481521	-0.786082793	-0.419535872	-0.746830713	-0.541259153	-0.536178884	-0.714343924	-0.950240633	-0.737204327	-0.718126644	-0.617481521	-0.560007337	-0.731447414
Batf2	-0.182826593	-0.052811035	-0.299094229	-0.403581775	-0.356322353	-0.601612966	-0.080733274	-0.440424197	-0.091037236	-0.218730586	-0.461511479	-0.553167537	-0.220232355	-0.066030943	-0.306765954	0.262495778	-0.379846804	-0.502650862	-0.451753576	-0.339195363	0.024929607	-0.05721659	-0.365707938	-0.157538074	-0.461511	-0.007331549	-0.154569827	-0.083675719	-0.244330253	0.055751516	0.197755543	-0.582419876	-0.082204409	-0.596356877	-0.577222174	0.2142282	-0.469674545	0.223237454	-0.596356877	-0.371982756	-0.398817122	-0.445272693	-0.238293109	-0.1249572	-0.378272144	-0.48939717	-0.311378383	-0.289908183	-0.554875068	-0.549757263	-0.417930969	-0.184317615	-0.512655327	0.541259153	-0.102820288	0.80616512	-0.248863907	-0.796084236	-0.708696934	-0.500989398	-0.224740636	-0.017596462	-0.589374072
Batf3	0.194766358	-0.15605378	0.257947719	-0.06015415	-0.197755546	-0.367275294	-0.359447378	-0.303694602	-0.060155606	-0.197755543	-0.245841471	-0.365707938	-0.296028576	0.401992552	-0.218730586	0.463140796	-0.390895895	-0.14567308	-0.229253455	0.074850444	0.191778898	0.378272476	-0.03666557	0.185809044	-0.120525447	-0.086618882	0.302159994	-0.273131786	-0.430757811	-0.144200721	-0.260978779	-0.539564384	-0.096925991	-0.605126202	-0.43236608	-0.264013377	-0.320623108	-0.25643143	-0.59985911	-0.132349163	-0.346967806	-0.524377839	-0.271610506	-0.262495778	-0.677055969	-0.311378383	-0.164964783	-0.302159994	-0.437197573	-0.370412698	-0.60336866	-0.178355932	-0.354765626	-0.505977931	-0.395645678	-0.312917316	-0.251889159	-0.703056137	-0.546359609	-0.486097125	-0.437197573	-0.359447378	-0.257946564
Baz1a	0.796084127	0.459881283	-0.005865247	0.98287544	0.280747688	0.471311085	0.758484201	1.173396323	1.125410437	0.934294209	1.577911765	1.278468318	1.78974816	0.772210529	1.271896571	1.775554855	1.026427435	0.496013207	1.021493346	1.224255681	1.268631046	0.894332375	1.00926478	1.301912769	1.754910464	0.117572007	1.333140506	0.950240502	0.826575424	0.422760199	0.319080452	0.582419876	0.289908187	0.539564195	0.48939717	1.78974816	0.077791523	0.718126894	0.718126644	-0.448510798	-0.288379776	0.379846804	0.474587933	0.294497454	-0.191778898	0.09692599	0.206733743	0.361011198	-0.182826593	-1.019035534	-0.024929607	-0.510978992	-0.156055758	0.361011198	0.337643301	0.578952947	0.742968556	0.239801611	-0.945670953	0.319080452	-0.521019452	1.048944777	0.181335974
Baz1b	1.298520071	0.941099251	1.443776268	1.333140506	1.079815522	1.395927489	1.678966118	1.866711178	1.76863211	1.288429929	1.796985186	1.722062601	1.633225638	1.291778816	1.358351856	1.464707739	1.703207428	1.508609105	1.649978458	1.545930265	1.114454448	0.810221049	1.78974816	1.590644935	1.133669538	1.285095322	1.365714613	1.460469156	1.490705608	1.200015379	1.285095322	1.460469667	1.329606942	0.836909636	1.667203882	1.655666203	0.834835721	1.447907655	1.495137002	1.233562409	1.468972599	1.336690685	1.427460729	1.481928951	0.994785361	1.315634671	1.411519997	1.431502641	0.985246327	2.041674546	1.098304703	1.697053907	1.37691596	1.036370763	1.208974001	1.221176615	1.728484801	1.182151961	1.21202182	1.384450447	1.560492618	1.595812099	1.570386445
Baz2a	1.119902233	2.008034544	1.722070314	1.362024075	1.136447027	1.527005797	0.90089269	1.176304874	0.782122989	0.662401317	0.642479807	1.638759291	1.570386445	1.043895515	1.697053907	1.340257663	1.258914128	1.697053907	1.464707739	1.754908411	1.570386445	0.577222681	1.473264143	1.158999056	0.864205187	0.788076795	1.403681407	0.845241299	0.898701391	1.072071863	0.997184189	0.413138699	0.622805327	1.156148087	0.637088777	0.877019117	0.486097125	0.855738804	0.522697914	0.68443757	0.870593883	0.849429032	1.182151798	1.185090357	0.631717508	0.896514367	0.945660074	1.190998146	1.285095322	1.230448383	1.041380762	1.239826334	1.106357804	1.278468318	1.173396323	1.212007876	0.830698541	1.205951296	0.416337234	0.631717508	0.608646867	1.092984221	1.043895515
Baz2b	1.114454448	0.768274077	0.151603609	-0.651502411	0.253402646	0.077791523	0.961779106	1.019035534	0.752662991	-0.027863216	0.376699269	1.188039108	1.265378892	0.14419142	1.090335459	1.019035534	0.626364266	0.862081972	0.188793136	0.492702544	1.399794007	0.430758189	0.492702513	0.851528451	0.971103494	0.276176234	0.816328085	1.858510083	1.477582785	0.640721103	0.619254184	-0.05721656	-0.073380141	0.392478179	0.265531579	1.834623874	0.271610506	0.774183482	0.172400533	0.527742106	0.729536597	0.691856369	0.758484201	0.622805319	0.376698414	0.560007337	0.254916701	0.898701391	0.443655379	1.082434351	1.036370763	1.100976551	0.400409412	0.553167537	0.762391446	0.84315294	1.305320405	0.54295573	0.325259381	1.117174227	1.016583815	1.555602039	0.500989398
Bbx	-0.463140796	1.811733468	1.997315059	1.218109072	0.864204135	0.664225382	0.889978671	0.682588713	0.735294817	-0.320623108	0.154570177	0.633505914	0.758484201	-0.411543178	0.914131787	0.669710801	0.479512718	0.422732929	0.560007337	0.539564229	0.626364266	0.105768847	0	0.499329305	0.472949462	0.194766358	0.058685282	0.651502411	0.411543178	0.421158372	0.613941956	0.94109958	0.631717516	0.536178884	0.673378878	0.598107083	0.236785177	0.907492822	0.879168859	0.197755543	0.421131206	0.68443757	0.541259153	0.336092067	0.689998139	0.822466206	0.093980107	0.481156876	0.898701391	1.850431197	0.980510022	1.301912769	0.537877593	0.244330253	0.451753576	-0.11166845	0.662401317	0.667880205	-0.325259381	0.617481521	0.568593851	0.642478349	1.016583815
Bcl10	-0.104294408	0.102820288	0.145673733	0.592861888	0.900892704	0.264013377	-0.011730641	0.13974831	0.033731988	0.499329305	0.068970331	0.285324963	0.587632831	0.992392202	0.364141473	0.70868878	0.188793136	0.116095744	0.303694602	0.303694621	1.117174227	0.481157298	0.296028576	1.150473953	1.119903613	0.397230905	0.703056041	-0.058685282	-0.002932598	1.014203567	0.923046882	0.631717729	0.762391456	0.907492506	0.729536597	0.566873237	0.529426463	0.735277279	0.680742168	0.123479633	0.002932598	1.130897934	0.53279966	0.455001076	1.072002709	0.070440011	0.110193172	0.141229038	0.936557773	-0.114619733	0.712456365	-0.336092067	0.233773875	1.046416836	1.419445618	0.526059234	0.093980107	0.492702581	-0.052811643	0.076320899	-0.035198333	0.132349163	0.023462884
Bcl11a	-0.340748194	-0.379846804	-0.656945125	-0.491049176	0.136787765	-0.260978779	2.240096385	2.240096385	1.892137904	1.258914128	1.94682528	1.796981108	2.437977658	0.964102106	2.707438993	0.091035033	0.673378878	0.098399243	-0.292967018	0.035198336	0.421131206	-0.107243422	1.125383204	1.655666203	0.212728628	-0.14419142	0.123479633	-0.182826593	0.469674545	-0.351663944	-0.245840913	-0.766310545	-0.26401338	1.218109072	-0.3500826	0.061623147	0.091035033	-0.44689132	-0.646081704	-0.500989398	-0.099872708	0.305229921	-0.132349163	-0.437197573	0.039600281	-0.606885601	-0.227748671	0.035198333	0.291437262	0.194766358	-0.342301862	0.191778898	0.264016724	0.279223225	0.647886506	0.395645678	0.870593883	1.196947643	2.065468022	1.354697727	-0.205236247	0.463140796	-0.07338014
Bcl11b	-0.421131206	-0.17537746	-0.474590059	-0.339195342	-0.244330257	-0.29909289	-0.32834784	-0.300626091	-0.113146707	-0.157538074	-0.25491728	-0.368843546	-0.283798549	-0.09250747	-0.15605378	-0.245840913	1.709425628	2.296584452	1.560492618	0.147155067	0.256431341	0.156053917	-0.126435038	0.173888805	0.239801874	-0.063092276	0.05574792	-0.322166521	-0.166451196	-0.209743649	-0.262495778	-0.49932948	0.145673082	0.853631602	-0.227748671	-0.224740636	0.197755543	-0.259462466	-0.536178884	-0.289908183	-0.224740636	-0.430757811	-0.33144316	-0.408355538	-0.496013207	-0.215728512	-0.199250792	-0.245840913	-0.58415564	-0.438810318	-0.110193172	-0.376698414	-0.32989929	-0.004398904	0.370412698	0.235277779	-0.076320899	-0.47131115	0.758492927	0.421131206	-0.406763262	-0.239801578	-0.387734235
Bcl3	-0.297560386	0.250376249	0.727631679	0.023462884	0.151602932	0.53279966	0.248863907	0.076320899	-0.130873376	0.348524784	-0.154570177	0.14567308	0.923046882	1.150473953	1.128136312	0.741041597	-0.082204408	-0.080733274	0.737195845	0.925287109	1.616915754	0.120525404	0.12791315	0.471311085	1.271898139	0.90528822	1.048944777	0.185809044	-0.038132885	1.495233451	1.473264143	1.142031433	0.874873402	1.486303076	0.114619733	0.190285807	1.495137002	1.376898985	0.26705039	-0.136787762	0.052811035	0.678897924	0.633505914	0.764349405	0.80819108	-0.035198333	0.81428882	0.353200768	0.187300883	-0.167937974	0.633505914	-0.13974831	0.17389101	1.158999056	1.100976551	0.957148489	-0.526059234	0.67337897	-0.409953558	-0.322166521	-0.184317615	-0.191778898	-0.577222174
Bcl6	-0.414734974	-0.706808729	0.331444645	-0.918580278	-1.161859423	-0.70868878	-0.392478179	-0.262495778	-0.706825833	-0.647886506	-0.914133862	0.157538074	1.041380762	1.036370763	0.271610506	0.790073912	-0.153086211	1.709425628	0.24131059	0.537870809	2.258140433	0.568594351	-0.704931153	0.631717508	1.173397769	0.941099251	-0.09692599	0.598107083	-1.095640614	-0.53283403	-0.098399243	0.512649008	0.577222181	0.542955655	0.283798549	0.666051644	0.750703959	1.275176056	1.230448383	1.754908301	0.519342445	0.403581775	1.173396323	1.305320405	0.680742168	1.142031033	0.752644777	0.774183213	0.577222174	-0.378272144	0.379846804	-0.00586522	-0.229256361	0.029330108	0.045470745	0.440424197	-0.376698414	-0.521019523	-0.085148189	1.090335459	0.619254184	0.629931105	-0.768274077
Bcl6b	-0.918580278	-0.680742168	0.020529677	0.093980107	-0.017596462	-0.03666557	-0.613941956	-0.662401317	-0.573779646	-0.408355538	-0.565155569	-0.218730586	-0.553167537	-0.285324963	-0.591117088	-0.390895895	-0.578952947	-0.701183378	-0.517666886	-0.38773426	-0.515992769	-0.405172366	-0.230758753	-0.238293109	-0.224740913	0.008797893	-0.836909636	-0.446891164	0.909701178	1.892214172	1.351061462	-0.782104336	-0.655126798	-0.733360884	-0.864204122	0.138267886	-0.122002333	0.354761253	-0.510978992	0.236785177	0.818370724	0.438810318	0.425939612	0.104294408	0.334541635	-0.120525298	-0.271610506	0.60336866	-0.72572287	-0.397230905	0.004398904	0.286852037	-0.438815881	-0.774183213	-0.50764355	-0.664225382	-0.774183213	-0.212728395	-0.492708181	-0.748765943	-0.720021831	-0.929781272	-0.230758753
Bcl9l	-0.176866501	1.956527748	0.573768331	0.578952947	0.156053782	0.001466297	0.536178884	0.731447414	0.233776569	0.370412698	-0.039600371	0.32834784	0.79407756	0.479512718	0.370412698	0.400404336	0.48939717	0.72381993	1.043895515	1.193967644	0.544653709	0.892153816	0.264013377	0.242820147	0.589374798	1.021493346	1.224255604	0.435585955	0.35164126	0.568630531	0.606885601	0.489397341	0.752644787	1.144836343	0.741041597	0.268569811	1.00199901	0.667880345	0.433975459	0.699313153	0.59985911	0.804142439	1.026427435	1.087694268	0.841068225	0.425939612	0.699313153	0.914131787	0.98287544	0.085147209	0.892153033	0.253402642	0.90090411	0.215728512	0.514320085	0.167937974	0.336092067	0.379846857	0.326805112	0.105768754	0.378272144	0.461510431	0.367275294
Bcor	-0.220232355	-1.048944777	0.288381068	1.028903803	0.061623148	0.148637357	0.610410008	0.660579436	0.578966958	0.424335729	0.400405245	0.879168859	0.729536597	0.487746488	0.409948841	0.487746488	0.628146694	0.379846804	0.796084127	0.667880155	0.317538549	0.241310802	0.193272414	0.20973012	0.980511231	-0.15605378	0.658759728	-0.076320899	0.303694602	0.129399886	0.178355932	-0.079262341	-0.394061443	-0.03666557	0.044002991	0.459881283	0.302159994	-0.001466298	0.247352129	0.14419142	0.049874602	-0.202242621	-0.348524784	-0.647886506	-0.190285807	-0.251889159	-0.306765954	0.030797062	0.150119979	0.191778898	-0.187300883	0.079262313	-0.494363454	0.082204408	0.085147209	-0.323710697	0.09692599	0.151602951	-0.068970968	-0.364141473	0.739117365	0.12791315	0.582419672
Bhlha15	-0.997184189	-0.549757263	0.760439789	-0.656942183	-0.682588723	-0.84315294	-0.741041597	-0.678897924	-0.774201948	0.076320899	-0.633507352	-0.386154848	-0.701183378	-0.300626091	0.356322348	-0.585893357	-0.706808729	-0.167937974	-0.529426463	-0.430757838	-0.176866501	-0.541259628	-0.411543178	-0.536178884	-0.471311666	-0.626364266	-0.934294209	-0.776158891	-0.774183213	-0.357907516	-0.704931153	-0.855738806	-1.403681425	-0.872731654	-0.973446212	-0.90528822	-0.660579436	-0.786083066	-0.883480487	-0.752644777	-0.836909636	-0.191778898	-0.879168859	-0.866330141	-0.855738507	-0.868460054	-0.701183378	-0.804142439	1.78974816	0.322166521	-0.203739207	0.764349405	2.655537355	-0.527742106	2.568997675	-0.113143969	-1.026427435	-0.708688878	-0.883490651	-0.179845754	-0.718126644	-0.834835721	-0.80819108
Bhlha9	-0.959461245	-0.638883253	-0.798097455	-0.671543718	-0.82041677	-0.802123018	-0.688142271	-0.646081704	-0.656958081	-0.279223225	-0.689999705	-0.727628421	-0.585893357	-0.468039252	-0.666051644	-0.626364266	-0.689998139	-0.633505914	-0.572040105	-0.549757298	-0.464772384	-0.373554053	-0.527742106	-0.80616512	-0.464772957	-0.637088777	-0.55829496	-1.019035534	-0.872731654	-0.584193323	-0.601612966	-0.549757456	-0.351641264	-0.883480487	-0.872731654	-0.936557773	-0.658759728	-0.635296555	-0.838987131	-0.695579963	-0.624583811	-0.936557773	-0.790073912	-0.701183378	-0.874873391	-0.712456365	-0.496013207	-0.766310277	-0.916353783	-0.80616512	-0.954840803	-0.79407756	-0.202245184	-0.768274077	-0.748765943	-0.568593851	-1.221176615	-1.144836501	-0.990016059	-0.868460054	-0.975795446	-1.043895515	-0.834835721
Bhlhe22	-1.156148087	-0.727628421	-0.733364169	-0.987622724	-0.911914276	-0.90308829	-1.150473953	-1.100976551	-1.074625747	-0.542955655	-0.94566222	-1.144836343	-1.122638534	-0.764349405	-1.054020721	-1.100976551	-1.021493346	-0.936557773	-1.019035534	-0.896514423	-0.845241299	-1.106344751	-0.838987131	-0.945660074	-0.841069261	-0.680742168	-0.999588725	-0.859963669	-1.403681407	-0.964164299	-0.929781272	-1.038872892	-0.838987142	-1.179223335	-0.744898256	-0.920811301	-0.384576417	-0.560007532	-1.046416836	-0.802123018	-0.93882611	-1.215052863	-1.051479388	-1.100976551	-1.119902233	-0.90528822	-0.774183213	-0.980510022	-1.100976551	-0.764349405	-1.202939156	-1.011698482	-0.961791297	-1.242976479	-1.072002709	-1.028903803	-1.158999056	-0.836909751	1.358367484	-1.176304874	-1.014138146	-1.218109072	-1.173396323
Bhlhe23	-0.606885601	-0.577222174	-0.589376712	-0.541259153	-0.669710811	-0.59985911	-0.504313704	-0.479512718	-0.289915198	-0.130870209	-0.367276128	-0.384576417	-0.395645678	-0.029330108	-0.389314582	-0.378272144	-0.395645678	-0.104294408	-0.312917316	-0.411543204	-0.141229038	-0.319080732	-0.179845754	-0.514320085	-0.314457373	-0.368843546	-0.24131059	-0.445272693	-0.549757263	-0.336113748	-0.411543178	-0.492702685	-0.176866504	-0.664225382	-0.610410008	-0.398817122	-0.445272693	-0.542955844	-0.534488515	-0.455001076	-0.536178884	-0.733360884	-0.624583811	-0.615710781	-0.699313153	-0.510978992	-0.276176234	-0.539564195	-0.592861888	-0.563436992	-0.677055969	-0.556584207	0.08220545	-0.656942183	-0.544653709	-0.479512718	-0.534488515	-0.370412749	-0.603375602	-0.524377839	-0.527742106	-0.521019452	-0.591117088
Bhlhe40	0.20973012	0.323710697	1.133673218	0.556584207	0.497670585	0.459881283	-0.556584207	-1.133668141	-1.191026967	-0.898701391	-1.048947158	-0.990004669	0.1605077	-0.247352129	0.80819108	1.649978458	-0.206733743	-0.954840803	-0.00586522	1.427460819	0.077791523	-1.077204935	-0.167937974	0.05574792	1.728486932	1.456256454	0.472948879	0.150119979	-0.312917316	2.277091951	2.077777149	1.32960739	0.70305605	1.811733468	0.644278989	1.019035534	2.116786275	2.532018919	-0.932035386	1.527005797	0.925287051	0.701183378	0.594608482	1.066830054	0.735277023	1.322588767	1.415471778	0.161993039	-0.187300883	0.435585955	0.894331589	-0.744898256	-0.484455213	1.508609105	1.20595113	1.128136312	0.519342445	0.843153056	0.203741551	0.438810318	1.508609105	0.877019117	-0.479512718
Bhlhe41	0.185809044	-0.464772384	1.369429838	-1.215052863	-1.20897402	-1.090335459	-1.734978542	-1.78260696	-1.937339563	-1.513160754	-1.580438814	-0.238293109	-0.556584207	-1.709425628	-1.804308576	0.038132885	-1.819258829	-1.761707901	-1.78260696	-1.722062709	-1.504088264	1.909711355	-1.601021897	-0.43236608	-1.218110574	-1.239826334	0.892153033	-0.044002991	-1.173396323	-1.555702388	-1.673056286	-0.461510593	0.834835732	-0.357884429	-0.521019452	-0.113143969	0.37512561	-0.442039369	0.907492506	1.315634671	0.980510022	0.479512718	-0.05721654	-0.430757811	0.1605077	-0.93882611	-1.00926478	-0.551461604	-0.26705039	0.229253455	-0.148637357	0.826575424	-1.490724504	-1.678966118	-1.866711178	-1.555602039	-0.403581775	-0.742968658	-1.29853501	0.032264083	2.030206451	0.401992552	-0.044002991
Bmi1	2.338724982	1.468972599	0.911918346	0.677055969	0.227748675	0.539564195	1.301912769	1.239826334	1.392115259	0.746830713	1.343844695	0.720021831	1.262139966	0.721919589	1.079815505	1.082434351	1.208974001	0.784091888	1.051479388	1.144836415	0.531112311	1.439658099	0.642478349	1.255701238	0.92416753	0.800106838	1.130897934	1.17049759	1.114454448	1.197024692	1.419445618	1.527006332	1.35106148	0.587632831	1.354697727	0.964102106	0.968763666	0.619254399	1.690963507	1.616915754	1.875038801	1.011698482	1.31218118	1.301912769	0.662401317	1.399794007	1.31218118	1.427460729	0.608646867	1.468972599	0.682588713	1.728484801	1.326106552	0.911914262	0.655126789	0.868460054	1.748188284	0.312917359	1.850452486	1.918743728	1.477582785	1.144836343	1.17049759
Bnc1	0.737195845	-1.42344183	-1.606282377	-1.550748107	-1.486303099	-1.644343199	-1.661407607	-1.649978458	-1.061711265	-1.522358562	-1.595815721	-1.468972599	-1.351061462	-1.473264143	-1.384450447	-1.415471778	-1.541147581	-1.249313764	-1.435567897	-1.570386544	-1.090335459	-1.351062649	-1.580435227	-1.460469156	0.061623223	-1.585519578	-1.365714613	-1.633225638	-1.399794007	-1.5317848	-1.622304881	-1.811734103	-1.343841662	0.445272693	-0.370412698	-1.354697727	-1.513160754	-1.460469664	-1.834623874	-1.678966118	-1.333140506	-1.606275183	-0.800106838	-1.575391102	-0.802123018	-1.590644935	-1.508609105	-0.88132264	-1.550748107	-1.536399725	-1.590644935	-1.481928951	-1.009277573	-1.595812099	-1.499597727	-1.575391102	-1.754908301	-0.649693494	-1.74156575	-1.796981108	-1.709425628	0.764349405	-1.703207428
Bnc2	0.971102297	-0.505977931	-0.980514414	-1.456256454	-1.023957314	0.150119979	-1.419445618	-1.384450447	-1.255731626	-1.275175612	-1.336693718	-1.504088264	-1.329606925	-1.109039292	-1.411519997	-1.464707739	-1.380664708	-1.31218118	-1.34744284	-1.351061547	-1.087694268	-1.419446865	-1.333140506	-1.109039292	-0.794078539	-0.264013377	-1.431502641	-0.596356877	-0.522697914	-1.206028924	-1.188039108	1.173396734	-0.612175043	0.964102106	0.70868878	0.289908183	0.409948841	-0.2716106	-0.573765761	-0.413138554	-1.054020721	0.510978992	0.408355538	-0.039600281	0.758484201	0.682588713	-1.322588767	-0.40517201	0.06015415	-1.233562409	-0.509310568	-1.399794007	-1.011711306	-0.941099251	-1.362024075	-1.190998146	-1.333140506	-0.346967854	-1.595830458	-0.591117088	-0.841068225	-1.079815505	-0.309840181
Bnip3	0.40517201	0.712456365	1.399800277	0.778137581	1.481928974	1.399794007	0.190285807	-0.021996211	0.463152004	0.286852037	0.193272853	0.251889159	-0.314456986	0.3500826	0.07338014	0.052811035	-0.384576417	-0.776158891	-0.762391446	-0.406763288	1.098304703	0.326801639	0.716234012	-0.032264083	0.54125982	0.067500486	0.93882611	1.224255604	0.357884429	0.354784014	-0.008797893	2.130531179	1.202939171	-0.004398904	0.671543718	0.471311085	0.744898256	-0.386154983	0.826575424	2.222748389	1.499597727	2.130530433	2.410884273	2.385441063	0.810220337	1.866711178	2.222748389	0.542955655	0.975795446	0.88132264	1.51774373	1.028903803	0.758493815	0.367275294	0.285324963	0.2142282	1.064254319	1.601022117	0.864214064	1.550748107	0.877019117	0.058685282	0.578952947
Bptf	1.513160754	0.626364266	1.03388005	1.395927489	0.88780849	1.122638534	1.239826334	1.399794007	1.079841636	0.251889159	0.877021108	1.513160754	1.550748107	0.270089849	1.268631046	1.023957298	1.212007876	1.570386445	1.403681407	1.527005893	1.224255604	0.554875555	0.959461245	1.252501162	0.591117817	0.762391446	1.00199901	1.392081571	1.392081571	0.65516905	0.836909636	0.587633037	0.678897933	0.943377228	0.994785361	1.531685993	0.642478349	1.054021088	0.658759728	0.792074161	0.93882611	0.828635235	0.909701178	0.68443757	0.642478349	0.885642423	0.677055969	1.147650623	0.851528451	1.185090357	1.074599742	1.179223335	0.879180003	0.802123018	0.752644777	0.782104062	1.376898506	1.033875562	0.851538248	0.79809388	1.144836343	1.016583815	1.185090357
Brca1	1.326089743	0.182826593	-0.51599508	1.249313764	0.731447425	1.236688352	0.071909999	0.832765362	0.68630536	0.320623108	1.066832475	0.729536597	-0.346967806	0.099872708	-0.778137581	-0.303694602	0.693716973	0.15160293	-0.379846804	-0.629931144	-0.847333322	-0.731448056	1.343841645	0.315997395	-0.673379708	-0.796084127	-0.215728512	-0.741041597	0.133828404	-0.673422317	-0.446891164	-0.254916791	0.001466297	-0.038132885	0.199250792	-0.957148489	-0.892153033	-0.509310746	0.580685444	-1.227346154	-1.043895515	-0.411543178	-0.695579963	-0.62102878	-0.978150037	-0.973446212	-0.680742168	-0.90528822	-0.98287544	-0.925287051	-0.838987131	-0.864204122	-0.770250586	-0.334541635	-0.297560386	-0.16942512	0.413138554	0.367275344	-0.386159291	-0.463140796	-0.849429032	-0.119048524	0.371982756
Brd1	0.911914262	1.295142142	1.560499607	1.153306414	0.544653718	1.011698482	1.236688352	1.305320405	1.326121834	1.188039108	1.019037846	1.258914128	1.230448383	1.173396323	1.262139966	1.208974001	1.365714613	1.411519997	1.291778816	1.315634754	1.298520071	1.028904707	1.021493346	0.911914262	1.419447368	0.997184189	1.315634671	0.624583811	0.512648829	0.957210233	1.00926478	0.826575713	0.853631613	0.896514367	0.851528451	0.606885601	0.90089269	1.043895878	0.756534883	0.879168859	0.923046882	0.680742168	0.716234012	0.619254184	0.647886506	0.947947821	0.894331589	1.10634378	0.90528822	0.980510022	0.638883253	1.212007876	1.139249055	1.117174227	0.90528822	1.278468318	0.239801578	0.664225474	0.78211306	1.031386449	0.336092067	0.512648829	0.978150037
Brd3	0.575493115	1.249313764	1.452075749	1.158999056	0.853631615	0.992392202	0.947947821	1.17049759	1.041405963	0.896514367	1.00926707	1.196947478	0.72572287	0.727628421	0.943377228	0.422732929	1.336690685	1.176304874	0.631717508	0.864204176	0.957148489	0.629931658	1.038872528	0.517666886	0.45988185	0.826575424	0.474587933	0.774183213	1.090335459	0.541294069	0.764349405	0.735277281	0.6752163	0.572040105	0.916353783	0.612175035	0.853631602	0.706808975	0.894331589	0.774183213	0.646081704	0.720021831	0.610410008	0.822466206	0.598107083	0.62102878	0.957148489	0.764349405	0.810220337	0.655126789	0.646081704	0.885642423	1.144850855	0.622805319	0.971102297	0.589374072	0.973446212	0.864204241	1.161872772	0.573765761	0.838987131	1.006836995	1.199937973
Brd4	0.868460054	0.466405201	0.905292275	0.563436992	0.778137593	0.760436383	0.601612966	0.804142439	0.522710563	0.635296334	0.504314849	0.845241299	0.874873391	0.720021831	0.72572287	0.772210529	0.916353783	0.952538152	0.847333322	1.01413821	1.158999056	0.376698745	1.006836995	0.504313704	0.577222885	0.497670577	0.640679774	0.80616512	1.161859405	0.486128482	0.476228253	0.406763405	0.286852041	1.103656221	0.72381993	1.117174227	0.417930969	0.570316336	0.669710801	0.50764355	0.419530554	0.859963669	0.746830713	0.80616512	0.756534883	0.442039216	0.572040105	0.647886506	1.038872528	0.437197573	1.021493346	0.406763262	0.47623429	0.750703959	1.036370763	0.430757811	0.990004669	1.285095499	0.373558023	0.044002991	0.72381993	0.812252911	0.688142271
Brd7	1.281774836	0.646081704	1.103661164	1.265378892	1.227346173	1.199937973	1.224255604	1.522358562	1.627780568	1.249313764	1.678969929	1.415471778	1.133668141	1.199937973	1.036370763	1.056568827	1.340257663	1.218109072	0.93882611	0.814288871	1.041380762	0.95714933	1.30874315	1.358351856	0.847334366	0.656942183	0.96643028	1.892092116	1.595812099	0.633546781	0.772210529	1.147651025	1.242976495	0.862081972	1.262139966	1.415471778	0.656942183	0.655127017	1.061685573	1.627741177	1.473264143	0.79809388	1.100976551	1.173396323	0.885642423	1.173396323	1.17049759	1.275175612	0.774183213	0.770240822	0.699313153	0.731447414	0.868471062	0.945660074	0.894331589	1.188039108	1.649978458	0.810220448	1.268645642	1.239826334	1.555602039	1.570386445	1.42344183
Brd9	0.644278989	-0.024929607	0.422734822	0.398817122	0.336092072	0.445272693	0.459881283	0.456626611	0.365716788	0.695579963	0.48280342	0.542955655	0.570316138	0.892153033	0.68443757	0.55829496	0.594608482	0.573765761	0.497670577	0.406763288	0.762391446	0.642478913	0.605126202	0.686288752	0.479513309	0.359447378	0.119048524	0.312917316	0.453376733	0.534522994	0.592861888	0.446891321	0.582419679	0.153086211	0.541259153	0.098399243	0.524377839	0.515992948	0.644278989	0.16942512	0.541259153	0.188793136	0.384576417	0.32834784	0.199250792	0.220232355	0.119048524	0.554875068	0.068970175	0.474587933	0.339195342	0.33144316	0.317542574	0.362575895	0.250376249	0.502650862	0.786082793	0.138267905	1.153319682	0.883480487	0.442039216	0.617481521	0.322166521
Brdt	0.98287544	-0.649693405	-1.590652059	-1.439656835	-1.74154574	-1.606275183	-1.527005797	-1.522358562	-1.76863211	-1.460469156	-1.585523177	-1.545930168	-1.522358562	-1.395927489	-1.481928951	-1.575391102	-1.439656835	-1.262139966	-1.452069245	-1.28843001	-1.452069245	-1.644344643	-1.490705608	-1.580435227	-1.322590397	-1.504088264	-1.667203882	-1.734978542	-1.595812099	-1.392171372	-1.585519578	-1.407590466	-1.775554878	-1.622304881	-1.667203882	-1.601021897	-1.354697727	-1.443770304	-1.633225638	-1.435567897	-1.550748107	-1.575391102	-1.565420522	-1.715710126	-1.570386445	-1.570386445	-1.490705608	-1.541147581	-1.464707739	-1.477582785	-1.541147581	-1.435567897	-1.427478823	-1.490705608	-1.435567897	-1.560492618	-1.595812099	-1.661407835	-1.550765948	-0.889978671	-1.601021897	-1.715710126	-1.775554855
Bsx	-0.662401317	-0.079262313	-0.622808109	-0.563436992	-0.96876368	-0.677055969	-0.615710781	-0.512648829	-0.578966958	-0.401992552	-0.362576718	-0.653313535	-0.4501316	-0.314456986	-0.40517201	-0.445272693	-0.515992769	-0.311378383	-0.382998936	-0.032264085	-0.008797893	-0.049874646	-0.424335729	-0.816328085	-0.076320993	-0.409948841	-0.320623108	-0.119048524	-0.157538074	-0.451782718	-0.521019452	-0.531112497	-0.91858029	-0.647886506	-0.855738507	0.029330108	-0.414734974	-0.500989572	-0.79407756	-0.566873237	-0.664225382	-0.90089269	-0.735277023	-0.646081704	-0.868460054	-0.637088777	-0.529426463	-0.786082793	-0.617481521	-0.691856369	-0.812252911	-0.762391446	0.101347673	-0.716234012	-0.592861888	-0.729536597	-0.514320085	-0.997184326	-0.766319093	-0.712456365	-0.348524784	-0.376698414	-0.790073912
Btg1	0.334541635	2.317144397	2.116795756	1.78260696	0.96410212	1.768589311	1.811733468	1.452069245	2.030255581	1.842470424	1.42344506	2.767823288	3.05604086	2.931450373	3.05604086	2.931450373	2.018997377	2.707438993	3.05604086	3.259545804	3.259545599	2.655506027	1.703207428	3.259545599	3.056044627	2.498185341	2.410884273	1.028903803	0.943377228	2.532181375	2.532018038	2.767824257	2.361443961	2.655503695	2.116786275	1.014138146	2.466972876	2.49818621	1.850431197	1.464707739	1.715710126	2.296584452	2.655503695	2.130530433	2.498185341	2.206039922	2.053415487	2.437977658	2.931450373	2.276945069	2.130530433	2.840270538	2.276973931	3.259545599	2.385441063	2.931450373	0.961779106	2.159281699	1.997329092	2.568997675	0.653313535	0.539564195	2.1743481
C030039L03Rik	-0.851528451	-0.877019117	-1.202944543	-1.046416836	-0.947947835	-0.682588713	-0.824519088	-0.845241299	-0.999612914	-0.943377228	-0.686290309	-0.695579963	-0.790073912	-0.832765362	-0.836909636	-0.980510022	-0.836909636	-1.156148087	-0.872731654	-1.011698546	-0.947947821	-0.802123722	-0.920811301	-0.845241299	-1.199939452	-0.911914262	-1.427460729	-0.985246327	-0.907492506	-1.077273477	-0.978150037	-0.834836013	-1.667203904	-0.870593883	-1.066830054	-1.199937973	-1.069412832	-1.095640996	-0.872731654	-1.021493346	-0.987622724	-0.994785361	-1.004415086	-0.93882611	-0.941099251	-1.019035534	-0.997184189	-0.916353783	-0.934294209	-0.784091888	-0.943377228	-0.838987131	-1.100990506	-0.992392202	-0.841068225	-1.056568827	-0.841068225	-1.090335609	-0.497676303	-0.93882611	-0.887808476	-0.778137581	-0.739117365
C1d	-0.365707938	-0.496013207	-0.12495776	0.24131059	-0.058685283	0.142710074	-0.054279419	0.12791315	0.251895255	0.048406547	0.413139492	0.054279419	-0.138267886	0.202242621	-0.035198333	-0.120525298	-0.136787762	-0.658759728	-0.254916701	-0.626364306	-0.379846804	-0.386155188	-0.010264256	0.688142271	-0.424336252	-0.229253455	-0.706808729	0.566873237	0.624583811	-0.067504841	0.071909999	0.066030966	0.41473498	-0.170912639	0.244330253	0.021996211	-0.244330253	0.004398906	0.07338014	0.361011198	0.110193172	-0.019063003	-0.019063003	-0.206733743	-0.133828404	0.512648829	0.504313704	-0.221734617	-0.016129958	0.091035033	-0.406763262	-0.1249572	-0.163480804	0.294497454	-0.138267886	0.55829496	0.572040105	-0.400404391	0.784100909	0.339195342	0.686288752	0.704931153	-0.133828404
C80913	0.774183213	1.031386449	0.721922822	1.190998146	1.082434368	1.504088264	1.278468318	1.109039292	1.026452274	0.701183378	1.159001686	0.971102297	0.985246327	0.429150647	0.934294209	0.606885601	1.069412832	0.857849188	1.041380762	0.980510084	-0.762391446	0.325255925	0.656942183	0.980510022	0.336092481	0.425939612	1.023957298	1.139234615	1.05912376	0.549792727	0.563436992	1.473264659	1.142031048	0.872731654	0.980510022	0.810220337	0.662401317	0.482802493	1.156148087	1.111742826	0.774183213	1.173396323	1.054020721	1.069412832	0.916353783	0.936557773	1.182151798	0.849429032	1.095640614	1.661407607	0.992392202	1.452069245	1.150488536	0.796084127	1.255701238	0.644278989	0.920811301	0.70493125	1.072015042	1.072002709	1.208974001	1.041380762	0.872731654
Calcoco1	0.804142439	1.176304874	1.098309622	0.770240822	1.006837011	0.874873391	0.864204122	0.675216291	0.54466689	0.826575424	0.39247907	0.802123018	0.612175035	0.822466206	2.189921191	0.774183213	1.064254319	1.255701238	0.770240822	1.196947553	1.090335459	1.014139037	1.333140506	0.782104062	0.845242341	1.477582785	0.739117365	0.994785361	0.802123018	1.098375553	1.142031033	1.170498	0.877019129	1.252501162	0.971102297	0.477869846	1.490705608	1.041381124	1.555602039	1.796981108	1.796981108	1.585519578	1.477582785	1.627741177	1.043895515	1.285095322	1.176304874	1.927935918	1.531685993	1.380664708	2.296584452	1.340257663	1.354714899	0.754588413	0.816328085	0.605126202	0.479512718	1.125383358	0.824528573	1.026427435	1.301912769	0.716234012	0.677055969
Camta1	-0.114619733	-0.199250792	-0.927535992	-0.534488515	-0.37827215	-0.424335729	-0.79809388	-0.832765362	-0.794096776	-0.561721345	-0.660580935	-0.836909636	-0.872731654	-0.622805319	-0.859963669	-0.824519088	-0.760436383	-0.932035386	-0.90528822	-1.056568893	-1.041380762	-1.00199989	-0.864204122	-0.784091888	-0.622806087	-0.832765362	-1.077203988	-0.499329305	-0.40517201	-0.701228611	-0.58415564	-0.60864708	-0.847333333	-0.264013377	-0.889978671	-0.194766358	-0.653313535	-0.834836011	-0.741041597	-0.083675719	0.37512561	-0.651502411	-0.718126644	-0.512648829	-0.626364266	-0.792074161	-0.832765362	-0.678897924	-0.541259153	-0.2262444	-0.568593851	-0.752644777	-0.877030234	-0.637088777	-0.800106838	-0.896514367	-0.049874602	-0.193272441	0.47295432	-0.107243327	-0.379846804	-0.442039216	-0.484449072
Camta2	0.296028576	0.750703959	0.512651125	0.129391539	0.1205253	-0.11166845	0.296028576	0.262495778	0.259468655	0.425939612	0.182827008	0.254916701	0.760436383	0.98287544	0.660579436	1.085060585	0.314456986	0.587632831	0.644278989	0.985246389	1.340257663	1.298521212	0.437197573	0.285324963	0.889979767	0.868460054	1.125383204	0.626364266	0.541259153	0.725769685	0.477869846	0.002932599	0.254916705	0.394061438	0.212728366	0.306765954	0.526059234	0.560007532	-0.020529585	0.973446212	0.748765943	0.598107083	0.857849188	0.987622724	0.673378878	0.419530554	0.521019452	0.612175035	0.671543718	0.400404336	0.70868878	0.822466206	0.551468595	1.066830054	0.788076795	0.699313153	0.409948841	0.271610543	0.299096331	0.135307936	0.655126789	0.382998936	0.221734617
Cand1	1.811733468	0.79809388	1.866719538	1.966421116	1.649978484	1.918743728	1.667203882	1.722062601	1.866756351	1.550748107	1.761711899	1.42344183	1.258914128	1.411519997	1.456256454	1.326089743	1.667203882	1.333140506	1.541147581	1.399794095	0.408355538	1.179224371	1.419445618	1.322588767	1.580437175	1.486303076	1.678966118	1.415471778	1.403681407	1.392171372	1.427460729	1.754908915	1.768589334	1.531685993	1.966421116	1.741545714	1.447907151	1.536400259	1.842470424	0.720021831	1.224255604	1.354697727	1.403681407	1.343841645	1.305320405	1.684934727	1.638759291	1.322588767	1.34744284	1.956527748	1.153306414	1.826887847	1.233578046	1.443769802	1.319103806	1.473264143	1.336690685	1.649978685	1.866732654	1.633225638	1.667203882	1.230448383	2.030206451
Carhsp1	1.215052863	0.828635235	0.997188655	1.077203988	0.615710791	0.79809388	-0.079262313	0.132349163	-0.138271232	0.032264083	0.710572934	0.669710801	-0.002932598	0.792074161	0.468039252	0.500989398	0.253402642	0.314456986	0.153086211	0.429150674	1.946820861	0.114619834	1.627741177	0.929781272	1.06941415	1.092984221	0.238293109	0.553167537	0.72381993	1.252581959	1.224255604	1.351061935	1.439656854	0.748765943	1.275175612	0.631717508	1.775554855	1.125383595	1.819258829	0.190285807	0.427544582	0.907492506	1.555602039	1.667203882	0.486097125	0.534488515	1.376898506	0.879168859	1.046416836	0.002932598	0.527742106	0.433975459	1.351078588	1.208974001	0.832765362	0.818370724	0.575493115	0.925287178	1.452085951	0.453376733	-0.232264571	0.48939717	2.06544426
Casp8ap2	1.819258829	-0.90308829	0.141229671	0.741041597	0.804142451	0.697445352	0.208231699	0.453376733	0.481168519	-0.512648829	0.766312016	0.311378383	0.1249572	-0.646081704	0.099872708	0.153086211	0.364141473	0.236785177	0.117572007	-0.196260745	-0.098399243	-0.482802749	0.638883253	0.187300883	-0.619254947	-0.472948879	-0.591117088	0.898701391	1.054020721	-0.160518054	-0.077791523	-0.182826657	-0.417930974	0.319080452	0.342301862	0.961779106	-0.484449072	-0.184317679	0.382998936	-0.35164126	-0.248863907	0.291437262	-0.1605077	-0.211229007	0.021996211	-0.317538549	-0.445272693	-0.083675719	0.048406547	-0.224740636	0.091035033	-0.389314582	-0.73337018	0.182826593	0.07485044	0.101346389	1.122638534	0.273131824	0.085148189	-0.004398904	0.468039252	0.818370724	0.101346389
Cbfb	0.148637357	1.452069245	0.638886115	1.133668141	0.89651438	0.959461245	1.452069245	1.419445618	1.560530382	1.322588767	0.95484297	1.403681407	1.173396323	1.365714613	1.092984221	1.395927489	1.439656835	1.380664708	1.611572833	1.522358658	1.100976551	1.147651631	0.541259153	1.278468318	1.439658609	0.55829496	1.036370763	0.883480487	1.285095322	0.855793709	0.874873391	1.271897017	1.673056308	1.036370763	1.486303076	1.147650623	1.077203988	0.780119571	1.655666203	1.811733468	0.828635235	0.920811301	0.768274077	0.744898256	0.619254184	0.633505914	0.624583811	0.830698541	0.697445352	0.914131787	0.847333322	0.828635235	0.836920245	0.72381993	0.943377228	0.701183378	1.119902233	0.440424258	1.043907525	1.066830054	0.84315294	0.909701178	0.816328085
Cbx1	1.142031033	0.936557773	0.714347123	1.443769802	1.239826353	1.775554855	1.329606925	1.565420522	1.638798949	1.190998146	1.595815721	1.384450447	0.849429032	0.756534883	0.810220337	0.587632831	1.343841645	1.392081571	0.776158891	0.766310325	0.348524784	0.704931772	1.258914128	1.087694268	0.699314015	0.851528451	0.945660074	0.927531837	1.365714613	0.923106426	0.857849188	1.03138681	1.111742841	0.346967806	1.056568827	1.100976551	0.772210529	0.697445595	1.202939156	0.887808476	0.812252911	0.70868878	0.573765761	0.72572287	0.499329305	1.133668141	0.896514367	0.804142439	0.693716973	0.90089269	0.437197573	0.845241299	1.082448072	0.701183378	0.635296334	1.016583815	1.028903803	1.147650781	1.218123086	1.527005797	0.990004669	0.88132264	1.031386449
Cbx4	-0.411543178	0.954840803	1.028908411	0.851528451	-0.133828406	-0.221734617	0.561721345	0.655126789	0.459892412	1.351061462	0.394062332	0.943377228	0.673378878	1.147650623	1.246138913	0.701183378	1.298520071	1.087694268	1.117174227	0.881322696	1.30874315	0.881323414	0.212728366	0.677055969	1.249315304	0.601612966	1.10634378	0.114619733	0.099872708	0.961841149	0.868460054	1.399794497	0.599859118	0.741041597	0.416332444	0.386154848	0.680742168	0.406763404	0.451753576	0.138267886	0.362575895	0.857849188	1.095640614	1.354697727	1.230448383	0.546353324	0.866330141	0.568593851	1.103656221	0.686288752	0.768274077	0.619254184	0.615718586	0.285324963	0.746830713	0.339195342	0.190285807	0.397230959	0.843162641	2.317144397	0.484449072	0.496013207	0.504313704
Cbx5	1.051479388	1.411519997	0.667883104	1.616915754	2.707439034	1.728484801	1.31218118	1.703207428	1.900873709	1.295142142	1.89209641	1.249313764	0.406763262	0.748765943	0.359447378	0.254916701	1.495137002	0.671543718	0.472948879	0.127913158	-0.859963669	-0.65694276	2.1743481	1.161859405	-0.082204509	0.644278989	-0.129391539	1.834623874	2.06544426	0.36573153	0.638883253	0.864204424	1.117174242	1.435567897	1.796981108	0.766310277	0.752644777	0.810220619	1.986801095	0.894331589	1.343841645	1.51774373	1.179223335	1.161859405	0.862081972	1.34744284	0.727628421	1.230448383	0.762391446	2.077777149	1.678966118	1.281774836	1.258930086	1.095640614	1.486303076	0.93882611	2.144686013	2.065444544	1.858531464	0.943377228	1.834623874	1.722062601	1.697053907
Cbx7	0.220232355	1.419445618	1.460475697	0.820416758	1.023957314	1.136447009	0.655126789	0.200746484	0.279229982	0.53279966	0.280748321	0.594608482	1.427460729	0.585893357	0.830698541	0.430757811	0.242820147	0.774183213	1.224255604	1.221176691	0.824519088	0.790074606	0.190285807	0.58415564	0.413139063	1.046416836	0.88132264	0.3500826	-0.061623147	0.778187778	0.50764355	0.033731184	-0.020529586	0.076320899	-0.110193172	0.002932598	0.635296334	0.741041855	-0.06015415	0.784091888	0.536178884	0.311378383	0.617481521	0.491049176	0.492702513	0.656942183	0.468039252	1.031386449	1.415471778	0.810220337	1.156148087	1.227346154	1.066843577	0.524377839	1.156148087	0.348524784	-0.154569827	0.002932598	-0.221737168	0.315997395	0.481156876	0.086618882	-0.279223225
Cbx8	0.066030943	0.440424197	0.445274687	0.27769941	-0.612175044	-0.58415564	-0.105768754	0.054279419	-0.206738746	0.542955655	-0.124957483	-0.077791523	-0.030797062	0.561721345	-0.1249572	-0.054279419	0.110193172	0.142710074	0.238293109	0.145673089	0.309840181	0.04840659	-0.148637357	-0.076320899	0.135308103	-0.199250792	0.230758753	-0.26705039	-0.16942512	-0.070444555	-0.126435038	0.203739279	0.136787764	-0.119048524	-0.07485044	-0.389314582	-0.06456154	-0.218730662	-0.070440011	-0.248863907	-0.17537746	-0.220232355	-0.024929607	0.014663489	-0.06456154	-0.157538074	0.199250792	-0.181335974	0.049874602	-0.039600281	-0.348524784	0.110193172	-0.120526826	-0.224740636	-0.191778898	0.066030943	-0.039600281	-0.371982808	0.367279519	0.655126789	-0.07485044	-0.049874602	-0.259462376
Ccdc79	0.239801578	-1.768589311	-2.222758344	-2.240096385	-2.222748423	-2.144686013	-2.206039922	-2.240096385	-2.144737913	-2.130530433	-2.222753434	-2.276945069	-0.675216291	-2.008034544	-2.1743481	-2.189921191	-2.103427862	-2.159281402	-2.189921191	-2.065444389	-2.041674546	-2.10342971	-2.053415487	-1.78260696	-2.116788884	-2.130530433	-2.008034544	-2.130530433	-2.090431892	-2.296732601	-2.276945069	-2.197910488	-2.116786303	-2.008034544	-2.206039922	-2.258140433	-2.206039922	-2.240097165	-2.06544426	-2.317144397	-2.317144397	-2.189921191	-2.276945069	-2.222748389	-2.159281402	-2.189921191	-2.189921191	-2.130530433	-2.189921191	-1.892092116	-2.053415487	-1.819258829	-2.206067885	-2.222748389	-2.06544426	-2.159281402	-2.1743481	-2.338725304	-2.296610873	-1.966421116	-2.276945069	-1.638759291	-2.240096385
Ccne1	0.206733743	0.302159994	0.038133056	2.206039922	2.296584487	1.997306114	-0.076320899	0.752644777	0.40836542	0.959461245	1.956532188	0.841068225	0.268569811	1.119902233	-0.232264571	0.107243327	0.782104062	0.770240822	0.666051644	-0.005865221	0.041067762	-0.521019909	1.956527748	0.987622724	0.499329921	-0.279223225	0.24131059	-0.016129958	0.200746484	-0.299112184	-0.28227279	0.658759959	1.275175629	1.082434351	1.322588767	0.239801578	-0.242820147	-0.07779155	1.875038801	-0.499329305	-0.193272414	0.256431341	0.260978779	0.461510431	-0.236785177	-0.58415564	-0.133828404	-0.472948879	-0.135307936	-0.37512561	-0.309840181	-0.154569827	-0.403586891	0.06456154	0.24131059	-0.029330108	0.565154287	0.973446346	0.208234095	-0.292967018	-0.212728366	0.34385635	0.879168859
Cct4	0.649693405	1.133668141	1.697061508	2.609831826	2.466972913	2.116786275	2.189921191	2.222748389	2.38549879	1.858510083	2.498191011	1.754908301	1.775554855	1.775554855	1.684934727	1.804308576	1.796981108	1.193967569	1.900827709	1.741545823	0.776158891	1.667205347	1.775554855	2.090431892	1.834626135	1.826887847	1.644343199	0.990004669	1.046416836	1.728596303	1.661407607	2.296585256	1.918743753	1.638759291	2.103427862	1.20595113	1.411519997	1.616916317	1.966421116	1.741545714	1.866711178	1.819258829	1.627741177	1.768589311	1.678966118	1.986801095	1.875038801	1.504088264	1.536399725	1.531685993	1.301912769	1.486303076	1.41548972	1.590644935	1.644343199	1.761707901	1.456256454	1.768589554	1.819279759	1.834623874	0.968763666	1.072002709	1.997306114
Cdc5l	1.036370763	0.12791315	0.429152569	1.173396323	0.82041677	1.633225638	0.818370724	1.05912376	1.082460546	0.548054506	1.109041809	1.028903803	0.894331589	0.548054506	0.838987131	0.820416758	0.978150037	0.898701391	1.014138146	1.036370828	1.004415086	0.870594648	1.20595113	0.859963669	0.914132914	0.362575895	1.117174227	1.161859405	1.230448383	0.425967088	0.494357188	0.742968816	0.84524131	0.58415564	0.952538152	1.291778816	0.390895895	0.656942412	1.03387542	1.011698482	0.914131787	0.541259153	0.455001076	0.346967806	0.497670577	0.756534883	0.591117088	0.455001076	0.589374072	0.642478349	0.419530554	1.019035534	0.53618568	0.832765362	0.701183378	0.877019117	1.380664708	0.631717595	0.925297696	0.887808476	1.258914128	1.288429929	0.853631602
Cdk7	0.494357188	-0.179845754	0.451755599	0.476228253	0.628146704	0.606885601	0.314456986	0.362575895	0.419540707	0.033731172	0.601614331	0.208231699	0.194766358	-0.232264571	0.102820288	-0.167937974	0.223237376	-0.297560386	0.021996211	-0.351641282	-0.406763262	-0.464772792	0.107243327	0.417930969	-0.319080845	0.044002991	-0.80616512	0.416332444	0.300626091	-0.017597597	0.153086211	0.693717216	0.512648836	-0.113143969	0.461510431	0.527742106	0.141229038	0.173888866	0.818370724	0.260978779	0.553167537	0.292967018	0.248863907	0.283798549	-0.170912639	0.4501316	0.244330253	0.1605077	0.164964783	0.594608482	0.184317615	0.164964783	0.276179735	0.205236247	-0.11166845	0.211229007	0.601612966	-0.011730642	0.68075	0.662401317	0.909701178	0.305229921	0.60336866
Cdr2	1.218109072	0.703056041	1.258919766	0.591117088	0.699313164	0.896514367	-0.790073912	-0.05721654	-0.276182918	-0.28227279	1.196950195	-0.194766358	-0.382998936	-0.32834784	-0.79407756	0.373553725	-0.117572007	-0.28227279	0.161993039	-0.647886547	-0.268569811	-0.565154783	3.259545599	1.858510083	0.997185418	0.88132264	0.772210529	0.191778898	0.211229007	0.94115996	-0.00586522	1.205951552	1.136447024	0.406763262	1.255701238	0.907492506	1.153306414	1.606275742	0.712456365	0.017596462	0.494357188	0.718126644	1.227346154	0.211229007	0.754588413	1.892092116	-0.435585955	0.617481521	0.232264571	1.369423704	-0.09250747	0.941099251	0.723829106	0	0.524377839	2.276945069	0.026396383	0.156053801	0.286855338	0.568593851	2.609831826	-0.029330108	0.382998936
Cdx1	-0.250376249	0.553167537	0.357886032	0.229253455	-0.142710076	0.083675719	-0.07338014	0.030797062	0.076322746	0.531112311	0.191779333	-0.091035033	0.007331549	0.443655379	0.108718133	0.135307936	0.085147209	0.60336866	0.245840913	0.532799693	0.546353324	0.408355896	0.517666886	-0.133828404	0.405172509	0.469674545	1.415471778	-0.283798549	-0.071909999	0.157548237	0.150119979	-0.027863225	0.066030943	-0.224740636	-0.030797062	-0.197755543	0.12791315	-0.04547076	-0.223237376	0.323710697	0.095452946	-0.370412698	-0.086618882	-0.045470745	-0.37512561	0.030797062	0.421131206	-0.076320899	-0.256431341	0.1249572	-0.320623108	0.161993039	0.666060087	1.150473953	0.964102106	0.703056041	-0.362575895	-0.361011248	-0.044003497	-0.133828404	-0.113143969	-0.188793136	-0.010264256
Cdx2	-0.968763666	-0.754588413	0.463142871	0.782104062	-0.943377242	-1.011698482	-0.883480487	-0.853631602	-0.776177674	-0.828635235	-0.927533943	-0.90308829	-0.784091888	-0.647886506	-0.770240822	-0.721919589	-0.812252911	-0.689998139	-0.754588413	-0.603368698	-0.320623108	-0.343856652	-0.857849188	-0.862081972	-0.907493625	-0.894331589	-0.606885601	-1.026427435	-0.898701391	-0.849483828	-0.874873391	-1.016584171	-0.874873402	-1.122638534	-0.990004669	-0.847333322	-0.828635235	-0.847333617	-0.959461245	-0.961779106	-0.954840803	-1.085060585	-0.887808476	-0.81428882	-1.150473953	-0.980510022	-0.872731654	-0.923046882	-1.028903803	-1.150473953	-0.985246327	-0.84315294	-0.918591921	1.697053907	1.460469156	1.415471778	-1.004415086	-1.016583955	-1.164742619	-0.980510022	-0.909701178	-0.987622724	-1.014138146
Cdx4	-3.259545599	-2.532018038	-2.437988578	-2.707438993	-2.41088431	-2.707438993	-2.655503695	-2.532018038	-2.569059844	-2.466972876	-2.466978474	-2.466972876	-2.532018038	-2.466972876	-2.466972876	-2.609831826	-2.532018038	-2.532018038	-2.498185341	-2.498185498	-2.437977658	-2.767825719	-2.466972876	-2.655503695	-2.532021159	-2.532018038	-2.437977658	-2.655503695	-2.767823288	-2.768001836	-2.609831826	-2.60983274	-2.931450411	-2.707438993	-2.568997675	-2.655503695	-2.498185341	-2.707439935	-2.437977658	-2.655503695	-2.707438993	-2.707438993	-2.707438993	-2.609831826	-2.655503695	-2.655503695	-2.532018038	-2.609831826	-2.767823288	-2.655503695	-2.655503695	-2.532018038	-2.56903024	-2.609831826	-2.437977658	-2.498185341	-2.655503695	-2.840270928	-2.767855131	-2.707438993	-2.568997675	-2.840270538	-2.707438993
Cebpa	-0.446891164	0.638883253	0.148638022	-0.190285807	-0.41313856	-0.443655379	-0.130870209	0.236785177	0.356330971	1.918743728	-0.334542395	-0.631717508	-0.453376733	1.678966118	0.247352129	1.452069245	-0.549757263	-0.2142282	-0.364141473	-0.182826604	0.563436992	2.05341729	0.727628421	0.147155058	0.758485135	0.739117365	1.082434351	1.329606925	0.114619733	-0.111675654	0.438810318	-0.181336037	0.188793139	0.704931153	-0.356322348	0.894331589	0.920811301	0.209730193	-0.244330253	0.206733743	-0.049874602	1.678966118	2.144686013	2.240096385	0.704931153	0.289908183	2.258140433	1.103656221	-0.089562791	-0.697445352	0.50764355	-0.453376733	0.77616873	0.58415564	0.120525298	0.549757263	-0.354761129	-0.857849306	-0.667887797	0.251889159	0.232264571	0.373553725	-0.601612966
Cebpb	0.101346389	0.300626091	1.435574326	0.514320085	-0.273131791	0.05574792	-0.00586522	0.286852037	-0.265538005	1.153306414	0.070440171	-0.221734617	-0.048406547	1.850431197	0.159022713	1.97650927	0.203739207	0.077791523	0.302159994	0.276176252	1.761707901	1.690964992	0.542955655	0.254916701	1.456258249	1.761707901	0.845241299	0.211229007	0.236785177	0.673422317	1.221176615	1.644343775	1.265378909	0.191778898	0.554875068	0.371982756	1.638759291	1.315635129	0.119048524	1.031386449	0.706808729	0.206733743	0.693716973	0.889978671	0.184317615	0.446891164	1.481928951	0.868460054	-0.173888805	0.170912639	-0.185809044	0.07485044	0.67522485	-0.07338014	-0.212728366	0.320623108	-0.754588413	-0.619254269	-0.362580066	0.442039216	-0.191778898	-0.190285807	-0.323710697
Cebpe	-0.678897924	-0.095452946	-0.58242228	-0.612175035	-0.497670585	-0.633505914	-0.500989398	-0.107243327	-0.359456076	1.00199901	-0.560008608	-0.678897924	-0.461510431	0.215728512	-0.519342445	-0.522697914	-0.514320085	-0.522697914	-0.531112311	-0.4371976	0.55829496	-0.41154354	-0.710571321	-0.303694602	-0.437198112	-0.553167537	-0.453376733	-0.84315294	-0.565154287	-0.629971741	-0.624583811	-0.536179072	-0.046938596	-0.830698541	-0.838987131	-0.233770912	-0.50764355	-0.549757455	-0.739117365	-0.58415564	-0.605126202	-0.838987131	-0.502650862	-0.556584207	-0.80616512	-0.727628421	-0.203739207	-0.824519088	-0.786082793	-0.872731654	-0.790073912	-0.435585955	-0.727637644	-0.79809388	-0.754588413	-0.464772384	-0.629931105	-1.133668297	-0.780128274	-0.629931105	-0.62102878	-0.731447414	-0.874873391
Cebpg	1.202939156	0.438810318	0.549759726	0.406763262	0.091035034	0.368843546	0.514320085	0.536178884	0.746848787	0.173888805	0.727630072	0.591117088	0.416332444	0.594608482	0.524377839	0.766310277	0.4501316	0.463140796	0.212728366	0.221734631	0.737195845	0.961779951	0.834835721	0.766310277	0.96876486	0.455001076	1.173396323	1.595812099	0.874873391	0.894389282	1.031386449	1.202939577	0.544653716	0.551461604	0.515992769	1.858510083	0.539564195	0.671543952	0.653313535	0.992392202	0.517666886	0.750703959	1.036370763	1.156148087	0.515992769	0.592861888	1.077203988	0.758484201	0.40517201	0.542955655	0.424335729	0.877019117	0.918591921	1.17049759	0.492702513	1.407589973	0.975795446	0.185809069	0.4877521	2.159281402	1.095640614	1.202939156	0.359447378
Cenpa	1.351061462	0.014663489	0.211229953	1.570386445	1.842470452	1.580435227	0.673378878	1.242976479	1.362057035	1.709425628	1.900832023	1.407589973	0.421131206	1.826887847	0.325255639	0.541259153	1.046416836	1.164729219	0.688142271	0.443655407	0.889978671	-0.268570047	1.946820861	1.673056286	1.301914374	0.442039216	0.044002991	-0.123479633	0.810220337	0.337665082	0.251889159	0.877019424	1.038872541	0.660579436	1.196947478	-0.129391539	0.035198333	0.013197055	1.464707739	0.049874602	1.05912376	0.464772384	0.166451196	0.437197573	-0.095452946	-0.101346389	0.322166521	0.013197051	-0.339195342	-0.264013377	-0.191778898	-0.206733743	0.01173079	0.598107083	0.601612966	0.735277023	0.934294209	1.376898695	0.274656854	0.039600281	-0.474587933	0.280747684	0.957148489
Cenph	1.504088264	-1.633225638	-1.531692853	1.019035534	0.343856355	1.147650623	-0.20973012	0.539564195	0.320630867	0.524377839	1.111745349	0.170912639	-1.611572833	0.148637357	-1.741545714	-1.153306414	0.68443757	-1.188039108	-1.403681407	-1.966421239	-1.937292681	-1.997307868	0.872731654	0.154569827	-1.059125065	-1.804308576	-1.690963507	-0.739117365	0.879168859	-1.755021508	-1.570386445	-0.370412828	-0.376698419	-0.693716973	0.247352129	-1.918743728	-1.804308576	-1.900828371	0.592861888	-2.041674546	-2.077777149	-1.199937973	-1.826887847	-1.684934727	-1.850431197	-1.918743728	-1.937292681	-1.927935918	-1.866711178	-2.008034544	-1.997306114	-1.866711178	-1.775577362	-0.90528822	-1.051479388	-0.686288752	0.678897924	-0.232264603	-0.367279519	-0.997184189	-1.673056286	0.521019452	-0.09692599
Cenpi	-0.138267886	-1.78260696	-1.395933741	0.15605378	-0.110193174	0.594608482	-0.509310568	0.29909289	-0.086620979	0.238293109	0.608648248	0.260978779	-1.560492618	0.116095744	-1.262139966	-0.778137581	0.063092276	-0.592861888	-1.147650623	-1.804308689	-1.866711178	-1.697055397	0.735277023	-0.429150647	-1.38066641	-1.513160754	-1.255701238	-1.611572833	-0.79407756	-1.427552813	-1.38825598	-0.296028679	-0.331443165	-0.373553725	0.223237376	-1.804308576	-1.684934727	-1.376898985	0.504313704	-1.909709677	-1.819258829	-1.016583815	-1.585519578	-1.550748107	-1.866711178	-1.892092116	-1.78260696	-1.655666203	-1.918743728	-1.866711178	-1.892092116	-1.909709677	-1.690984941	-0.945660074	-1.00199901	-0.866330141	-0.082204408	-0.487746555	-0.633513203	-1.34744284	-1.850431197	-1.522358562	-0.205236247
Cenpk	1.319103806	-1.722062601	-1.69097108	0.107243327	0.539564204	0.311378383	-0.26705039	0.472948879	0.167942038	-0.565154287	0.929783382	0.322166521	-1.633225638	-0.936557773	-1.775554855	-1.278468318	-0.041067762	-1.176304874	-1.419445618	-1.63322574	-2.090431892	-1.956529466	1.03387542	0.14419142	-1.384452153	-1.761707901	-1.684934727	-0.468039252	0.987622724	-1.850550566	-1.633225638	-0.720022083	-0.802123028	-0.427544582	-0.104294408	-1.536399725	-1.811733468	-1.796981733	0.297560386	-1.900827709	-1.997306114	-0.677055969	-1.419445618	-1.38825598	-1.715710126	-1.638759291	-1.667203882	-1.811733468	-1.399794007	-1.997306114	-1.435567897	-1.761707901	-1.797003886	-0.345411663	-0.655126789	-0.472948879	1.34744284	-0.40358183	-0.47295432	-1.188039108	-1.109039292	1.147650623	-0.107243327
Cenpn	2.116786275	0.193272414	-0.110193666	1.128136312	2.041674577	1.351061462	0.230758753	0.88132264	0.733378631	1.34744284	1.452072541	1.158999056	-0.419530554	1.100976551	-0.671543718	-0.051342764	1.130897934	0.440424197	-0.20973012	-0.796084177	-0.718126644	-0.580685954	1.395927489	0.37512561	0.051342827	-0.424335729	-0.368843546	-0.673378878	0.389314582	-0.487777952	-0.414734974	0.647886733	0.184317617	0.519342445	1.014138146	-0.238293109	-0.482802325	-0.646081929	1.100976551	-0.678897924	-0.701183378	0.417930969	-0.200746484	0.071909999	-0.279223225	-0.585893357	-0.678897924	-0.629931105	-0.308302706	-0.519342445	-0.279223225	-0.521019452	-0.704940089	-0.05721654	0.274653695	-0.141229038	0.81428882	1.255701411	-0.120526685	-0.572040105	-0.598107083	-0.16942512	0.387734235
Cenpo	1.082434351	-0.001466297	-0.164965522	0.262495778	0.181335976	0.342301862	0.09692599	0.257946564	0.200751342	0.911914262	0.739119043	0.196260733	0.154569827	0.624583811	0.12791315	0.199250792	0.353200768	0.101346389	0.080733274	0.119048531	0.297560386	0.073380205	0.332992001	0.461510431	0.111668588	-0.194766358	-0.43236608	0.339195342	0.471311085	-0.082209711	-0.032264083	0.085147239	-0.017596462	-0.085147209	0.116095744	-0.292967018	-0.071909999	-0.282272888	0.086618882	-0.141229038	-0.190285807	0.024929607	0.010264256	-0.020529585	0.048406547	-0.116095744	-0.06015415	-0.236785177	-0.027863216	-0.164964783	-0.098399243	-0.251889159	-0.051343414	0.063092276	-0.001466297	0.122002333	0.456626611	-0.130870227	0.005865288	-0.014663489	0.362575895	0.527742106	0.024929607
Cenpp	0.592861888	-1.435567897	-1.775562807	-0.422732929	-0.774183224	0.276176234	-0.874873391	-0.185809044	-0.468050579	-0.572040105	0.566874524	-0.027863216	-1.900827709	-0.872731654	-1.900827709	-1.697053907	-0.427544582	-1.054020721	-1.661407607	-1.918743848	-1.78260696	-1.826889452	0.029330108	-0.531112311	-1.796983323	-1.741545714	-1.580435227	-1.545930168	-0.885642423	-1.946946448	-1.819258829	-0.950240835	-1.054020735	-1.236688352	-0.894331589	-1.667203882	-1.918743728	-1.883498165	-0.099872708	-1.834623874	-1.490705608	-1.239826334	-1.892092116	-1.722062601	-1.892092116	-2.030206451	-2.018997377	-2.077777149	-1.927935918	-1.966421116	-2.090431892	-2.116786275	-1.98682628	-0.971102297	-1.066830054	-1.156148087	-0.365707938	-1.004415224	-1.504105569	-1.826887847	-1.946820861	-1.196947478	-0.615710781
Cenpq	1.069412832	-1.986801095	-1.36572073	0.233770912	0.28837978	0.354761129	0.077791523	0.309840181	0.364150286	-0.314456986	0.887810491	0.531112311	0.14567308	-0.451753576	-0.013197051	-0.419530554	0.322166521	-0.394061438	-0.132349163	0.108718139	-1.136447009	-0.853632352	0.591117088	0.409948841	-0.857850245	-1.452069245	-0.947947821	-1.179223335	0.098399243	-1.384539756	-0.790073912	0.328347955	-0.491049182	-0.563436992	0.122002333	-0.923046882	-1.541147581	-1.023957655	0.320623108	-0.80616512	-0.357884429	-0.469674545	-1.477582785	-1.560492618	-0.471311085	-0.907492506	-1.271896571	-1.275175612	-0.80819108	-0.59985911	-0.936557773	-1.403681407	-1.262155965	-0.731447414	-0.472948879	-0.548054506	0.800106838	-0.209730148	-0.11757336	-0.496013207	-0.500989398	-0.068970175	-0.076320899
Cenpv	1.066830054	0.548054506	-0.033731323	0.376698414	1.362024096	0.534488515	-0.095452946	0.00586522	0.188797705	0.62102878	1.048947158	0.035198333	-0.519342445	-0.027863216	-0.534488515	-0.082204408	-0.161993039	-0.337643301	-0.271610506	-0.766310325	0.095452946	-0.151603063	0.345411663	0.049874602	-0.268570142	-0.306765954	-0.390895895	0.443655379	-0.3814224	-0.662444047	-0.433975459	0.455001235	-0.283798552	0.605126202	-0.129391539	-0.628146694	0.089562791	-0.379846937	0.918580278	0.386154848	0.132349163	1.212007876	0.502650862	0.866330141	1.098304703	0.364141473	0.541259153	-0.114619733	1.358351856	-0.35164126	0.697445352	0.651502411	0.205238848	1.00199901	1.748188284	1.319103806	0.720021831	1.527006007	0.270092956	0.26705039	0.215728512	-0.387734235	-0.200746484
Chd1	0.510978992	0.437197573	1.082439199	1.555602039	1.205951149	1.354697727	1.176304874	1.376898506	1.156176065	0.382998936	1.365717712	1.678966118	1.278468318	0.279223225	0.957148489	1.362024075	1.233562409	2.018997377	1.343841645	1.10365629	1.271896571	0.927532652	1.285095322	1.281774836	1.13644841	0.631717508	1.087694268	1.560492618	1.622304881	0.980573274	0.678897924	0.954841137	0.750703969	0.945660074	1.117174227	2.385441063	0.62102878	1.193967985	0.84315294	0.594608482	0.735277023	0.662401317	0.666051644	0.477869846	0.408355538	0.898701391	1.109039292	0.853631602	0.445272693	0.857849188	0.662401317	0.656942183	0.646089894	0.889978671	0.758484201	1.369423704	1.499597727	0.836909751	0.591123889	0.680742168	1.139234615	1.51774373	1.268631046
Chd1l	0.537870775	0.259462376	0.067500789	0.456626611	0.22323738	0.851528451	0.780119299	0.762391446	0.941122025	1.114454448	1.205953867	0.487746488	0.662401317	0.656942183	0.529426463	0.315997395	0.925287051	0.669710801	0.80819108	0.601613004	-0.510978992	0.122002441	0.563436992	0.521019452	0.328348245	-0.185809044	0.150119979	-0.013197051	-0.270089849	0.124965261	0.066030943	0.160507757	-0.00586522	-0.142710074	0.041067762	-0.544653709	0.1249572	0.027863225	0.052811035	0.596356877	0.481156876	-0.256431341	-0.082204408	-0.322166521	0.35164126	0.11166845	0.303694602	0.116095744	0.093980107	-0.045470745	0.221734617	0.154569827	0.202245184	0.05574792	0.079262313	0.401992552	0.120525298	-0.286852077	-0.279226437	0.200746484	0.176866501	0.2142282	0.325255639
Chd3	0.640679774	0.762391446	0.35320235	-0.193272414	-0.130870211	-0.16942512	0.666051644	0.474587933	0.519355013	0.227748671	0.212728849	-0.202242621	0.756534883	0.227748671	0.326801352	0.536178884	0.699313153	0.598107083	1.638759291	1.119902303	0.117572007	0.25188938	0.023462884	0.224740636	0.294497817	0.37512561	1.508609105	1.690963507	2.090431892	0.136796586	0.07485044	0.405172152	0.422732934	0.027863216	0.596356877	1.054020721	0.499329305	0.51097917	0.15605378	-0.164964783	-0.026396383	0.163478732	0.141229038	0.440424197	0.215728512	1.098304703	0.59985911	0.364141473	0.4501316	0.187300883	0.296028576	0.612175035	0.253405854	0.071909999	0.080733274	0.637088777	1.258914128	0.294497495	0.756543586	0.163478732	2.385441063	1.918743728	0.135307936
Chd4	1.834623874	2.296584452	1.768597232	2.240096385	1.715710152	1.97650927	2.568997675	2.498185341	2.317200471	1.866711178	2.053420147	2.276945069	2.276945069	1.918743728	2.06544426	2.06544426	2.385441063	2.410884273	2.437977658	2.317144542	1.78260696	1.722064114	2.077777149	2.06544426	2.144688656	1.956527748	2.116786275	2.090431892	2.053415487	1.741658059	1.842470424	2.008035247	1.875038825	1.373151588	2.06544426	1.842470424	1.834623874	2.077777872	1.918743728	1.715710126	1.966421116	1.709425628	1.892092116	1.858510083	1.443769802	2.041674546	1.819258829	2.077777149	1.866711178	2.385441063	1.673056286	2.1743481	1.927960356	1.481928951	1.541147581	1.585519578	2.018997377	1.804308824	1.616934357	1.937292681	1.892092116	1.986801095	2.437977658
Chd5	0.054279419	1.182151798	-0.429152569	-0.340748194	-0.220232358	-0.178355932	-0.455001076	-0.37512561	-0.849449588	-0.067500486	-0.248864471	-0.424335729	-0.326801352	-0.1249572	-0.329895108	-0.026396383	-0.280747684	-0.15605378	-0.248863907	-0.122002341	-0.153086211	-0.193272584	-0.296028576	-0.529426463	-0.074850532	-0.365707938	-0.066030943	-0.371982756	-0.218730586	-0.376722714	-0.408355538	-0.387734371	-0.320623112	-0.514320085	-0.443655379	-0.035198333	-0.296028576	-0.43397561	-0.497670577	-0.336092067	-0.395645678	-0.635296334	-0.34385635	-0.308302706	-0.580685444	-0.424335729	-0.289908183	-0.409948841	-0.522697914	1.301912769	-0.561721345	0.482802325	-0.129393179	-0.336092067	-0.437197573	-0.308302706	-0.09692599	-0.697445448	1.347458342	-0.536178884	-0.239801578	-0.24131059	-0.509310568
Chd6	0.782104062	0.826575424	0.484451242	0.800106838	0.929781286	0.741041597	1.077203988	0.999588725	0.892174623	-0.008797893	0.558296227	1.190998146	1.079815505	-0.058685282	1.069412832	0.739117365	0.810220337	1.038872528	0.885642423	0.677056012	-0.203739207	0.62458436	0.306765954	0.733360884	0.47622884	0.72381993	1.775554855	0.978150037	0.845241299	0.580722903	0.720021831	0.664225615	0.29756039	0.437197573	0.370412698	0.788076795	0.479512718	1.051479754	0.481156876	0.59985911	0.959461245	0.764349405	0.644278989	0.677055969	0.744898256	0.664225382	0.320623108	0.961779106	0.911914262	1.085060585	1.125383204	0.782104062	0.881333812	0.33144316	0.847333322	0.273131786	1.072002709	0.768274183	0.830708098	0.868460054	1.109039292	1.05912376	1.041380762
Chd8	1.804308576	1.038872528	1.233567934	1.202939156	1.009264795	1.10634378	1.233562409	1.380664708	1.122665702	0.780119299	1.119904774	1.545930168	1.690963507	0.776158891	1.447907151	1.249313764	1.252501162	1.452069245	1.513160754	1.606275283	1.011698482	1.051480312	1.077203988	1.291778816	0.74104251	0.744898256	0.978150037	1.590644935	1.661407607	0.927591671	1.006836995	0.894331903	0.920811313	0.828635235	1.046416836	1.456256454	0.762391446	0.978150377	0.628146694	0.859963669	0.864204122	0.816328085	0.81428882	0.802123018	0.658759728	0.957148489	0.90308829	1.136447009	0.952538152	1.536399725	0.802123018	1.150473953	1.246154709	0.727628421	0.885642423	0.914131787	1.678966118	1.019035674	1.26539345	0.934294209	1.419445618	1.560492618	1.319103806
Chmp3	0.646081704	0.58415564	0.461512498	0.280747684	0.144191422	0.379846804	0.104294408	0.181335974	0.147158619	0.442039216	0.35320157	0.172400533	0.221734617	0.629931105	0.29909289	0.437197573	0.181335974	0.238293109	0.306765954	0.188793148	0.792074161	0.270090086	0.710571321	0.401992552	0.568594552	0.319080452	0.035198333	1.069412832	0.796084127	0.52777615	0.464772384	0.526059418	1.255701255	0.176866501	0.566873237	0.72572287	0.610410008	0.546353514	0.259462376	0.334541635	0.578952947	0.268569811	0.497670577	0.392478179	0.250376249	0.727628421	0.664225382	0.362575895	0.433975459	0.224740636	0.136787762	0.524377839	0.662409713	0.992392202	0.323710697	0.909701178	0.477869846	-0.375125661	0.319084123	0.594608482	1.176304874	1.082434351	0.153086211
Chrac1	-0.936557773	-0.322166521	-0.34385789	-0.368843546	0.599859119	-0.239801578	-0.220232355	-0.068970175	-0.093982381	0.466405201	0.133828708	-0.082204408	-0.063092276	0.291437262	-0.080733274	-0.066030943	-0.199250792	-0.132349163	-0.117572007	-0.476228283	-0.398817122	-0.453377131	-0.033731172	0.469674545	-0.209730378	-0.302159994	-0.669710801	0.509310568	0.029330108	-0.147164551	-0.164964783	-0.052811053	-0.119048525	0.322166521	-0.079262313	0.221734617	-0.2142282	-0.159022769	0.082204408	0.635296334	0.334541635	0.395645678	0.083675719	0.076320899	0.624583811	0.136787762	-0.138267886	-0.102820288	0.610410008	-0.479512718	0.28227279	-0.254916701	-0.218733358	0.023462884	0.130870209	-0.091035033	-0.120525298	0.251889194	-0.39565023	-0.254916701	0.561721345	0.283798549	-0.099872708
Ciao1	1.098304703	0.223237376	1.036375405	1.252501162	1.090335476	1.182151798	0.88132264	0.756534883	1.038897668	1.460469156	1.268633925	0.774183213	0.727628421	1.087694268	0.784091888	0.810220337	1.17049759	0.885642423	0.816328085	0.566873273	0.695579963	0.916354588	1.188039108	1.295142142	0.905289336	1.100976551	0.531112311	0.688142271	0.464772384	1.159073822	1.125383204	1.085060965	1.188039123	0.459881283	1.111742826	0.288379776	0.868460054	0.739117622	0.992392202	1.392081571	1.315634671	0.943377228	1.298520071	1.333140506	0.629931105	1.819258829	1.661407607	0.909701178	1.179223335	1.271896571	0.883480487	1.188039108	1.5364192	1.03387542	0.870593883	1.258914128	0.59985911	0.522697986	0.992403619	1.427460729	1.090335459	0.79809388	0.828635235
Cic	0.714343924	1.196947478	0.592864544	0.285324963	0.116095746	0.469674545	0.934294209	0.872731654	0.647902185	0.950240502	0.502652003	1.117174227	0.973446212	1.522358562	1.164729219	1.064254319	1.038872528	1.329606925	1.100976551	1.301912851	1.411519997	0.959462088	0.961779106	0.531112311	1.021494605	0.820416758	0.997184189	0.257946564	0.610410008	0.851583382	0.741041597	0.365708066	0.864204133	0.810220337	0.774183213	0.230758753	0.992392202	0.585893561	0.314456986	0.563436992	0.619254184	0.548054506	0.718126644	0.646081704	0.606885601	0.339195342	0.32834784	0.855738507	0.729536597	0.633505914	0.635296334	0.655126789	0.499335635	0.451753576	0.371982756	0.224740636	0.364141473	0.985246463	0.885652612	0.306765954	0.510978992	0.526059234	1.119902233
Ciita	-0.836909636	-0.359447378	-0.792077708	-0.849429032	-0.677055979	-0.98287544	-0.551461604	-0.622805319	-0.497682621	-0.580685444	-0.666053156	-0.163478732	1.918743728	0.185809044	1.443769802	1.095640614	-0.637088777	-0.509310568	-0.612175035	-0.514320118	-0.315997395	-0.337643598	-0.660579436	1.182151798	1.242978011	-0.720021831	1.728484801	-0.354761129	-0.660579436	-0.54299068	-0.615710781	-0.945660405	-0.883480498	-0.898701391	-0.947947821	-0.193272414	-0.677055969	-0.680742405	-0.945660074	-0.658759728	-0.673378878	-0.482802325	-0.021996211	-0.443655379	-0.72572287	-0.544653709	-0.522697914	0.178355932	-0.750703959	-0.818370724	-0.05721654	-0.782104062	-0.537877593	-0.589374072	-0.445272693	0.262495778	-0.644278989	-1.125383358	-0.894341879	-0.716234012	-0.675216291	-0.642478349	-0.810220337
Cir1	1.139234615	0.1249572	0.17835673	0.232264571	-0.382998942	0.32834784	0.494357188	0.484449072	0.33300006	-0.680742168	0.613943349	0.553167537	0.265531579	-0.572040105	0.230758753	0.182826593	0.141229038	0.346967806	0.326801352	0.394061463	0.909701178	-0.194766529	1.218109072	0.762391446	-0.2337712	-0.184317615	0.052811035	1.796981108	1.362024075	-0.129399886	0.03666557	0.221734695	0.245840916	-0.122002333	0.046938596	1.239826334	0.001466297	0.315997505	-0.027863216	0.353200768	0.521019452	-0.236785177	0.123479633	-0.248863907	-0.179845754	0.521019452	0.626364266	0.227748671	-0.093980107	0.33144316	-0.314456986	0.416332444	0.044003549	0.159022713	-0.251889159	0.509310568	1.288429929	-0.451753638	0.442044301	0.592861888	1.490705608	1.690963507	0.20973012
Cited1	-0.008797893	0.971102297	2.609843515	0.704931153	-0.046938596	-0.032264083	-0.173888805	-0.163478732	-0.302167306	0.427544582	0.074850609	-0.142710074	-0.07485044	0.329895108	0	-0.09692599	-0.045470745	0.24131059	0.044002991	0.142710083	0.427544582	-0.024929629	1.014138146	-0.346967806	0.17388902	0.113143969	0.456626611	-0.116095744	0.008797893	-0.057220231	-0.122002333	-0.166451254	-0.818370735	-0.20973012	-0.1605077	-0.148637357	0.13974831	-0.082204437	-0.208231699	0.023462884	-0.066030943	0.596356877	-0.196260733	-0.14419142	-0.411543178	-0.242820147	0.105768754	-0.346967806	0.095452946	0.00586522	-0.039600281	-0.208231699	0.339199641	-0.280747684	-0.317538549	-0.14567308	-0.06456154	0.254916736	-0.095454044	-0.319080452	0.023462884	-0.098399243	-0.048406547
Cited2	1.606275183	0.524377839	3.056054547	1.690963507	1.555602062	1.486303076	2.206039922	1.715710126	1.754950769	1.909709677	0.655128276	1.161859405	1.130897934	2.144686013	0.729536597	2.090431892	1.329606925	1.427460729	1.927935918	2.174348236	2.410884273	2.144687896	1.51774373	1.447907151	2.008037019	2.1743481	1.796981108	1.236688352	1.233562409	1.590747545	0.864204122	2.189921958	2.466972908	2.466972876	2.276945069	1.606275183	1.395927489	1.407590463	2.707438993	2.144686013	1.826887847	1.661407607	1.866711178	1.527005797	1.495137002	2.116786275	1.754908301	2.103427862	2.707438993	1.834623874	2.008034544	2.338724982	2.077803486	2.090431892	1.585519578	2.116786275	0.752644777	1.611573055	1.709445295	1.249313764	1.130897934	1.333140506	2.018997377
Clock	1.153306414	0.262495778	0.539566612	0.300626091	0.414734981	0.367275294	0.06015415	-0.126435038	-0.173893013	-0.999588725	-0.014663522	0.15605378	0.534488515	-0.336092067	0.568593851	1.036370763	-0.373553725	-0.414734974	0.27769941	-0.071910003	-0.739117365	0.610410544	0.063092276	0.482802325	0.800107824	0.90308829	0.342301862	1.468972599	0.693716973	0.93209551	0.973446212	0.617481737	0.621028788	0.990004669	0.834835721	1.633225638	1.085060585	1.288430377	1.119902233	0.994785361	1.147650623	1.305320405	1.456256454	1.395927489	1.066830054	1.196947478	1.221176615	1.305320405	1.150473953	1.255701238	1.376898506	1.570386445	1.541167116	1.606275183	1.239826334	1.495137002	1.176304874	0.424335787	0.526065286	0.973446212	1.504088264	1.883497509	0.737195845
Cnot1	1.090335459	0.950240502	0.945664309	1.136447009	1.048944793	1.295142142	0.96643028	1.095640614	1.202968266	0.88132264	1.153309031	0.980510022	0.957148489	0.704931153	0.828635235	0.762391446	1.021493346	1.185090357	0.932035386	0.903088347	0.735277023	0.507643996	1.161859405	1.092984221	0.790074886	0.481156876	0.820416758	1.38825598	1.38825598	0.578990295	0.644278989	0.750704222	0.925287063	0.669710801	0.987622724	1.255701238	0.424335729	0.577222375	0.731447414	0.812252911	0.866330141	0.733360884	0.764349405	0.868460054	0.561721345	0.911914262	1.066830054	0.720021831	0.706808729	0.916353783	0.832765362	0.859963669	0.824529539	0.957148489	0.853631602	1.085060585	1.403681407	0.89651449	0.790083001	0.857849188	1.365714613	1.343841645	0.950240502
Cnot3	2.222748389	0.968763666	0.994789817	0.992392202	1.358351877	1.285095322	1.119902233	1.504088264	1.09301067	1.427460729	1.150476564	1.362024075	1.415471778	1.513160754	1.212007876	1.176304874	1.545930168	1.661407607	1.447907151	1.63322574	1.536399725	1.249314861	1.305320405	0.877019117	0.964103294	0.952538152	1.265378892	1.193967569	1.452069245	0.918639534	0.898701391	1.004415438	0.52942647	1.271896571	1.100976551	0.859963669	0.994785361	1.074600116	1.026427435	0.656942183	0.744898256	1.03387542	0.760436383	0.838987131	1.109039292	0.697445352	0.841068225	0.952538152	1.098304703	1.048944777	0.920811301	1.34744284	1.188054167	0.941099251	1.098304703	0.862081972	1.139234615	1.513160962	0.816337476	0.527742106	1.019035534	1.069412832	1.508609105
Cnot4	1.527005797	-0.06456154	0.497672806	0.647886506	1.298520091	0.72572287	0.667880113	0.727628421	0.729554252	-0.190285807	0.714345545	0.70868878	0.999588725	-0.163478732	0.885642423	0.710571321	0.570316138	0.568593851	0.758484201	0.752644824	0.580685444	0.673379469	0.907492506	0.691856369	0.862083035	0.274653695	0.778137581	1.255701238	1.038872528	0.461540203	0.553167537	0.411543322	0.260978782	1.343841645	0.714343924	1.678966118	0.294497454	0.766310544	0.804142439	1.119902233	0.841068225	1.098304703	1.041380762	1.036370763	1.00926478	0.48939717	0.479512718	0.80616512	1.019035534	0.762391446	1.419445618	0.646081704	0.510985469	0.851528451	1.144836343	0.568593851	1.298520071	0.994785498	0.802132246	0.664225382	1.215052863	1.10634378	0.742968556
Cops2	1.460469156	0.164964783	1.333146477	1.875038801	2.018997408	1.754908301	1.193967569	1.298520071	1.477618542	0.437197573	1.775558885	0.987622724	0.887808476	0.232264571	1.082434351	1.369423704	0.968763666	0.416332444	0.923046882	0.838987183	0.238293109	1.336691859	1.937292681	1.51774373	1.26863261	1.133668141	1.090335459	2.103427862	2.030206451	1.009329886	1.100976551	1.858510733	1.842470448	1.555602039	2.018997377	2.008034544	1.125383204	1.365715088	1.858510083	1.775554855	1.741545714	2.018997377	1.661407607	1.900827709	1.768589311	1.826887847	1.644343199	1.199937973	1.622304881	1.754908301	1.490705608	1.336690685	1.407607816	1.419445618	1.627741177	1.536399725	2.116786275	1.456256654	1.734998503	1.842470424	1.909709677	1.649978458	1.826887847
Cops5	1.866711178	0.265531579	0.568596398	1.373151588	1.106343797	1.085060585	0.300626091	0.577222174	0.615725681	0.907492506	1.082436808	0.359447378	0.16942512	0.572040105	0.123479633	0.132349163	0.319080452	-0.437197573	-0.026396383	-0.055747924	-0.693716973	-0.524378299	0.992392202	1.258914128	0.532800316	-0.133828404	0.042535331	2.189921191	2.018997377	0.156063847	0.193272414	0.903088607	1.262139983	0.822466206	1.095640614	1.258914128	-0.033731172	-0.020529593	1.298520071	1.403681407	0.943377228	0.84315294	0.656942183	0.748765943	0.649693405	1.10634378	1.117174227	0.188793136	0.566873237	0.527742106	0.285324963	0.403581775	0.016130163	0.786082793	0.546353324	1.031386449	1.875038801	0.332992047	1.46472459	1.31218118	2.296584452	2.103427862	0.914131787
Cphx	2.130530433	-0.320623108	-0.411545021	-0.697445352	-0.812252923	-0.119048524	-0.720021831	-0.72381993	-0.305237308	-0.382998936	-0.649694879	-0.640679774	-0.572040105	-0.387734235	-0.704931153	-0.628146694	-0.598107083	-0.830698541	-0.651502411	-0.688142314	-0.438810318	-0.677056564	-0.309840181	-0.633505914	-0.610410761	-0.748765943	-0.429150647	-0.699313153	-0.458253345	-0.65516905	-0.701183378	-0.682588951	-0.699313162	-0.834835721	-0.758484201	-0.24131059	-0.594608482	-0.703056285	-0.80819108	-0.667880113	-0.739117365	-0.849429032	-0.766310277	-0.720021831	-0.872731654	-0.622805319	-0.148637357	-0.838987131	-0.849429032	-0.737195845	-0.874873391	-0.504313704	-0.361015774	-0.422732929	-0.62102878	-0.640679774	-0.675216291	-0.938826239	-0.68075	-0.688142271	-0.4501316	-0.463140796	-0.841068225
Creb1	0.427544582	1.633225638	0.872735563	1.185090357	1.20897402	0.911914262	1.550748107	1.633225638	1.684975501	0.992392202	1.347445898	1.690963507	1.616915754	0.93882611	1.354697727	1.354697727	1.358351856	1.834623874	1.78974816	1.565420621	1.508609105	1.46897389	1.221176615	1.585519578	1.486304908	1.173396323	1.407589973	1.575391102	1.722062601	1.179299405	1.215052863	1.095640998	1.205951146	1.061685573	1.061685573	1.580435227	0.864204122	1.208974422	1.167608585	0.950240502	1.281774836	1.262139966	1.142031033	0.947947821	1.164729219	1.069412832	0.96643028	1.340257663	0.866330141	1.20595113	1.173396323	1.38825598	1.205966417	1.236688352	1.006836995	1.322588767	1.946820861	1.119902386	1.319118982	1.570386445	1.384450447	1.638759291	1.142031033
Creb3	0.387734235	0.822466206	2.338735457	1.215052863	0.514320093	0.649693405	0.406763262	0.294497454	0.317546233	1.046416836	0.637090222	0.364141473	0.693716973	1.392081571	1.490705608	1.048944777	0.413138554	0.123479633	0.682588713	0.421131232	1.028903803	1.117175208	0.911914262	1.616915754	0.982876651	1.326089743	0.619254184	1.298520071	0.822466206	1.343928334	1.252501162	1.447907658	2.053415514	1.301912769	1.697053907	0.578952947	1.298520071	0.914132105	1.221176615	1.291778816	1.230448383	1.043895515	1.439656835	1.109039292	1.173396323	1.667203882	1.697053907	1.354697727	1.601021897	1.909709677	1.415471778	1.536399725	1.768611729	1.522358562	1.212007876	1.883497509	0.93882611	0.416332501	1.392097586	1.734978542	1.373151588	1.246138913	0.601612966
Creb3l1	-0.72572287	-0.376698414	1.595819246	-0.294497454	-0.154569829	-0.116095744	-0.735277023	-0.613941956	-0.448521651	-0.348524784	-0.553168792	-0.615710781	-0.640679774	-0.286852037	-0.430757811	-0.421131206	-0.682588713	-0.796084127	-0.578952947	-0.721919634	-0.188793136	-0.585893871	-0.392478179	-0.37512561	-0.435586492	1.499597727	0.070440011	0.359447378	-0.09250747	-0.472979389	-0.27769941	0.810220621	0.97110231	0.364141473	1.082434351	0.577222174	2.222748389	1.986801787	1.369423704	0.110193172	-0.007331549	1.114454448	0.606885601	0.3814224	0.386154848	-0.211229007	-0.458253345	0.514320085	0.354761129	0.509310568	-0.438810318	0.990004669	1.517762969	1.900827709	2.240096385	0.185809044	-0.419530554	0.297560427	-0.591123889	0.561721345	-0.50764355	-0.633505914	-0.628146694
Creb3l2	-0.911914262	1.019035534	1.71571781	0.354761129	0.267050394	-0.425939612	-0.021996211	-0.486097125	-0.076322746	0.138267886	0.1947668	0.021996211	-0.27769941	0.098399243	0.596356877	0.364141473	-0.332992001	-0.268569811	-0.179845754	-0.292967036	-0.309840181	0.714344551	-0.086618882	-0.082204408	-0.14271025	0.992392202	0.443655379	0.085147209	0.232264571	1.298603837	1.565420522	0.5446539	0.350082605	0.883480487	0.859963669	0.409948841	1.023957298	1.649979033	0.35164126	0.371982756	1.111742826	1.193967569	1.072002709	0.587632831	1.365714613	0.853631602	0.397230905	1.016583815	1.761707901	1.649978458	2.103427862	1.560492618	1.028916846	0.068970175	1.188039108	0.943377228	-0.276176234	0.612175119	-0.772219413	0.386154848	0.429150647	-0.476228253	0.361011198
Creb3l3	-0.589374072	-0.09692599	0.120525838	-0.398817122	-0.479512725	-0.463140796	-0.527742106	-0.458253345	-0.25492287	-0.058685282	-0.332992757	-0.400404336	-0.297560386	0.048406547	-0.336092067	-0.244330253	-0.35164126	-0.26705039	-0.409948841	-0.432366107	0.070440011	-0.182826753	0.500989398	-0.548054506	-0.235278069	-0.482802325	-0.292967018	-0.631717508	-0.461510431	-0.40838188	-0.386154848	-0.589374278	-0.329895113	-0.615710781	-0.551461604	-0.163478732	0.054279419	-0.440424351	-0.515992769	-0.367275294	-0.494357188	-0.534488515	-0.362575895	-0.323710697	-0.619254184	-0.548054506	2.06544426	-0.677055969	-0.727628421	-0.68443757	-0.675216291	-0.378272144	-0.256434591	-0.048406547	0.068970175	2.240096385	-0.390895895	-0.830698655	-0.542961901	-0.714343924	-0.403581775	-0.356322348	-0.55829496
Creb3l4	0.826575424	-0.129391539	-1.262145619	-0.669710801	-0.950240517	-1.103656221	-1.399794007	-1.343841645	-1.513197372	-1.281774836	-1.329609942	-1.315634671	-1.298520071	-1.212007876	-1.227346154	-1.176304874	-1.373151588	-0.957148489	-1.275175612	-1.106343849	-1.164729219	-1.159000074	-1.255701238	-1.456256454	-1.144837754	-1.133668141	-1.066830054	-1.202939156	-1.288429929	-0.802174762	-0.628146694	-1.173396734	-1.376898524	-0.712456365	-1.20595113	-1.218109072	-1.111742826	-1.202939574	-1.340257663	-1.392081571	-1.486303076	-0.925287051	-1.188039108	-1.275175612	-1.20595113	-1.295142142	-1.17049759	-1.125383204	-0.408355538	-0.883480487	-0.786082793	-1.336690685	-1.191013243	0.417930969	1.819258829	-0.17537746	-1.403681407	-0.994785498	-1.182165399	-0.359447378	-1.34744284	-1.531685993	-1.258914128
Creb5	-0.166451196	0.114619733	0.159023426	-0.285324963	-0.1205253	-0.433975459	-0.398817122	-0.34385635	-0.142713527	-0.046938596	-0.299093569	-0.297560386	-0.289908183	-0.048406547	-0.2262444	0.521019452	-0.253402642	-0.095452946	-0.235277779	-0.30062611	0.288379776	0.166451342	-0.235277779	-0.413138554	0.170912849	-0.067500486	-0.286852037	0.196260733	0.477869846	-0.061627123	-0.13974831	0.016129964	0.319080456	1.038872528	-0.133828404	1.144836343	0.731447414	0.241310674	-0.259462376	0.126435038	0.11166845	0.642478349	0.332992001	0.07485044	0.279223225	-0.392478179	-0.170912639	-0.086618882	-0.215728512	-0.468039252	0.133828404	-0.323710697	-0.08661998	-0.40517201	-0.482802325	-0.376698414	0.997184189	-0.035198338	-0.257949532	-0.443655379	-0.010264256	0.07485044	-0.208231699
Crebbp	1.673056286	1.667203882	1.850439485	1.351061462	1.291778835	1.275175612	1.946820861	2.018997377	1.423476276	0.927531837	1.054023113	2.144686013	2.144686013	1.285095322	2.103427862	1.986801095	1.768589311	2.090431892	2.258140433	2.20604006	2.008034544	1.44377107	1.734978542	1.826887847	1.782609157	1.754908301	2.06544426	1.97650927	1.900827709	1.667311431	1.684934727	1.340258132	1.347442858	1.850431197	1.678966118	2.090431892	1.709425628	2.018998079	1.452069245	1.826887847	1.775554855	1.956527748	1.834623874	1.78260696	1.728484801	1.690963507	1.622304881	2.130530433	1.819258829	1.866711178	2.06544426	1.819258829	1.697075419	1.78260696	1.900827709	1.673056286	1.900827709	1.789748406	1.504105569	1.403681407	1.570386445	1.78974816	1.918743728
Crebl2	-0.256431341	0.68443757	0.522700255	-0.09250747	-0.127913152	0.049874602	0.392478179	-0.019063003	0.267056852	0.035198333	0.296029248	0.048406547	1.072002709	0.250376249	0.414734974	0.3500826	-0.019063003	0.120525298	0.477869846	0.635296374	0.936557773	-0.046938637	0.185809044	0.774183213	0.421131725	0.394061438	0.894331589	0.832765362	0.00586522	0.218744696	0.289908183	0.185809109	0.357884434	-0.063092276	0.054279419	0.53279966	0.443655379	0.350082722	-0.289908183	0.646081704	0.613941956	0.319080452	0.830698541	0.539564195	0.594608482	1.188039108	1.513160754	0.947947821	1.252501162	1.298520071	0.804142439	0.997184189	1.170512427	0.735277023	0.585893357	0.784091888	0.020529585	-0.250376283	-0.070440822	0.733360884	1.100976551	0.615710781	-0.306765954
Crebzf	0.178355932	1.026427435	0.615713539	1.452069245	0.619254193	0.964102106	1.051479388	0.971102297	0.894353232	0.706808729	1.156150711	1.103656221	1.161859405	0.622805319	0.925287051	0.729536597	1.230448383	0.892153033	0.980510022	1.016583879	0.647886506	0.710571945	0.945660074	1.10634378	0.671544546	0.638883253	0.322166521	0.79407756	0.889978671	0.868516077	0.680742168	0.997184538	0.693716982	0.4501316	0.874873391	0.992392202	0.592861888	0.601613175	1.142031033	0.573765761	0.640679774	0.617481521	0.957148489	1.048944777	0.367275294	0.766310277	0.992392202	1.079815505	0.662401317	0.824519088	0.582419672	0.945660074	1.34745992	0.964102106	0.716234012	0.774183213	1.054020721	0.496013275	0.515998705	1.281774836	0.788076795	0.656942183	0.686288752
Creg1	0.512648829	-0.594608482	3.259560198	0.466405201	0.37669842	-0.292967018	1.173396323	0.524377839	1.26217051	1.580435227	1.883501784	-0.425939612	-0.3500826	1.606275183	0.782104062	1.633225638	0.387734235	-0.887808476	-0.464772384	-0.522697947	1.565420522	1.761709448	2.655503695	2.130530433	0.764350347	0.626364266	-0.126435038	1.697053907	0.79809388	0.130878651	0.397230905	0.99478571	1.986801121	0.885642423	0.308302706	0.758484201	0.721919589	0.558295154	0.440424197	1.252501162	1.380664708	1.78974816	2.008034544	1.875038801	1.892092116	1.202939156	2.609831826	1.373151588	2.385441063	0.251889159	1.545930168	1.811733468	1.452087651	1.336690685	2.317144397	0.812252911	0.170912639	0.427544641	0.101347555	1.678966118	0.929781272	0.413138554	-0.262495778
Crem	-0.862081972	0.469674545	-0.487748673	-0.370412698	-0.671543729	-0.610410008	-0.877019117	-0.50764355	-0.505990176	-1.212007876	-0.536180101	-0.27769941	-0.337643301	-1.03387542	-0.398817122	-0.257946564	-0.613941956	-0.802123018	-0.718126644	-1.006837058	-0.585893357	-1.329608092	-0.770240822	-0.141229038	0.786083762	-0.820416758	-1.182151798	0.28227279	0.154569827	-0.322187304	-0.196260733	-0.104294445	-0.254916705	-0.689998139	-0.469674545	0.669710801	-0.563436992	-0.061623169	-0.150119979	-0.1605077	-0.325255639	-0.292967018	-0.220232355	-0.291437262	-0.265531579	-0.227748671	0.157538074	-0.427544582	-0.16942512	0.35164126	-0.288379776	-0.259462376	-0.731456685	-0.551461604	-0.589374072	-0.424335729	0.27769941	-0.653313625	-0.364145663	-0.637088777	-0.052811035	-0.294497454	-0.443655379
Crtc1	0.353200768	0.398817122	0.197756429	0.010264256	0.20373921	-0.010264256	0.477869846	0.560007337	0.041068756	0.680742168	0.114619993	0.176866501	0.334541635	0.398817122	0.585893357	0.215728512	0.578952947	0.459881283	0.417930969	0.486097155	0.578952947	0.596357401	0.477869846	-0.085147209	0.373554186	0.398817122	0.440424197	0.172400533	0.390895895	0.199263646	0.188793136	0.014663494	0.292967022	0.384576417	0.254916701	0.35164126	0.368843546	0.202242691	0.257946564	0.346967806	0.223237376	0.312917316	0.309840181	0.337643301	0.591117088	0.09250747	0.229253455	0.1249572	0.733360884	0.669710801	0.534488515	0.729536597	0.505984345	0.14567308	0.554875068	-0.089562791	0.359447378	0.392478233	0.664233024	-0.178355932	0.317538549	0.414734974	0.486097125
Crx	-1.252501162	-1.218109072	-1.182157093	-1.281774836	-1.354697748	-1.495137002	-1.265378892	-1.288429929	-1.11176973	-1.122638534	-1.233565209	-1.196947478	-1.142031033	-1.098304703	-1.20595113	-1.185090357	-1.196947478	-1.036370763	-1.092984221	-1.07459981	-0.907492506	-1.095641577	-1.202939156	-1.268631046	-0.945661239	-1.090335459	-1.164729219	-1.427460729	-1.285095322	-1.170573097	-1.239826334	-1.301913225	-1.411520016	-1.411519997	-1.407589973	-1.212007876	-1.109039292	-1.239826765	-1.373151588	-1.376898506	-1.233562409	-1.443769802	-1.278468318	-1.246138913	-1.427460729	-1.227346154	-1.158999056	-1.31218118	-1.504088264	-1.343841645	-1.329606925	-1.167608585	-1.002011711	-1.340257663	-1.291778816	-1.173396323	-1.30874315	-1.495137207	-1.305335422	-1.221176615	-1.00199901	-0.992392202	-1.208974001
Crxos1	-1.875038801	-2.103427862	-1.866719538	-1.834623874	-1.775554882	-1.761707901	-1.900827709	-2.090431892	-2.206093307	-1.986801095	-1.918748083	-1.900827709	-1.875038801	-1.78974816	-2.008034544	-1.937292681	-1.834623874	-1.850431197	-1.826887847	-1.703207535	-1.684934727	-1.622306306	-1.892092116	-2.008034544	-1.819261071	-1.627741177	-2.103427862	-1.918743728	-2.116786275	-1.956653961	-1.997306114	-1.782607584	-1.59581212	-1.850431197	-1.892092116	-1.819258829	-1.819258829	-1.826888483	-2.116786275	-1.728484801	-2.030206451	-1.937292681	-1.918743728	-1.858510083	-1.909709677	-1.804308576	-1.850431197	-1.956527748	-1.804308576	-1.986801095	-1.986801095	-1.473264143	-1.748210444	-1.883497509	-2.053415487	-1.690963507	-1.834623874	-1.419445813	-1.673075534	-1.986801095	-1.937292681	-1.909709677	-1.997306114
Crym	0.455001076	-0.007331549	0.133829004	-0.14567308	0.282272794	0.052811035	-0.365707938	-0.233770912	0.002932669	0.116095744	0.016129995	-0.200746484	-0.091035033	0.107243327	-0.029330108	-0.063092276	-0.104294408	-0.05721654	-0.095452946	-0.057216544	0.274653695	-0.036665602	-0.044002991	0.105768754	0.010264269	0.05721654	0.147155058	0.136787762	-0.14567308	-0.148646945	-0.184317615	-0.314457096	0	-0.419530554	-0.2262444	0.250376249	-0.105768754	-0.277699506	-0.367275294	0.390895895	-0.09692599	-0.099872708	0.048406547	-0.044002991	-0.305229921	0.857849188	0.235277779	0.03666557	0.196260733	0	-0.37512561	-0.038132885	0.055748627	-0.068970175	-0.013197051	0.286852037	0.116095744	-0.296028616	0.218733102	1.697053907	0.00586522	0.011730641	-0.179845754
Csda	1.946820861	1.684934727	1.362030175	1.709425628	2.159281435	1.804308576	1.684934727	1.768589311	1.775597823	2.1743481	2.240101469	0.739117365	0.879168859	1.754908301	1.531685993	0.849429032	1.611572833	0.1605077	0.866330141	1.684934832	0	0.67889852	2.568997675	1.333140506	1.789750366	1.622304881	1.481928951	1.78974816	1.51774373	1.546029894	1.403681407	2.498186216	1.782606983	2.840270538	2.258140433	2.018997377	2.008034544	1.946821539	2.144686013	2.931450373	1.768589311	2.655503695	2.06544426	2.206039922	2.276945069	1.016583815	0.892153033	1.460469156	2.053415487	0.920811301	2.206039922	1.117174227	1.997331431	2.06544426	2.655503695	1.249313764	1.373151588	2.116786566	1.09565322	1.298520071	1.481928951	2.385441063	1.858510083
Csdc2	-0.682588713	-0.442039216	-0.605128913	-0.62102878	-0.566873246	-0.637088777	-0.828635235	-0.79407756	-0.806184629	-0.453376733	-0.612176424	-0.637088777	-0.615710781	-0.521019452	-0.598107083	-0.693716973	-0.735277023	-0.322166521	-0.667880113	-0.619254223	-0.463140796	-0.582420183	-0.521019452	-0.589374072	-0.591117817	-0.453376733	-0.455001076	-0.458253345	-0.524377839	-0.66609461	-0.832765362	-0.601613176	-0.497670584	-0.812252911	-0.510978992	-0.527742106	-0.1605077	-0.53617907	-0.294497454	-0.517666886	0.990004669	-0.505977931	-0.682588713	-0.594608482	0.646081704	-0.673378878	-0.592861888	-0.615710781	0.14419142	-0.257946564	-0.631717508	-0.693716973	-0.458259154	-0.667880113	-0.766310277	-0.786082793	-0.071909999	0.442039276	1.315649807	-0.479512718	-0.499329305	-0.624583811	0.088090742
Csde1	2.410884273	2.338724982	2.206049802	2.317144397	1.937292711	2.385441063	2.466972876	2.36144393	2.467032575	1.644343199	2.327805494	2.008034544	2.222748389	1.419445618	2.437977658	2.437977658	2.030206451	1.633225638	2.077777149	2.144686147	1.490705608	1.834625485	2.410884273	2.655503695	2.240099146	2.130530433	2.159281402	2.840270538	2.767823288	2.030337417	2.189921191	2.931451399	3.0560409	2.008034544	2.767823288	2.840270538	1.909709677	2.317145203	2.437977658	3.259545599	2.767823288	2.609831826	2.931450373	3.05604086	2.258140433	2.707438993	2.655503695	2.707438993	2.276945069	2.707438993	2.116786275	2.767823288	2.767858372	2.338724982	2.258140433	2.568997675	2.840270538	1.927936183	2.882927208	2.931450373	2.707438993	2.931450373	2.385441063
Csrp1	0.758484201	2.532018038	2.840283259	2.840270538	1.900827738	1.435567897	1.909709677	2.053415487	2.438036657	2.466972876	1.875043056	1.627741177	0.847333322	2.296584452	1.249313764	1.715710126	2.437977658	2.041674546	1.415471778	1.249313842	0.365707938	0.455001475	1.754908301	2.410884273	2.116788884	3.05604086	2.36144393	1.875038801	1.173396323	2.610000183	2.609831826	2.361444757	2.840270575	2.931450373	2.931450373	0.752644777	2.36144393	2.174348856	2.296584452	1.508609105	1.754908301	2.767823288	2.466972876	2.030206451	3.259545599	1.956527748	0.920811301	3.05604086	3.259545599	1.473264143	3.259545599	1.185090357	2.498217008	1.703207428	1.858510083	1.439656835	0.764349405	1.522358772	0.800116043	2.103427862	1.550748107	0.671543718	0.699313153
Csrp2	0.429150647	0.117572007	0.73145069	0.537870775	1.190998164	1.690963507	0.148637357	0.061623147	0.104296932	0.841068225	-0.148637694	0.754588413	-0.05721654	0.851528451	-0.190285807	-0.03666557	-0.11166845	-0.326801352	-0.280747684	-0.334541656	-0.041067762	-0.432366459	0.279223225	0.361011198	0.190286041	1.560492618	0.041067762	1.883497509	1.697053907	1.308827576	1.504088264	1.343842115	1.103656236	0.647886506	1.369423704	1.03387542	0.820416758	0.624584029	0.561721345	0.044002991	1.046416836	0.800106838	0.720021831	0.997184189	1.966421116	1.946820861	1.150473953	0.923046882	0.824519088	0.309840181	1.246138913	-0.217229306	1.315651348	1.986801095	1.661407607	1.00926478	0.907492506	0.909701303	0.684445444	1.575391102	0.853631602	0.221734617	0.992392202
Csrp3	-0.296028576	-0.617481521	-0.626367072	-0.591117088	-0.386154854	-0.772210529	-0.451753576	-0.40517201	0.091037236	0.194766358	0.045470848	-0.302159994	-0.329895108	-0.248863907	-0.32834784	-0.33144316	-0.474587933	-0.203739207	-0.305229921	-0.417930995	0.063092276	-0.294497713	-0.526059234	-0.472948879	-0.359447821	-0.435585955	-0.181335974	-0.033731172	-0.456626611	-0.566909805	-0.551461604	-0.764349673	-0.235277782	-0.680742168	-0.746830713	0.085147209	-0.373553725	-0.628146913	0.148637357	1.555602039	2.931450373	-0.693716973	-0.497670577	0.167937974	-0.682588713	-0.72572287	0.997184189	0.190285807	-0.656942183	-0.662401317	-0.421131206	-0.539564195	-0.838997766	-0.669710801	-0.491049176	-0.526059234	-0.458253345	-0.943377357	-0.613949019	-0.847333322	-0.329895108	-0.254916701	-0.522697914
Ctcf	1.42344183	0.780119299	0.927535992	1.34744284	1.164729237	1.649978458	1.734978542	1.892092116	1.804352239	1.262139966	1.728488724	2.053415487	1.834623874	1.208974001	1.858510083	1.305320405	1.883497509	2.206039922	1.892092116	1.850431313	1.255701238	1.499599044	1.741545714	1.748188284	1.046418126	0.959461245	1.156148087	1.305320405	1.376898506	1.090405795	1.188039108	1.026427795	1.291778832	0.642478349	1.281774836	0.909701178	0.925287051	1.22117704	1.218109072	1.087694268	1.233562409	0.916353783	0.828635235	0.845241299	0.800106838	1.212007876	1.014138146	1.20595113	0.754588413	1.281774836	0.90528822	1.399794007	1.176319785	1.090335459	1.066830054	1.351061462	1.431502641	0.911914387	1.411536237	1.399794007	1.315634671	1.252501162	1.456256454
Ctcfl	-0.883480487	-0.570316138	-0.814292467	-0.776158891	-0.9320354	-0.664225382	-0.744898256	-0.752644777	-0.826595427	-0.494357188	-0.729538253	-0.644278989	-0.695579963	-0.519342445	-0.720021831	-0.656942183	-0.628146694	-0.524377839	-0.642478349	-0.486097155	-0.276176234	-0.619254728	-0.693716973	-0.70868878	-0.553168218	-0.756534883	0.172400533	-0.733360884	-0.699313153	-0.664268231	-0.72572287	-0.784092162	-0.382998941	-0.699313153	-0.849429032	-0.554875068	-0.534488515	-0.621028996	-0.691856369	-0.72381993	-0.714343924	-0.742968556	-0.482802325	-0.686288752	-0.746830713	-0.766310277	-0.577222174	-0.80819108	-0.766310277	-0.830698541	-0.716234012	-0.712456365	-0.594616019	-0.635296334	-0.68443757	-0.720021831	-0.72572287	-0.9297814	-0.826584933	-0.866330141	-0.800106838	-0.756534883	-0.90528822
Ctnnb1	1.580435227	1.545930168	2.532029378	2.466972876	2.655503735	2.222748389	2.018997377	1.804308576	2.1168375	1.850431197	1.997310647	1.655666203	1.611572833	1.986801095	1.616915754	1.834623874	1.601021897	1.606275183	1.622304881	1.595812199	1.504088264	1.50861043	1.966421116	2.030206451	1.866713478	2.077777149	2.206039922	1.986801095	1.946820861	2.361596263	2.437977658	2.385441898	2.707439028	2.767823288	2.532018038	1.468972599	2.090431892	2.116787012	2.655503695	1.97650927	2.338724982	2.707438993	2.240096385	2.410884273	2.931450373	2.466972876	2.130530433	2.840270538	2.410884273	2.317144397	2.240096385	2.437977658	2.338754627	2.767823288	2.931450373	2.767823288	1.811733468	2.931450776	2.222773961	2.707438993	1.734978542	1.709425628	2.338724982
Cux1	0.332992001	1.30874315	1.019040098	0.066030943	0.461510438	0.117572007	1.508609105	1.585519578	1.351094157	1.119902233	0.968765864	1.281774836	0.820416758	0.909701178	0.606885601	0.841068225	1.748188284	1.966421116	0.752644777	0.85573856	1.336690685	1.036371674	0.551461604	0.615710781	1.262141522	0.615710781	0.329895108	0.973446212	0.971102297	0.558330975	0.572040105	0.536179072	0.900892702	1.016583815	0.735277023	0.691856369	0.083675719	0.98524667	1.305320405	1.082434351	1.100976551	0.615710781	0.79407756	0.591117088	0.925287051	1.649978458	0.394061438	0.980510022	1.016583815	0.987622724	1.575391102	0.43236608	1.077217643	0.79809388	0.675216291	0.72572287	0.98287544	0.957148621	0.923057501	0.509310568	1.221176615	1.358351856	1.051479388
Cux2	0.199250792	0.317538549	-0.150120652	-0.133828404	0.010264256	-0.147155058	-0.270089849	-0.248863907	-0.016130349	0.104294408	-0.070440171	-0.273131786	-0.154569827	0.122002333	-0.077791523	-0.114619733	-0.132349163	0.030797062	-0.102820288	-0.01466349	0.15160293	0.107243422	0.120525298	-0.325255639	-0.061623223	-0.110193172	0.114619733	-0.110193172	-0.024929607	-0.120533073	-0.159022713	-0.332992118	0.08514721	-0.361011198	-0.229253455	-0.001466297	-0.176866501	-0.181336037	-0.34385635	-0.077791523	0.15605378	-0.471311085	-0.089562791	-0.167937974	-0.280747684	-0.190285807	0.215728512	-0.211229007	0.346967806	-0.104294408	-0.2142282	0.504313704	0.283802146	-0.288379776	-0.205236247	-0.135307936	-0.042535331	0.02492961	0.578959608	-0.3814224	0.108718133	-0.070440011	0.010264256
Dach1	-1.78974816	-0.500989398	-1.275181324	-1.486303076	-1.255701257	-1.340257663	1.05912376	-0.367275294	0.909723192	-0.023462884	0.148637694	-1.329606925	-1.373151588	-0.999588725	-1.343841645	-1.362024075	-1.100976551	-1.513160754	-1.376898506	-1.403681495	0.429150647	-1.275176732	-1.196947478	-0.929781272	-1.139236019	-1.230448383	-1.074599742	-0.721919589	-0.190285807	0.221748921	-1.427460729	-1.447907658	-1.333140523	-0.319080452	-1.153306414	-0.774183213	-1.246138913	-0.270089943	-1.329606925	-0.288379776	0.172400533	-0.340748194	-0.463140796	-0.832765362	-0.142710074	0.315997395	-1.196947478	0.482802325	0.32834784	0.592861888	-0.776158891	1.125383204	-1.122652765	-0.510978992	1.147650623	-0.297560386	-0.568593851	1.373151776	-0.406767942	-0.561721345	-1.111742826	-0.044002991	-0.052811035
Dach2	-2.130530433	-2.041674546	-2.077786455	-2.053415487	-1.834623902	-2.077777149	-1.937292681	-1.883497509	-1.842515011	-1.997306114	-1.768593325	-2.018997377	-2.06544426	-1.956527748	-2.06544426	-2.130530433	-1.909709677	-1.956527748	-1.986801095	-1.892092234	-1.918743728	-2.05341729	-2.077777149	-2.144686013	-1.956530159	-1.997306114	-1.997306114	-2.159281402	-2.018997377	-2.065577499	-2.090431892	-2.103428599	-1.734978565	-1.997306114	-1.97650927	-2.053415487	-2.018997377	-2.09043262	-2.189921191	-1.536399725	-2.159281402	-1.986801095	-2.1743481	-2.053415487	-1.900827709	-2.090431892	-1.986801095	-2.090431892	-1.319103806	-1.239826334	-1.842470424	-2.077777149	-1.900851804	-2.06544426	-1.811733468	-2.103427862	-1.875038801	-0.832765477	-0.88998891	-2.189921191	-2.189921191	-2.116786275	-1.966421116
Dbp	-0.283798549	1.606275183	0.113144476	0.088090742	0.400404342	0.320623108	0.486097125	0.297560386	0.416342519	0.727628421	0.406764186	-0.001466297	0.305229921	0.505977931	0.376698414	0.37512561	0.442039216	0.589374072	0.637088777	0.469674575	0.451753576	0.71245699	0.098399243	0.456626611	0.737196754	0.365707938	0.714343924	0.256431341	-0.046938596	0.879225573	0.622805319	0.451753734	0.680742177	0.218730586	0.361011198	-0.147155058	1.362024075	0.01906301	0.250376249	2.018997377	2.103427862	1.092984221	1.252501162	1.431502641	1.811733468	1.265378892	1.504088264	0.463140796	1.508609105	0.975795446	1.892092116	0.677055969	0.18282891	0.637088777	0.397230905	0.766310277	0.016129958	0.796084236	0.254919634	1.268631046	1.937292681	1.218109072	0.720021831
Dbx1	-0.289908183	-0.039600281	-0.336093572	-0.4501316	-0.544653718	-0.524377839	-0.510978992	-0.408355538	-0.729554252	0.09250747	-0.422733888	-0.414734974	-0.384576417	-0.122002333	-0.308302706	-0.308302706	-0.400404336	0.033731172	-0.221734617	0.044002994	0.120525298	0.044003029	-0.130870209	-0.596356877	-0.14863754	-0.09250747	-0.05574792	-0.526059234	-0.464772384	-0.238308481	-0.354761129	-0.435586107	-0.678897933	-0.701183378	-0.655126789	-0.640679774	-0.34385635	-0.458253504	-0.629931105	-0.368843546	-0.504313704	-0.739117365	-0.664225382	-0.572040105	-0.748765943	-0.481156876	-0.190285807	-0.568593851	-0.70868878	-0.544653709	-0.79407756	-0.565154287	-0.057217265	-0.541259153	-0.527742106	-0.521019452	-0.613941956	2.053415769	-0.570322699	-0.772210529	-0.591117088	-0.601612966	-0.514320085
Dbx2	-1.128136312	-0.27769941	-0.756538271	-0.748765943	-0.729536608	-0.720021831	-0.774183213	-0.664225382	-0.619269169	-0.356322348	-0.514321253	-0.72381993	-0.812252911	-0.288379776	-0.651502411	-0.644278989	-0.638883253	-0.479512718	-0.561721345	-0.46640523	-0.43236608	-0.346968111	-0.35164126	-0.820416758	-0.472949462	-0.43236608	-0.357884429	-1.224255604	-1.092984221	-0.553203221	-0.379846804	-0.841068519	-0.729536607	-0.836909636	-0.887808476	-1.17049759	-0.566873237	-0.642478572	-0.961779106	-0.693716973	-0.786082793	-1.103656221	-0.894331589	-0.885642423	-1.100976551	-0.802123018	-0.582419672	-0.892153033	-1.011698482	-0.845241299	-1.006836995	-0.80819108	-0.435591476	-0.959461245	-0.889978671	-0.907492506	-0.494357188	-1.130898089	-0.832774943	-1.100976551	-0.968763666	-0.425939612	-0.820416758
Dcc	-0.758484201	-1.006836995	-0.879172796	-1.125383204	-0.99958874	-1.100976551	-1.109039292	-0.999588725	-1.004439393	-0.655126789	-0.862083929	-1.074599742	-1.036370763	-0.748765943	-1.041380762	-0.978150037	-0.98287544	-0.686288752	-0.980510022	-0.818370775	-0.816328085	-0.790074606	-0.830698541	-1.20595113	-0.796085108	-1.016583815	-0.472948879	-1.054020721	-0.968763666	-0.832819083	-0.932035386	-1.011698836	-0.896514378	-1.077203988	-1.061685573	-1.069412832	-0.941099251	-0.903088605	-1.031386449	-0.918580278	-1.056568827	-1.173396323	-1.061685573	-0.954840803	-1.114454448	-1.05912376	-0.909701178	-1.147650623	-1.043895515	-0.077791523	-1.185090357	-0.994785361	-0.898712783	-1.054020721	-0.96643028	-0.98287544	1.019035534	1.167608745	0.766319093	-0.961779106	-0.90089269	-0.836909636	0.033731172
Ddit3	1.196947478	0.322166521	0.712459556	-0.172400533	-0.615710791	-0.041067762	0.038132885	0.021996211	0.280754478	-0.019063003	0.300626773	0.05574792	0.302159994	0	0.017596462	0.492702513	0.163478732	0.068970175	0.296028576	0.642478389	0.947947821	0.612175572	0.401992552	0.598107083	0.973447412	0.342301862	0.406763262	1.185090357	0.853631602	0.101352927	-0.049874602	1.649979036	0.907492518	0.262495778	0.386154848	1.826887847	0.24131059	0.737196102	-0.154569827	0.113143969	0.251889159	-0.172400533	0.291437262	0.421131206	0.05574792	0.194766358	-0.079262313	-0.077791523	0.135307936	0.129391539	-0.067500486	0.357884429	0.02199649	-0.013197051	0.026396383	0.371982756	0.826575424	-0.170912662	-0.093981188	0.3814224	1.447907151	0.572040105	0.026396383
Ddx1	1.221176615	1.288429929	1.782614943	2.498185341	2.76782333	2.410884273	1.900827709	1.842470424	2.053465179	1.883497509	2.466978474	1.495137002	1.185090357	1.415471778	1.119902233	1.329606925	1.842470424	1.278468318	1.301912769	0.800106888	-1.262139966	1.456257733	2.018997377	1.927935918	1.190999614	1.684934727	1.452069245	2.053415487	1.997306114	1.435660503	1.819258829	2.532018924	2.532018071	1.826887847	2.36144393	1.761707901	1.684934727	1.595812654	2.103427862	2.532018038	2.385441063	1.997306114	2.090431892	2.041674546	1.866711178	2.296584452	2.338724982	1.858510083	1.946820861	2.338724982	1.761707901	2.222748389	2.18994895	1.966421116	1.956527748	2.1743481	2.498185341	1.796981355	2.267469376	2.116786275	1.875038801	2.206039922	2.206039922
Ddx5	1.761707901	2.840270538	2.317154775	2.707438993	2.222748423	2.609831826	3.259545599	3.05604086	3.259624479	2.222748389	2.840276984	2.609831826	3.259545599	2.437977658	2.931450373	3.259545599	2.609831826	2.840270538	3.259545599	3.056041052	2.655503695	2.931452948	2.532018038	2.931450373	2.70744233	2.568997675	3.05604086	2.931450373	2.609831826	2.498346495	2.655503695	2.840271532	2.609831861	2.532018038	2.609831826	3.259545599	2.609831826	2.767824251	2.532018038	2.385441063	2.655503695	2.498185341	2.609831826	2.609831826	2.410884273	2.840270538	2.707438993	2.931450373	2.338724982	3.05604086	2.498185341	3.05604086	2.550107699	2.609831826	2.609831826	2.707438993	2.609831826	2.174348399	2.569027231	3.259545599	2.767823288	2.840270538	2.767823288
Ddx54	0.147155058	1.046416836	0.433977403	0.646081704	0.637088786	0.553167537	0.487746488	0.84315294	0.673395173	0.990004669	0.647887976	0.587632831	0.812252911	0.872731654	0.566873237	0.549757263	0.619254184	1.167608585	0.760436383	0.774183261	0.203739207	0.606886134	0.527742106	0.365707938	0.748766865	0.542955655	1.147650623	0.481156876	0.556584207	1.365802713	0.701183378	0.566873436	0.669710809	0.294497454	0.443655379	0.403581775	0.248863907	0.4195307	0.27769941	0.387734235	0.262495778	0.235277779	0.3814224	0.325255639	0.154569827	0.309840181	0.537870775	0.635296334	0.325255639	0.389314582	0.11166845	0.582419672	0.822476631	0.206733743	0.424335729	0.312917316	0.271610506	0.187300909	0.359451513	0.292967018	0.406763262	0.421131206	0.456626611
Deaf1	-0.28227279	-0.021996211	0.39564745	0.691856369	0.733360895	0.541259153	0.463140796	0.376698414	0.563450627	0.84315294	0.62814812	0.206733743	0.193272414	0.673378878	0.288379776	0.176866501	0.55829496	0.748765943	0.494357188	0.544653743	0.445272693	0.173888958	0.536178884	0.205236247	0.260979101	0.302159994	-0.033731172	-0.03666557	0.181335974	0.289926884	0.29909289	0.184317679	0.179845757	0.502650862	0.419530554	-0.196260733	0.693716973	0.16496484	0.256431341	0.317538549	0.079262313	0.651502411	0.406763262	0.430757811	0.479512718	0.390895895	0.312917316	0.322166521	0.845241299	0.292967018	0.589374072	0.662401317	1.227361712	0.548054506	0.587632831	0.334541635	0.28227279	0.72382003	1.128149291	0.303694602	-0.00586522	0.102820288	0.346967806
Dlx1	-0.961779106	-0.79809388	-0.909705252	-0.774183213	-0.68443758	-0.975795446	-0.941099251	-0.870593883	-0.920833584	-0.624583811	-0.832767252	0.205236247	-0.859963669	-0.601612966	-0.830698541	-0.796084127	-0.866330141	-0.838987131	-0.756534883	-0.332992022	-0.359447378	-0.563437487	-0.703056041	-1.05912376	-0.546353997	-0.760436383	-0.631717508	-1.176304874	-0.879168859	-0.772260343	-0.774183213	0.036665583	-0.660579445	-0.646081704	-0.656942183	-0.973446212	-0.541259153	-0.114619773	0.332992001	-0.758484201	-0.866330141	-1.072002709	-0.870593883	-0.830698541	-0.927531837	-0.923046882	-0.790073912	-0.950240502	-0.911914262	-1.016583815	-1.00199901	-0.898701391	-0.824529539	-0.978150037	-0.762391446	-1.072002709	-0.114619733	-1.182151961	1.188052776	-1.117174227	-0.985246327	-1.019035534	-0.788076795
Dlx2	-1.295142142	-0.802123018	-0.907496571	-0.877019117	-1.170497608	-0.950240502	-0.98287544	-0.88132264	-0.810239944	-0.4501316	-0.720023465	-0.81428882	-0.898701391	-0.354761129	-0.780119299	-0.800106838	-0.804142439	-0.615710781	-0.688142271	-0.613941994	-0.58415564	-0.673379469	-0.617481521	-1.051479388	-0.276176575	-0.729536597	-0.739117365	-1.150473953	-1.036370763	-0.758533129	-0.735277023	-0.267050483	-0.653313544	0.196260733	-0.416332444	-1.173396323	-0.371982756	-0.265531672	0.253402642	-0.90528822	-0.892153033	-1.230448383	-1.100976551	-0.990004669	-1.230448383	-0.959461245	-0.656942183	-0.941099251	-1.117174227	-0.870593883	-1.281774836	-0.947947821	-0.548061453	-1.153306414	-1.082434351	-0.985246327	-0.638883253	-1.354697913	-0.124958637	-1.265378892	-0.990004669	-1.072002709	-0.88132264
Dlx3	-0.194766358	0.029330108	0.950244758	0.067500486	-0.323710702	-0.3814224	-0.390895895	-0.257946564	-0.083677743	0.066030943	-0.212728849	-0.274653695	-0.182826593	0.061623147	-0.185809044	-0.236785177	-0.273131786	0.107243327	-0.071909999	-0.016129959	0.251889159	-0.126435149	-0.052811035	-0.479512718	0.099872832	-0.32834784	0.411543178	-0.306765954	-0.15160293	-0.312937502	-0.336092067	-0.453376891	-0.08514721	0.007331549	-0.466405201	0.001466297	-0.068970175	-0.392478315	-0.06456154	-0.332992001	-0.414734974	-0.334541635	-0.379846804	-0.314456986	-0.427544582	-0.378272144	-0.217229306	-0.437197573	-0.456626611	-0.395645678	-0.556584207	-0.314456986	-0.147156923	-0.499329305	-0.334541635	-0.499329305	-0.229253455	-0.348524832	-0.476233732	-0.387734235	-0.279223225	0.068970175	-0.37512561
Dlx4	-0.317538549	-0.565154287	-0.364143104	-0.502650862	-0.664225393	-0.598107083	-0.472948879	-0.427544582	-0.33920355	-0.370412698	-0.448511815	-0.464772384	-0.273131786	-0.254916701	-0.33144316	-0.334541635	-0.417930969	-0.105768754	-0.208231699	-0.184317627	0.215728512	-0.110193269	-0.387734235	-0.556584207	-0.267050719	-0.469674545	-0.14567308	-0.150119979	-0.264013377	-0.440452608	-0.55829496	-0.458253505	-0.566873245	-0.499329305	-0.644278989	-0.185809044	-0.329895108	-0.345411783	-0.594608482	-0.554875068	-0.577222174	-0.553167537	-0.553167537	-0.548054506	-0.638883253	-0.605126202	-0.416332444	-0.626364266	-0.615710781	-0.688142271	-0.642478349	-0.414734974	-0.497676886	-0.619254184	-0.37512561	-0.53279966	-0.194766358	-0.635296421	-0.531118422	-0.541259153	-0.079262313	-0.066030943	-0.58415564
Dlx5	-0.675216291	-0.265531579	-0.566875776	-0.521019452	-0.742968567	-0.656942183	-0.669710801	-0.631717508	-0.389324004	-0.154569827	-0.502652003	-0.594608482	-0.560007337	-0.224740636	-0.522697914	-0.542955655	-0.572040105	-0.519342445	-0.50764355	-0.340748215	-0.206733743	-0.238293318	-0.419530554	-0.731447414	0.247352434	-0.046938596	0.758484201	-0.60336866	-0.487746488	-0.339217223	-0.573765761	-0.438810472	0.226244403	0.230758753	-0.464772384	-0.477869846	1.208974001	-0.631717728	-0.754588413	-0.512648829	-0.526059234	-0.754588413	-0.739117365	-0.669710801	-0.678897924	-0.691856369	-0.421131206	-0.746830713	-0.733360884	-0.589374072	-0.68443757	-0.622805319	-0.309844108	-0.756534883	-0.669710801	-0.673378878	0.157538074	-0.824519201	0.855748352	0.847333322	-0.629931105	0.130870209	-0.752644777
Dlx6	-0.741041597	-0.13974831	-0.640682643	-0.445272693	-0.601612975	-0.615710781	-0.624583811	-0.522697914	-0.577236142	-0.34385635	-0.319081176	-0.524377839	-0.474587933	-0.26705039	-0.424335729	-0.492702513	-0.502650862	-0.148637357	-0.397230905	-0.348524806	-0.06015415	-0.381422735	-0.453376733	-0.647886506	-0.279223569	-0.510978992	-0.492702513	-0.536178884	-0.494357188	-0.509343423	-0.582419672	-0.430757962	-0.522697921	-0.572040105	-0.673378878	-0.312917316	-0.138267886	-0.445272848	-0.744898256	-0.443655379	-0.510978992	-0.729536597	-0.649693405	-0.529426463	-0.720021831	-0.669710801	-0.471311085	-0.790073912	-0.669710801	-0.667880113	-0.710571321	-0.664225382	-0.343860709	-0.534488515	-0.560007337	-0.598107083	0.242820147	-0.735277124	-0.286855338	-0.020529585	-0.554875068	-0.617481521	-0.772210529
Dmap1	1.275175612	0.378272144	0.326802816	0.549757263	0.194766361	0.512648829	0.203739207	0.245840913	0.414745011	1.004415086	0.744899947	0.286852037	0.141229038	0.635296334	0.317538549	0.113143969	0.368843546	0.387734235	0.259462376	0.110193179	0.194766358	0.12495731	0.322166521	0.336092067	-0.0307971	0.13974831	0.15160293	0.446891164	0.270089849	0.267067617	0.245840913	0.453376891	0.337643305	-0.079262313	0.239801578	-0.159022713	0.09250747	-0.017596468	0.292967018	0.419530554	0.221734617	-0.16942512	0.03666557	-0.07338014	-0.123479633	0.150119979	0.33144316	0.042535331	-0.051342764	0.045470745	-0.242820147	0.194766358	0.28532858	-0.06015415	-0.105768754	0.199250792	0.539564195	0	0.524383872	0.199250792	0.646081704	0.348524784	0.43236608
Dmbx1	-0.686288752	-0.2262444	-0.599861797	-0.442039216	-0.790073924	-0.729536597	-0.689998139	-0.624583811	-0.531125164	-0.509310568	-0.575494421	-0.601612966	-0.497670577	-0.568593851	-0.546353324	-0.55829496	-0.587632831	-0.37512561	-0.551461604	-0.443655407	-0.196260733	-0.440424584	-0.496013207	-0.760436383	-0.45988185	-0.598107083	-0.256431341	-0.762391446	-0.716234012	-0.640721103	-0.605126202	-0.824519376	-0.638883261	-0.718126644	-0.79809388	-0.4501316	-0.542955655	-0.697445595	-0.764349405	-0.629931105	-0.656942183	-0.834835721	-0.758484201	-0.642478349	-0.770240822	-0.628146694	-0.524377839	-0.68443757	-0.780119299	-0.626364266	-0.746830713	-0.615710781	-0.682597365	-0.851528451	-0.788076795	-0.656942183	-0.746830713	-0.563437069	-0.70681686	-0.612175035	-0.669710801	-0.646081704	-0.800106838
Dmrt1	-0.492702513	-0.197755543	-0.577224759	-0.638883253	-0.48444908	0.104294408	-0.642478349	-0.591117088	-0.554888496	-0.315997395	-0.541260381	-0.572040105	-0.491049176	-0.348524784	-0.560007337	-0.527742106	-0.566873237	-0.448510798	-0.509310568	-0.392478203	-0.317538549	-0.429151024	-0.59985911	-0.660579436	-0.389315062	-0.646081704	-0.27769941	-0.655126789	-0.500989398	-0.531146573	-0.587632831	-0.727628675	-0.725722879	-0.792074161	-0.701183378	-0.53279966	-0.62102878	-0.689998379	-0.766310277	-0.563436992	-0.628146694	-0.855738507	-0.710571321	-0.521019452	-0.782104062	-0.633505914	-0.440424197	-0.701183378	-0.816328085	-0.739117365	-0.796084127	-0.59985911	-0.582427054	-0.812252911	-0.548054506	-0.675216291	-0.731447414	-0.510979063	-0.828644768	-0.686288752	-0.606885601	-0.675216291	-0.729536597
Dmrt2	-0.53279966	0.601612966	-0.898705416	-0.560007337	-1.009264795	-1.17049759	-1.147650623	-1.041380762	-1.464743184	-0.911914262	-0.923048977	-1.095640614	-0.929781272	-0.727628421	-0.847333322	-0.999588725	-0.978150037	-1.202939156	-0.929781272	-0.689998183	-0.666051644	-0.843153681	-1.128136312	-0.950240502	-1.119903613	-1.079815505	0.872731654	-0.646081704	-0.914131787	-1.268712884	-1.252501162	-1.262140408	-0.554875075	-0.135307936	-0.812252911	-0.971102297	-0.463140796	-1.072003082	0.985246327	-0.159022713	-0.968763666	0.774183213	1.164729219	0.303694602	-0.635296334	-0.314456986	-0.826575424	-0.651502411	-0.17537746	-0.932035386	0.042535331	-1.114454448	-0.945672061	-1.199937973	-0.739117365	-0.992392202	-1.006836995	-1.072002857	-0.961790171	-0.046938596	-1.021493346	-1.004415086	-1.036370763
Dmrt3	0.00586522	0.695579963	-0.014663555	0.119048524	0.014663489	0.046938596	-0.101346389	-0.067500486	0.230764338	0.34385635	-0.001466301	-0.107243327	0.05574792	0.325255639	0.035198333	0.095452946	-0.002932598	0.337643301	0.114619733	0.5093106	0.492702513	0.286852289	0.06456154	-0.148637357	0.085147314	0.132349163	0.704931153	0.033731172	0.086618882	-0.029332	-0.104294408	-0.12052534	-0.011730641	-0.230758753	-0.130870209	0.319080452	0.076320899	0.005865222	-0.2262444	-0.039600281	-0.091035033	-0.365707938	0.019063003	0.150119979	-0.340748194	-0.045470745	0.147155058	-0.148637357	-0.250376249	-0.116095744	-0.202242621	-0.014663489	0.224743485	-0.150119979	-0.135307936	0.05574792	-0.079262313	0.194766385	-0.200748793	0.635296334	-0.099872708	-0.026396383	-0.273131786
Dmrta1	-1.97650927	-1.34744284	-1.58552668	-1.513160754	-1.268631066	-1.741545714	-1.595812099	-1.443769802	-1.560530382	-1.443769802	-1.43150589	-1.580435227	-1.565420522	-1.281774836	-1.468972599	-1.522358562	-1.590644935	-1.221176615	-1.199937973	-0.851528505	-1.322588767	-1.456257733	-1.30874315	-1.565420522	-1.439658609	-1.499597727	-1.212007876	-1.834623874	-1.78260696	-1.469067361	-1.627741177	-1.435568399	-1.690963529	-1.703207428	-1.673056286	-1.850431197	-1.380664708	-1.388256463	-1.565420522	-1.545930168	-1.611572833	-1.627741177	-1.570386445	-1.638759291	-1.703207428	-1.513160754	-1.315634671	-1.522358562	-1.439656835	-1.34744284	-0.308302706	-1.590644935	-1.136461415	-1.541147581	-1.508609105	-1.590644935	-1.380664708	-1.673056516	-1.684954112	-0.33144316	-1.288429929	-1.761707901	-1.697053907
Dmrta2	-0.29909289	0.320623108	-0.061623423	0.086618882	-0.226244403	-0.13974831	-0.297560386	-0.215728512	-0.06603254	0.191778898	-0.041067855	-0.286852037	-0.159022713	0.224740636	-0.150119979	-0.129391539	-0.12791315	0.176866501	-0.001466297	0.113143977	0.371982756	0.014663502	0.101346389	-0.317538549	0.088090851	0.126435038	-0.105768754	-0.43236608	-0.373553725	-0.055751516	-0.154569827	-0.102820324	0.004398904	-0.384576417	-0.314456986	-0.461510431	-0.119048524	-0.25340273	-0.353200768	-0.126435038	-0.302159994	-0.573765761	-0.254916701	-0.164964783	-0.591117088	-0.308302706	0.035198333	-0.337643301	-0.472948879	0.023462884	-0.544653709	-0.15160293	0.379851619	-0.379846804	-0.273131786	-0.199250792	-0.33144316	-0.61394204	-0.322170228	-0.008797893	-0.394061438	-0.205236247	0.130870209
Dmrtb1	0.098399243	0.401992552	-0.286853322	-0.379846804	-0.351641265	-0.392478179	-0.515992769	-0.413138554	-0.458264434	0.010264256	-0.271611122	-0.458253345	-0.370412698	-0.101346389	-0.373553725	-0.32834784	-0.357884429	-0.013197051	-0.217229306	-0.124957208	0.013197051	0.067500546	-0.340748194	-0.477869846	-0.157538269	-0.317538549	-0.088090742	-0.556584207	-0.573765761	-0.323731579	-0.373553725	-0.510979171	-0.502650868	-0.560007337	-0.619254184	-0.605126202	-0.288379776	-0.365708065	-0.653313535	-0.469674545	-0.430757811	-0.70868878	-0.531112311	-0.561721345	-0.706808729	-0.534488515	-0.274653695	-0.527742106	-0.677055969	-0.585893357	-0.704931153	-0.440424197	-0.136789496	-0.568593851	-0.446891164	-0.658759728	-0.476228253	-0.615710866	-0.353204832	-0.649693405	-0.35164126	-0.658759728	-0.433975459
Dmrtc2	-0.185809044	0.373553725	-0.392479937	-0.466405201	-0.524377847	-0.492702513	-0.443655379	-0.504313704	-0.191783539	-0.147155058	-0.351642058	-0.55829496	-0.308302706	-0.133828404	-0.273131786	-0.320623108	-0.337643301	0.05721654	-0.371982756	-0.376698438	0.079262313	-0.099872796	-0.502650862	-0.601612966	-0.190286041	-0.517666886	-0.199250792	-0.413138554	-0.37512561	-0.297579581	-0.468039252	-0.712456614	-0.215728515	-0.612175035	-0.697445352	0.032264083	-0.37512561	-0.429150796	-0.706808729	-0.582419672	-0.580685444	-0.764349405	-0.514320085	-0.433975459	-0.790073912	-0.733360884	-0.453376733	-0.70868878	-0.651502411	-0.628146694	-0.635296334	-0.448510798	-0.362580491	-0.624583811	-0.461510431	-0.565154287	-0.297560386	-0.776158998	-0.536185052	-0.729536597	-0.302159994	-0.224740636	-0.541259153
Dmtf1	0.859963669	-0.120525298	0.482804487	0.594608482	0.894331603	0.868460054	0.59985911	0.589374072	0.671559969	-0.384576417	0.371983601	0.735277023	0.741041597	-0.376698414	0.911914262	0.519342445	0.419530554	0.529426463	0.568593851	0.4035818	0.741041597	0.718127274	0.230758753	0.622805319	0.105768884	-0.135307936	0.268569811	0.98287544	1.125383204	0.079267426	0.148637357	0.626364486	0.229253458	0.649693405	0.446891164	1.103656221	-0.058685282	0.2716106	0.691856369	-0.09692599	0.089562791	0.419530554	0.370412698	0.419530554	0.33144316	0.178355932	0.104294408	0.309840181	0.289908183	0.448510798	0.469674545	0.50764355	0.029330479	0.354761129	0.398817122	0.40517201	1.125383204	0.529426535	0.626371473	0.744898256	0.780119299	0.934294209	0.689998139
Dnajc1	0.820416758	0.206733743	0.710574504	0.587632831	-0.345411669	-0.227748671	0.499329305	0.448510798	0.406773106	-0.221734617	0.20373967	0.07338014	0.159022713	-0.362575895	0.442039216	0.417930969	0.315997395	0.403581775	0.658759728	1.041380827	-0.731447414	0.41154354	-0.11166845	0.221734617	0.368844	0.199250792	0.303694602	1.239826334	0.577222174	0.212742089	0.184317615	0.389314719	0.453376739	0.311378383	0.476228253	0.980510022	0.546353324	0.710571569	0.182826593	0.095452946	0.367275294	0.482802325	0.522697914	0.236785177	0.2142282	0.387734235	0.631717508	0.43236608	0.80616512	0.526059234	0.514320085	0.701183378	1.218124513	0.270089849	0.756534883	0.159022713	0.573765761	-0.283798588	-0.160509547	0.215728512	1.265378892	0.510978992	0.59985911
Dnajc2	0.519342445	-0.06015415	-0.02786334	0.727628421	0.735277035	0.772210529	0.390895895	0.68443757	0.445283469	0.117572007	0.788078584	0.474587933	0.32834784	-0.340748194	0.130870209	0.105768754	0.306765954	0.122002333	0.348524784	0.196260745	-0.319080452	-0.361011515	0.032264083	0.320623108	-0.077791619	-0.72572287	-0.044002991	0.70868878	0.782104062	-0.221748921	-0.2262444	0.279223323	0.202242623	0.026396383	0.271610506	0.994785361	-0.585893357	-0.239801662	0.235277779	0.173888805	0.07338014	-0.093980107	-0.13974831	-0.260978779	-0.193272414	0.212728366	0.021996211	-0.348524784	0.122002333	-0.215728512	-0.334541635	-0.345411663	-0.288383431	0.049874602	0.117572007	0.105768754	0.792074161	-0.064561549	0.3423058	0.042535331	0.453376733	0.729536597	0.309840181
Dnmt3b	0.247352129	-0.401992552	-0.108718619	1.697053907	1.606275207	1.329606925	0.84315294	1.179223335	0.351649769	0.72572287	0.267050996	0.008797893	-0.042535331	0.063092276	-0.101346389	-0.24131059	0.832765362	-0.354761129	0.102820288	0.282272808	-0.264013377	-0.288380029	-0.15160293	-0.245840913	0.10724346	-0.336092067	-0.063092276	-0.551461604	0.442039216	-0.200759434	-0.206733743	-0.422733077	-0.494357194	-0.250376249	-0.605126202	-0.409948841	-0.260978779	-0.359447503	-0.62102878	-0.619254184	-0.598107083	-0.435585955	-0.565154287	-0.629931105	-0.712456365	-0.554875068	-0.302159994	-0.491049176	-0.573765761	-0.647886506	-0.629931105	-0.245840913	-0.443661003	-0.628146694	-0.514320085	-0.438810318	-0.524377839	-0.461510495	-0.612182078	-0.706808729	-0.229253455	-0.565154287	-0.061623147
Dpf1	-0.309840181	0.17537746	-0.160508419	-0.159022713	0.011730641	0.004398904	-0.427544582	-0.445272693	-0.199255614	-0.091035033	-0.241311138	-0.476228253	-0.378272144	-0.007331549	-0.236785177	-0.283798549	-0.325255639	-0.09692599	-0.233770912	-0.166451206	0.085147209	-0.101346478	-0.070440011	-0.594608482	0.046938653	-0.425939612	-0.260978779	-0.416332444	-0.395645678	-0.136796586	-0.242820147	-0.306766062	-0.31291732	-0.568593851	-0.250376249	-0.371982756	-0.159022713	-0.29296712	-0.364141473	-0.208231699	-0.373553725	-0.704931153	-0.455001076	-0.392478179	-0.596356877	-0.482802325	-0.085147209	-0.487746488	-0.476228253	0.086618882	-0.638883253	-0.294497454	0.386159743	-0.617481521	-0.642478349	-0.445272693	-0.199250792	-0.340748241	0.934304958	-0.578952947	-0.289908183	-0.251889159	-0.15605378
Dpf2	0.613941956	1.090335459	1.271902268	1.358351856	1.956527778	1.439656835	1.927935918	1.601021897	1.875084176	2.018997377	1.570390009	1.590644935	1.473264143	1.858510083	1.550748107	1.384450447	1.850431197	1.673056286	1.734978542	1.690963613	1.495137002	1.661409066	1.565420522	1.541147581	1.388257691	1.531685993	1.585519578	1.343841645	1.560492618	1.456350395	1.395927489	1.775555477	1.407589992	1.499597727	1.555602039	1.236688352	1.315634671	1.167608991	1.427460729	1.804308576	1.661407607	1.218109072	1.395927489	1.531685993	1.415471778	1.490705608	1.322588767	1.754908301	1.262139966	1.819258829	1.403681407	2.041674546	1.63324634	1.329606925	1.333140506	1.541147581	1.281774836	1.741545953	1.285110107	1.486303076	1.415471778	1.351061462	2.189921191
Dtx1	-0.448510798	0.510978992	1.278474044	-0.085147209	0.208231703	0.233770912	-0.35164126	-0.325255639	-0.605140846	0.188793136	-0.151603274	-0.09692599	2.041674546	0.187300883	-0.105768754	-0.079262313	0.438810318	0.164964783	1.715710126	0.905288277	0.157538074	0.193272584	-0.026396383	0.802123018	-0.024929638	0.068970175	0.370412698	-0.1605077	-0.048406547	-0.02199763	1.51774373	-0.364141601	-0.027863216	-0.430757811	-0.34385635	0.008797893	-0.045470745	-0.175377521	-0.471311085	-0.170912639	-0.279223225	-0.395645678	-0.07485044	-0.172400533	-0.045470745	-0.435585955	-0.07485044	-0.141229038	-0.113143969	0.438810318	-0.233770912	0.227748671	1.447925505	-0.166451196	-0.345411663	0.181335974	0.042535331	-0.274653732	0.849438805	0.877019117	0.15605378	-0.14419142	-0.172400533
Duxbl	1.212007876	-1.545930168	-1.147655763	-1.565420522	0.154569829	-0.435585955	-1.565420522	-1.545930168	-1.419479968	-1.627741177	-1.616919424	-1.513160754	-1.481928951	-1.456256454	1.242976479	-1.504088264	-1.064254319	-1.407589973	-1.575391102	-1.490705701	-1.215052863	-1.407591209	-1.673056286	-1.633225638	-1.185091818	-1.085060585	-0.975795446	-1.258914128	-0.802123018	-1.340344121	-1.31218118	-1.527006332	-1.236688368	-0.782104062	-1.606275183	-0.887808476	-0.90089269	-1.092984601	-0.651502411	-1.403681407	-1.443769802	-1.164729219	-1.329606925	-1.419445618	-0.108718133	-1.580435227	-1.622304881	-1.365714613	-1.111742826	-0.379846804	-1.285095322	-1.384450447	-1.644364043	-0.847333322	-1.179223335	-1.673056286	0.362575895	0.039600287	-1.415488062	-0.491049176	-0.245840913	-0.640679774	-0.477869846
Dyrk1b	0.188793136	3.05604086	0.629933926	0.095452946	0.554875076	0.253402642	0.382998936	0.455001076	0.446901979	0.570316138	0.229253975	0.653313535	0.395645678	0.678897924	0.686288752	0.408355538	0.615710781	1.522358562	0.551461604	0.786082842	0.784091888	0.720022464	0.575493115	0.101346389	0.387734713	0.637088777	0.80819108	0.288379776	0.414734974	0.553203221	0.491049176	0.102820324	0.370412703	0.894331589	0.34385635	0.16942512	0.655126789	0.325255752	0.788076795	1.649978458	0.820416758	1.315634671	1.139234615	1.580435227	0.896514367	0.585893357	0.613941956	0.80819108	0.997184189	0.504313704	1.343841645	0.90089269	0.62993909	0.693716973	0.72572287	0.3814224	0.178355932	1.29514232	0.11609708	0.697445352	0.601612966	0.13974831	0.847333322
E2f1	0.760436383	-0.387734235	-0.311379777	0.322166521	0.77221054	0.592861888	0.197755543	0.527742106	0.74105953	1.30874315	0.667881629	0.340748194	-0.227748671	1.021493346	0.194766358	0.370412698	0.849429032	0.208231699	-0.07485044	-0.453376761	-0.095452946	-0.472949295	0.954840803	-0.066030943	0.312917702	-0.11166845	-0.395645678	-0.651502411	-0.440424197	-0.239817048	-0.317538549	0.766310545	0.806165131	0.161993039	0.624583811	-0.704931153	0.154569827	-0.309840289	0.772210529	-0.446891164	-0.589374072	0.178355932	0.110193172	-0.256431341	-0.437197573	-0.409948841	-0.297560386	-0.13974831	-0.55829496	-0.622805319	-0.401992552	0.27769941	0.008798005	-0.233770912	0.242820147	-0.43236608	-0.651502411	0.695580059	-0.064562283	-0.466405201	-0.760436383	-0.70868878	0.173888805
E2f2	0.325255639	-0.159022713	-0.214229159	-0.319080452	-0.646081714	-0.095452946	-0.227748671	0.242820147	-0.095455256	0.271610506	0.033731248	1.565420522	0.098399243	1.427460729	-0.504313704	0.011730641	0.629931105	1.644343199	0.229253455	-0.098399249	1.109039292	-0.306766224	2.296584452	0.319080452	-0.322166919	-0.294497454	0.16942512	-0.463140796	-0.551461604	-0.273149406	-0.320623108	-0.425939761	-0.067500487	-0.00586522	-0.515992769	-0.686288752	-0.419530554	-0.42593976	0.045470745	-0.224740636	-0.497670577	-0.500989398	-0.433975459	-0.365707938	-0.644278989	-0.422732929	-0.150119979	-0.179845754	-0.311378383	-0.329895108	-0.442039216	-0.433975459	-0.098400491	0.002932598	0.179845754	0.011730641	-0.561721345	-0.323710742	-0.563443474	-0.638883253	-0.477869846	-0.883480487	-0.136787762
E2f3	-1.021493346	-0.463140796	-0.107243808	0.524377839	0.633505924	0.456626611	0.37512561	0.573765761	0.433985961	0.230758753	0.649694879	0.117572007	-0.020529585	-0.063092276	-0.079262313	-0.286852037	0.638883253	-0.472948879	-0.190285807	-0.870593938	-0.353200768	0.292967275	0.2262444	-0.206733743	-0.348525213	-0.613941956	-0.826575424	-0.364141473	0.491049176	-0.170923664	-0.070440011	0.224740715	0.365707943	0.253402642	0.387734235	0.365707938	-0.397230905	-0.202242691	0.741041597	0.27769941	-0.132349163	-0.030797062	-0.061623147	-0.150119979	-0.323710697	-0.455001076	-0.24131059	-0.589374072	-0.114619733	-0.239801578	-0.494357188	-0.822466206	-0.758493815	0.260978779	-0.123479633	0.308302706	0.311378383	0.406763318	0.264016414	-0.348524784	0.150119979	-0.437197573	0.633505914
E2f4	0.978150037	0.898701391	1.0092693	1.011698482	1.673056312	1.268631046	0.98287544	1.268631046	1.077230056	1.486303076	1.709429508	1.100976551	1.202939156	1.358351856	1.31218118	0.838987131	1.627741177	1.775554855	1.456256454	1.622304983	0.898701391	1.354698917	2.222748389	0.923046882	0.592862619	0.660579436	0.952538152	0.442039216	0.589374072	0.892210584	0.70868878	0.686288992	0.72762843	1.054020721	0.88132264	0.517666886	0.580685444	0.768274345	0.836909636	0.853631602	0.587632831	0.566873237	0.68443757	0.644278989	0.712456365	0.499329305	0.536178884	0.851528451	0.646081704	0.660579436	0.710571321	0.810220337	0.691865139	0.828635235	0.812252911	0.669710801	0.153086211	1.004415224	0.271613631	0.205236247	0.273131786	0.35164126	1.038872528
E2f5	1.918743728	0	-0.671546726	0.045470745	1.460469178	0.446891164	-0.376698414	-0.364141473	-0.606900288	-1.196947478	-0.446892178	-0.257946564	-0.340748194	-1.291778816	-0.870593883	-0.521019452	-0.653313535	-1.358351856	-0.704931153	-0.73527707	-1.456256454	-0.560007829	-0.236785177	-0.3814224	-0.315997784	-0.382998936	-0.573765761	0.077791523	-0.250376249	-0.145682477	0.09692599	-0.063092298	-0.262495781	0.068970175	0.019063003	0.463140796	-0.315997395	-0.071910024	-0.098399243	-1.085060585	-0.554875068	0.148637357	-0.179845754	-0.068970175	0.008797893	0.53279966	-0.419530554	-0.271610506	0.635296334	-0.435585955	0.760436383	-0.130870209	-0.80011698	0.739117365	0.194766358	0.067500486	0.339195342	0.997184326	-0.054280044	-0.001466297	0.167937974	-0.826575424	0.925287051
E2f6	-0.254916701	-0.16942512	0.631720337	0.500989398	1.179223353	0.640679774	0.909701178	0.742968556	1.033900439	0.968763666	1.477586138	0.29909289	-0.004398904	0.729536597	0.138267886	0.138267886	0.752644777	-0.345411663	0.356322348	-0.024929609	-1.130897934	-0.309840453	0.864204122	0.386154848	-0.089562901	0.019063003	-0.653313535	0.644278989	0.754588413	0.277717324	0.294497454	1.227346584	1.48192897	0.421131206	0.81428882	0.62102878	0.26705039	0.285325062	0.994785361	2.189921191	1.850431197	0.527742106	0.792074161	0.800106838	0.526059234	0.529426463	0.718126644	0.268569811	0.499329305	0.737195845	0.205236247	0.664225382	0.179848034	0.271610506	0.238293109	0.254916701	0.651502411	0.553167613	0.339199244	0.892153033	1.252501162	0.458253345	1.196947478
E2f7	-0.15605378	0.308302706	0.524380187	0.766310277	0.812252923	0.60336866	0.06456154	0.32834784	0.309847679	0.613941956	0.265532182	0.622805319	-0.179845754	0.671543718	-0.104294408	0.041067762	0.167937974	0.651502411	0.076320899	0.117572014	0.346967806	0.160507841	0.879168859	-0.086618882	0.082204509	0.051342764	0.622805319	0.086618882	0.596356877	0.268587137	0.095452946	-0.033731184	0.24886391	0.40517201	0.608646867	0.196260733	-0.004398904	-0.166451254	0.544653709	-0.138267886	-0.247352129	0.116095744	0.042535331	0.147155058	-0.308302706	-0.286852037	-0.03666557	-0.285324963	-0.303694602	-0.306765954	-0.259462376	-0.300626091	-0.014663675	-0.06456154	0.161993039	0.061623147	0.629931105	0.80414255	-0.18133806	-0.12791315	0.011730641	0.746830713	0.3500826
E2f8	-0.029330108	-0.822466206	1.275181324	0.832765362	0.655126799	0.790073912	0.181335974	1.023957298	0.810239944	1.208974001	1.395930657	1.315634671	-1.239826334	1.30874315	-1.095640614	-0.044002991	0.961779106	1.026427435	-0.308302706	-0.990004731	0.206733743	-1.133669137	1.909709677	0.548054506	-0.001466299	-0.772210529	-0.90528822	-0.802123018	0.466405201	-0.909759861	0.002932598	-0.472949045	-0.042535332	0.776158891	0.306765954	-1.322588767	-1.048944777	-0.990005014	1.139234615	-1.098304703	-0.887808476	-0.190285807	-0.770240822	-0.853631602	-0.999588725	-1.153306414	-0.108718133	-0.947947821	-0.870593883	-1.031386449	-0.598107083	-1.249313764	-0.88781973	0.303694602	0.53279966	0.289908183	0.822466206	1.07459989	-0.435590966	-0.849429032	-1.064254319	0.023462884	0.446891164
E430018J23Rik	-0.786082793	-0.647886506	-0.889982657	-0.371982756	-0.277699414	-0.612175035	-0.200746484	-0.509310568	-0.221739983	-0.138267886	-0.206734212	-0.319080452	-0.2262444	-0.367275294	-0.274653695	-0.534488515	-0.279223225	-0.50764355	-0.345411663	-0.241310605	-0.521019452	-0.515993222	-0.524377839	-0.409948841	-0.536179545	-0.438810318	-0.689998139	-1.043895515	-0.834835721	-0.432393971	-0.714343924	-0.218730662	-0.179845757	-0.181335974	-0.499329305	-0.999588725	-0.440424197	-0.471311249	-0.589374072	-0.502650862	-0.487746488	-0.122002333	-0.492702513	-0.326801352	-0.220232355	-0.340748194	-0.182826593	-0.461510431	-0.045470745	-0.394061438	-0.027863216	-0.445272693	-0.598114665	-0.194766358	0.076320899	-0.002932598	-1.061685573	-0.308302749	-0.430762767	-0.502650862	-0.929781272	-0.909701178	-0.610410008
E4f1	0.529426463	1.373151588	0.735280317	0.658759728	0.357884435	0.637088777	0.644278989	0.561721345	0.796103392	1.077203988	0.808192914	0.509310568	0.744898256	0.929781272	0.742968556	0.651502411	0.714343924	0.879168859	0.828635235	0.847333375	1.281774836	1.095641577	1.265378892	0.72381993	0.723820823	0.838987131	0.721919589	0.53279966	0.548054506	0.716280216	0.577222174	0.563437189	0.798093891	0.217229306	0.536178884	0.541259153	0.577222174	0.517667066	0.37512561	0.733360884	0.568593851	0.159022713	0.486097125	0.53279966	0.254916701	0.706808729	0.786082793	0.638883253	0.337643301	0.60336866	0.356322348	0.932035386	0.806175339	0.486097125	0.430757811	0.658759728	0.494357188	0.19925082	0.697453376	0.828635235	0.435585955	0.517666886	0.531112311
Eaf2	-1.531685993	-1.278468318	-1.252506771	-1.42344183	-1.456256476	-1.322588767	-1.407589973	-1.460469156	-1.606314054	-1.673056286	-1.490708991	-0.855738507	-1.048944777	-1.616915754	-1.242976479	-1.291778816	-1.435567897	-1.550748107	-1.550748107	-1.601021998	-1.427460729	-1.550749469	-1.590644935	-0.035198333	-1.354699397	-1.522358562	-1.447907151	-1.384450447	-1.606275183	-1.673164213	-1.580435227	-1.468973114	-1.1676086	-1.365714613	-1.499597727	-1.114454448	-1.560492618	-1.690964095	-1.016583815	-1.527005797	-1.560492618	-1.212007876	-1.31218118	-1.34744284	-1.199937973	-0.877019117	-1.460469156	-1.499597727	-0.542955655	-1.468972599	-0.980510022	-1.351061462	-1.419463611	-1.38825598	-1.221176615	-1.164729219	-1.242976479	-1.513160962	-1.611591374	-0.992392202	-1.456256454	-0.796084127	-1.667203882
Ebf1	-1.452069245	-1.242976479	-0.453378763	-1.633225638	-0.923046896	-0.373553725	-0.764349405	0.98287544	-1.62234414	-1.452069245	-1.340260704	2.931450373	2.655503695	-1.182151798	-1.392081571	-0.849429032	-1.460469156	-1.271896571	-1.481928951	-1.25250124	-1.161859405	-1.125384192	-1.407589973	1.709425628	-1.278469893	2.053415487	-0.394061438	-0.34385635	0.832765362	1.638865006	-0.108718133	0.606885814	0.299092894	-0.071909999	0.826575424	1.522358562	2.240096385	1.900828371	0.28227279	0.80819108	1.064254319	2.206039922	2.338724982	2.437977658	0.849429032	0.274653695	-1.295142142	0.492702513	-0.00586522	-0.774183213	1.333140506	-0.847333322	0.27770293	-0.750703959	-1.351061462	-0.691856369	-0.197755543	0.205236275	-1.233576601	2.296584452	-0.70868878	-1.319103806	-0.302159994
Ebf2	-0.857849188	-1.585519578	-1.536406606	-1.606275183	-1.684934752	-1.842470424	-1.638759291	-1.722062601	-1.616954883	-1.748188284	-1.673060083	-1.697053907	-1.703207428	-1.673056286	-1.661407607	-1.722062601	-1.703207428	-1.411519997	-1.703207428	-1.690963613	-1.531685993	-1.715711633	-1.748188284	-1.834623874	-1.62230688	-0.566873237	-1.560492618	-1.709425628	-1.775554855	-1.508706424	-1.684934727	-1.789748787	-1.384450465	-1.768589311	-1.431502641	-0.008797893	-0.437197573	-0.190285873	-1.768589311	-1.03387542	-0.911914262	-0.548054506	-0.50764355	-0.12791315	-1.130897934	-1.715710126	-1.661407607	-1.638759291	-1.411519997	-1.754908301	-0.788076795	-1.709425628	-1.354714899	-1.78974816	-1.661407607	-1.728484801	-1.580435227	-0.966430413	-1.690982961	0.541259153	-1.541147581	-1.734978542	-1.527005797
Ebf3	-0.119048524	-0.408355538	-0.482804487	-0.499329305	-0.563437001	-0.653313535	-0.691856369	-0.612175035	-0.425949919	-0.35164126	-0.582420993	-0.58415564	-0.546353324	-0.239801578	-0.582419672	-0.608646867	-0.647886506	-0.283798549	-0.491049176	-0.379846828	-0.208231699	0.723820566	-0.53279966	-0.733360884	-0.397231394	1.373151588	0.030797062	-0.79809388	1.224255604	1.517841637	0.474587933	0.288379877	0.336092071	-0.764349405	0.337643301	0.29909289	0.285324963	1.312181636	0.790073912	0.531112311	0.206733743	0.855738507	0.911914262	1.439656835	-0.076320899	-0.695579963	-0.476228253	-0.756534883	-0.244330253	-0.70868878	0.442039216	-0.476228253	-0.060154913	-0.655126789	-0.731447414	-0.754588413	-0.264013377	0.927531965	-0.622812484	2.532018038	-0.572040105	-0.699313153	0.045470745
Ebf4	-1.079815505	-0.453376733	-0.40040613	-0.688142271	-0.938826124	-0.914131787	-0.780119299	-0.828635235	-0.824539041	-0.594608482	-0.77418497	-0.768274077	-0.764349405	-0.371982756	-0.721919589	-0.691856369	-0.720021831	-0.58415564	-0.626364266	-0.500989429	-0.29909289	-0.400404688	-0.655126789	-0.782104062	-0.489397773	-0.29909289	-0.486097125	-0.992392202	-0.920811301	-0.582457243	-0.353200768	-0.329895224	-0.622805327	-0.710571321	-0.752644777	-0.898701391	-0.232264571	-0.417931114	-0.802123018	-0.689998139	-0.72572287	-0.885642423	-0.816328085	-0.697445352	-0.542955655	-0.764349405	-0.655126789	-0.587632831	-0.772210529	-0.666051644	-0.461510431	-0.644278989	-0.43398096	-0.907492506	-0.764349405	-0.830698541	-0.703056041	0.477869912	-0.337647186	1.565420522	-0.592861888	-0.952538152	-0.353200768
Edf1	0.885642423	1.883497509	1.709433284	1.531685993	1.004415101	1.196947478	1.028903803	1.133668141	1.508645613	1.722062601	1.71571402	0.790073912	1.066830054	1.667203882	1.230448383	1.281774836	1.275175612	1.443769802	1.326089743	1.550748205	1.395927489	1.265380004	1.728484801	1.697053907	1.431504405	1.661407607	1.875038801	1.585519578	1.616915754	1.611676793	1.555602039	1.673056872	1.606275204	1.380664708	1.541147581	1.268631046	1.275175612	1.468973111	1.395927489	1.590644935	1.811733468	1.473264143	1.490705608	1.655666203	1.722062601	2.053415487	2.116786275	1.298520071	1.560492618	1.016583815	1.291778816	1.427460729	2.222776565	1.819258829	1.754908301	2.338724982	1.392081571	0.524377911	1.090348003	1.265378892	2.053415487	1.78260696	1.262139966
Eed	0.541259153	-0.997184189	-0.351642835	-0.049874602	-0.265531584	0.2142282	-0.191778898	-0.061623147	-0.175381705	-0.32834784	0.111668704	-0.002932598	-0.019063003	-0.113143969	-0.276176234	-0.035198333	-0.276176234	-0.526059234	-0.116095744	-0.279223242	-0.172400533	-0.214228388	-0.306765954	-0.014663489	-0.221734891	-0.790073912	-0.776158891	-0.262495778	-0.116095744	-0.434003454	-0.429150647	-0.44203937	-0.548054513	-0.446891164	-0.354761129	0.17537746	-0.782104062	-0.390896031	-0.254916701	-0.472948879	-0.499329305	-0.536178884	-0.617481521	-0.664225382	-0.613941956	-0.529426463	-0.526059234	-0.514320085	-0.481156876	-0.455001076	-0.653313535	-0.60336866	-0.646089894	-0.259462376	-0.429150647	-0.205236247	0.023462884	-0.667880205	-0.549763588	-0.260978779	-0.32834784	-0.07338014	-0.40517201
Egr1	-0.007331549	-0.361011198	-0.549759726	0.008797893	0.816328097	0.12791315	0.167937974	-0.712456365	-0.509322894	-0.638883253	-0.507644702	-0.421131206	-0.170912639	-0.615710781	-0.356322348	1.365714613	0.077791523	0.866330141	0.594608482	-0.433975486	0.744898256	2.030208234	-0.049874602	-0.300626091	1.351063127	2.385441063	1.285095322	0.425939612	0.804142439	2.206182231	2.240096385	0.950240835	1.082434365	0.849429032	0.270089849	0.644278989	2.258140433	2.466973734	-0.026396383	-0.202242621	-0.014663489	0.185809044	0.60336866	0.221734617	0.947947821	0.292967018	-0.027863216	0.058685282	0.16942512	1.133668141	0.099872708	-0.348524784	-0.697454193	0.077791523	-0.181335974	-0.233770912	0.37512561	-0.292967058	-0.314460603	-0.459881283	1.074599742	-0.283798549	-0.510978992
Egr2	-0.695579963	0.132349163	-0.818374389	-0.680742168	0.430757817	-0.549757263	-0.737195845	-0.671543718	-0.587647052	-0.486097125	-0.653315018	-0.587632831	-0.110193172	-0.346967806	-0.549757263	1.262139966	-0.311378383	0.054279419	0.40517201	-0.253402658	0.133828404	0.517667341	-0.766310277	-0.262495778	0.617482282	1.565420522	-0.229253455	0.851528451	0.929781272	0.57725941	0.291437262	-0.208231772	0.392478184	0.164964783	-0.102820288	1.351061462	1.233562409	1.545930706	-0.55829496	-0.526059234	-0.617481521	0.556584207	0.424335729	0.099872708	0.208231699	-0.598107083	-0.68443757	-0.259462376	-0.631717508	-0.300626091	-0.34385635	-0.737195845	-0.752654318	-0.721919589	-0.662401317	-0.697445352	0.606885601	-0.968763799	-0.427549501	-0.746830713	-0.033731172	-0.582419672	-0.894331589
Egr3	0.038132885	1.087694268	0.144192066	0.164964783	0.19028581	0.030797062	-0.051342764	0.038132885	0.122005286	0.294497454	0.188793565	0.104294408	0.671543718	0.411543178	0.166451196	0.386154848	0.190285807	0.591117088	0.651502411	0.46640523	0.642478349	0.662401899	0.561721345	0.229253455	0.710572197	0.776158891	0.691856369	0.108718133	0.323710697	1.064322973	0.768274077	0.030797073	0.494357194	1.069412832	0.068970175	0.430757811	0.911914262	0.887808785	-0.093980107	0.270089849	0.14567308	-0.008797893	0.1605077	0.247352129	0.101346389	0.029330108	0.308302706	0.088090742	-0.181335974	0.256431341	-0.159022713	0.285324963	0.826585901	-0.14419142	-0.082204408	0.06456154	0.203739207	-0.342301909	0.09103608	-0.114619733	0.130870209	0.14419142	-0.008797893
Egr4	-0.302159994	0.606885601	-0.148638022	-0.1605077	-0.348524789	-0.236785177	-0.235277779	-0.123479633	-0.108720764	0.245840913	-0.079262493	-0.190285807	-0.080733274	0.346967806	-0.011730641	-0.027863216	-0.09692599	0.245840913	0.086618882	0.184317627	0.320623108	0.154569962	0.16942512	-0.312917316	0.37827261	0.197755543	-0.042535331	-0.392478179	-0.398817122	0.181347671	0.091035033	-0.135307984	-0.257946568	-0.417930969	-0.306765954	-0.453376733	-0.011730641	-0.032264094	-0.389314582	-0.11166845	-0.2142282	-0.496013207	-0.202242621	-0.135307936	-0.456626611	-0.221734617	0.181335974	-0.270089849	-0.43236608	-0.236785177	-0.492702513	-0.082204408	0.445278337	-0.326801352	-0.342301862	-0.2142282	-0.491049176	-0.6515025	-0.332995832	-0.417930969	-0.17537746	-0.336092067	-0.250376249
Ehf	1.595812099	0.445272693	-1.627748467	-1.644343199	-1.565420546	-1.900827709	-1.611572833	-1.627741177	-1.611611832	-1.541147581	-1.477586138	-1.590644935	-1.464707739	-1.365714613	-1.473264143	-0.526059234	-1.527005797	-1.199937973	-1.495137002	-1.460469248	-1.278468318	-1.239827423	-1.560492618	-1.069412832	0.191779135	-1.667203882	0.788076795	0.855738507	-1.468972599	-1.633330995	-1.399794007	-1.678966706	-1.661407629	0.435585955	-1.819258829	-0.987622724	-1.399794007	-1.560493161	-1.796981108	-1.655666203	-1.633225638	1.153306414	-1.395927489	-1.565420522	1.351061462	0.06456154	-1.435567897	-0.052811035	2.466972876	-0.987622724	-0.262495778	-0.673378878	-0.023463181	1.918743728	1.271896571	0.59985911	-1.734978542	-1.734978781	-1.842491622	0.142710074	-1.722062601	2.189921191	-1.734978542
Elf1	0.80819108	-0.233770912	1.419451976	0.297560386	-1.224255622	-0.085147209	1.709425628	1.883497509	1.278499256	0.923046882	0.999590993	1.909709677	1.78260696	0.737195845	1.842470424	1.415471778	1.473264143	1.850431197	1.946820861	1.661407711	1.242976479	1.504089585	0.887808476	1.627741177	1.319105431	0.706808729	1.340257663	0.686288752	0.187300883	1.230527758	0.959461245	0.790074188	0.936557786	1.158999056	0.486097125	1.38825598	0.883480487	1.103656605	-0.236785177	-0.066030943	0.408355538	0.847333322	0.748765943	0.185809044	1.147650623	0.792074161	0.582419672	1.153306414	0.892153033	0.451753576	0.874873391	0.72381993	0.714352979	1.291778816	1.31218118	1.403681407	-0.339195342	-0.07485045	-0.660587036	0.673378878	-0.016129958	0.961779106	-0.276176234
Elf2	0.13974831	0.494357188	0.585895981	0.308302706	0.479512725	0.024929607	0.58415564	0.587632831	0.584169776	0.703056041	0.578954261	0.592861888	0.541259153	0.695579963	0.541259153	0.673378878	0.50764355	0.577222174	0.544653709	0.688142314	0.834835721	0.664225966	0.644278989	0.359447378	0.701184243	0.565154287	0.408355538	0.365707938	0.526059234	0.656984562	0.689998139	0.291437364	0.22173462	0.279223225	0.250376249	0.570316138	0.461510431	0.720022082	0.190285807	0.688142271	0.458253345	0.409948841	0.300626091	0.309840181	0.378272144	0.110193172	0.265531579	0.3500826	0.066030943	0.276176234	0.259462376	0.371982756	0.463146667	0.239801578	0.539564195	0.247352129	0.332992001	0.1456731	0.023463154	0.268569811	0.265531579	0.337643301	0.203739207
Elf3	-0.577222174	1.048944777	0.427546497	0.061623147	-0.45988129	0.194766358	-1.051479388	-0.952538152	-0.907514467	-0.658759728	-0.909703242	-0.866330141	-0.866330141	-0.849429032	-0.845241299	-0.729536597	-0.820416758	-1.074599742	-0.896514367	-0.900892747	-0.606885601	-1.026428337	-0.889978671	-1.188039108	0.114619874	-1.17049759	0.999588725	-0.157538074	-1.176304874	-0.973509008	-0.957148489	-1.32258923	-1.064254333	-0.424335729	-1.188039108	-1.125383204	-1.00199901	-0.885642732	-1.179223335	-1.038872528	-1.051479388	-0.417930969	-0.992392202	-0.950240502	0.968763666	0.044002991	-0.925287051	0.085147209	0.322166521	-0.60336866	0.649693405	-0.029330108	-0.020529846	2.258140433	2.018997377	1.956527748	-1.095640614	-0.440424258	-1.301927747	0.256431341	-1.176304874	1.275175612	-1.156148087
Elf4	-0.96643028	-0.742968556	-0.262496954	-0.15160293	-0.714343935	-0.721919589	0.039600281	0.148637357	0.096928336	0.33144316	-0.200746939	0.262495778	0.254916701	0.689998139	0.308302706	0.317538549	0.309840181	0.361011198	0.505977931	0.932035444	0.733360884	0.203739386	-0.437197573	-0.07338014	0.199251038	-0.305229921	0.276176234	-0.497670577	0.027863216	-0.016130999	-0.044002991	-0.175377522	-0.193272417	-0.173888805	-0.126435038	0.113143969	0.110193172	-0.135307983	-0.332992001	-0.739117365	-0.539564195	-0.440424197	-0.205236247	-0.425939612	-0.326801352	-0.857849188	-0.818370724	-0.247352129	-0.628146694	-0.731447414	-0.570316138	-0.957148489	-0.718135747	0.163478732	-0.166451196	0.070440011	-1.285095322	-0.770240928	-1.221190664	-0.990004669	-0.885642423	-0.782104062	-0.907492506
Elf5	-0.999588725	-0.591117088	-0.925291195	1.918743728	-0.929781286	-1.182151798	-1.036370763	-1.233562409	-0.872752774	-0.997184189	-0.874875376	-0.994785361	-0.997184189	-0.892153033	-0.923046882	-1.054020721	-0.918580278	-0.920811301	-1.079815505	-1.329607008	-0.812252911	-1.066830991	-0.964102106	-1.03387542	-0.9008938	-1.182151798	-0.894331589	0.695579963	-1.079815505	-1.095711293	-1.128136312	-1.133668538	-1.179223351	-0.760436383	-1.125383204	-0.885642423	-1.142031033	-1.161859809	-1.064254319	-1.133668141	-1.125383204	2.041674546	-0.971102297	-1.021493346	-0.601612966	-0.608646867	-0.936557773	0.500989398	1.329606925	-1.026427435	-0.395645678	-1.006836995	-1.336707628	-1.064254319	-0.936557773	-1.03387542	-0.96643028	-1.085060735	-1.019047257	1.452069245	-0.987622724	-0.337643301	-1.176304874
Elk1	0.280747684	0.429150647	0.379848506	0.50764355	0.96876368	0.712456365	0.469674545	0.443655379	0.529439275	0.669710801	0.205236713	0.353200768	0.622805319	0.784091888	0.580685444	0.780119299	0.605126202	0.68443757	0.675216291	0.584155676	0.800106838	0.496013643	0.34385635	0.276176234	0.58242039	0.812252911	0.534488515	0.386154848	0.647886506	0.619294131	0.580685444	0.653313764	0.938826122	0.98287544	0.84315294	0.750703959	0.887808476	0.633506135	1.085060585	0.712456365	0.772210529	0.768274077	0.832765362	0.907492506	0.812252911	0.303694602	0.340748194	0.486097125	0.560007337	0.531112311	0.677055969	0.712456365	0.262499105	0.138267886	0.208231699	-0.032264083	0.874873391	0.784091996	1.03888448	0.223237376	0.612175035	0.325255639	1.019035534
Elk3	0.274653695	-0.026396383	0.98525074	0.317538549	0.24886391	0.15605378	1.354697727	1.51774373	0.987646624	1.109039292	0.030797132	1.224255604	1.167608585	1.224255604	0.774183213	0.994785361	1.133668141	1.100976551	1.139234615	1.673056391	0.640679774	1.768590864	0.55829496	1.103656221	0.194766598	1.258914128	0.812252911	0.887808476	1.927935918	2.296732601	2.385441063	1.26863149	1.638759313	0.629931105	1.601021897	0.84315294	0.932035386	1.490706126	1.077203988	0.662401317	1.285095322	0.810220337	0.987622724	0.731447414	0.68443757	0.606885601	0.445272693	1.661407607	0.332992001	0.710571321	0.780119299	0.950240502	0.419535872	-0.188793136	-0.303694602	-0.03666557	0.816328085	0.066030952	-0.218733102	0.116095744	0.637088777	0.859963669	0.406763262
Elk4	0.667880113	0.235277779	0.889982657	0.367275294	-0.181335976	-0.188793136	1.087694268	1.056568827	0.943400057	0.471311085	0.832767252	2.041674546	1.504088264	0.589374072	0.954840803	0.731447414	1.395927489	1.473264143	1.627741177	1.499597822	0.887808476	0.403582129	0.859963669	1.221176615	0.73527793	0.914131787	0.203739207	0.693716973	0.706808729	1.27197862	1.34744284	0.517667068	0.247352133	1.041380762	0.699313153	0.838987131	1.176304874	1.019035888	0.536178884	1.074599742	1.023957298	0.973446212	1.03387542	0.90528822	0.859963669	0.79809388	1.156148087	1.179223335	0.832765362	0.883480487	1.028903803	0.334541635	0.494363454	0.874873391	0.733360884	0.929781272	0.62102878	0.270089886	0.217231805	0.395645678	0.62102878	0.925287051	0.411543178
Emx1	0.181335974	0.476228253	0.02786334	0.024929607	0.044002991	-0.157538074	-0.046938596	-0.014663489	0.291444315	0.440424197	0.15012032	-0.054279419	0.09692599	0.451753576	0.179845754	0.120525298	0.07485044	0.541259153	0.254916701	0.451753604	0.554875068	0.446891557	0.200746484	-0.200746484	0.163478933	0.14419142	0.527742106	0.203739207	0.286852037	0.066035202	0.029330108	-0.193272482	0.082204409	-0.138267886	-0.170912639	0.329895108	0.176866501	0.088090773	-0.268569811	0.05574792	-0.029330108	-0.325255639	0.041067762	0.176866501	-0.32834784	0.704931153	0.170912639	-0.14419142	-0.197755543	-0.080733274	-0.235277779	0.032264083	0.589381543	-0.119048524	-0.110193172	0.032264083	0.182826593	-0.395645733	0.179847824	-0.17537746	0.2142282	0.339195342	0.001466297
Emx2	-0.34385635	0.718126644	-1.233567934	-1.536399725	-1.673056312	-1.728484801	-1.811733468	-1.748188284	-1.918790161	-1.473264143	-1.468975933	-1.565420522	-1.804308576	-1.443769802	-1.545930168	-1.761707901	-1.611572833	-0.927531837	-1.508609105	-1.139234686	-1.111742826	-1.242977571	-1.545930168	-1.918743728	-1.23356393	-0.964102106	-1.464707739	-1.811733468	-1.473264143	-1.499694464	-1.638759291	-0.07779155	-1.271896588	-0.481156876	-0.265531579	-2.077777149	-0.245840913	-1.633226206	-1.667203882	-1.395927489	-1.748188284	-1.026427435	-1.285095322	-1.319103806	-1.575391102	0.033731172	-1.477582785	-1.826887847	-0.553167537	-1.728484801	-1.866711178	-1.900827709	-1.218124513	-1.580435227	-1.748188284	-1.703207428	-1.011698482	-0.909701303	-0.790083001	0.019063003	-1.892092116	0.085147209	-1.606275183
En1	-0.637088777	-0.55829496	-0.816331741	-0.58415564	-0.387734241	-0.714343924	-0.80616512	-0.754588413	-0.754606674	-0.566873237	-0.66422689	-0.712456365	-0.608646867	-0.577222174	-0.605126202	-0.622805319	-0.721919589	-0.596356877	-0.594608482	-0.256431357	-0.499329305	-0.486097552	-0.673378878	-0.838987131	-0.589374798	-0.153086211	-0.536178884	-0.892153033	-0.764349405	-0.810272603	-0.750703959	-0.701183624	-0.074850441	-0.704931153	-0.271610506	-0.519342445	-0.778137581	-0.637088998	-0.531112311	-0.28227279	-0.742968556	-0.624583811	-0.750703959	-0.491049176	-0.961779106	-0.818370724	-0.58415564	-0.849429032	-0.898701391	-0.786082793	-0.887808476	-0.851528451	-0.437203115	-0.862081972	-0.845241299	-0.782104062	-0.896514367	-0.847333439	-0.896524681	-1.021493346	-0.756534883	-0.752644777	-0.826575424
En2	-1.193967569	-1.051479388	-1.122643562	-1.176304874	-1.147650641	-0.527742106	-1.333140506	-1.411519997	-1.392115259	-1.230448383	-1.285098239	-1.322588767	-1.190998146	-1.079815505	-1.268631046	-1.365714613	-1.336690685	-1.333140506	-1.262139966	-1.111742896	-0.997184189	-1.288431061	-1.190998146	-1.265378892	-1.109040659	-1.326089743	-1.161859405	-1.305320405	-1.199937973	-1.29522569	-1.329606925	-1.590645492	-1.329606942	-1.384450447	-1.395927489	-1.090335459	-1.255701238	-1.255701675	-1.392081571	-1.100976551	-1.275175612	-1.456256454	-1.38825598	-1.173396323	-1.473264143	-1.354697727	-1.233562409	-1.34744284	-1.376898506	-1.265378892	-1.384450447	-1.288429929	-1.258930086	-1.443769802	-1.392081571	-1.336690685	-0.851528451	-1.271896746	-1.443786412	-0.770240822	-1.179223335	-1.407589973	-1.580435227
Eno1	1.056568827	2.931450373	2.437988578	3.259545599	3.259545649	3.259545599	2.437977658	2.568997675	2.498245796	3.05604086	2.327805494	2.116786275	2.240096385	3.259545599	1.527005797	2.385441063	2.222748389	2.030206451	2.840270538	2.410884424	2.767823288	2.17435001	2.931450373	2.609831826	2.103430455	2.258140433	2.568997675	1.079815505	1.703207428	2.258286102	1.875038801	3.25954674	3.259545642	3.259545599	3.259545599	0.640679774	2.06544426	1.734979146	3.259545599	2.053415487	2.077777149	3.259545599	3.05604086	3.259545599	3.05604086	3.259545599	3.05604086	1.997306114	1.78260696	2.222748389	2.655503695	2.053415487	2.159308773	2.840270538	2.144686013	3.05604086	1.956527748	3.259546047	2.609861852	2.840270538	2.498185341	1.842470424	3.259545599
Eny2	2.206039922	0.389314582	0.646084598	0.975795446	1.173396341	0.859963669	0.615710781	0.768274077	0.660595422	0.802123018	1.004417366	0.515992769	0.315997395	0.37512561	0.367275294	0.429150647	0.845241299	0.271610506	0.218730586	0.132349171	-0.920811301	0.218730778	1.340257663	1.095640614	0.545503993	0.522697914	0.13974831	2.532018038	2.410884273	0.770290509	0.752644777	0.887808787	0.98524634	0.479512718	1.319103806	1.997306114	0.764349405	0.725723122	1.249313764	1.00199901	1.082434351	1.016583815	0.971102297	1.193967569	0.964102106	1.673056286	1.616915754	0.932035386	1.114454448	0.943377228	1.164729219	0.830698541	1.435586094	1.111742826	1.125383204	1.158999056	2.317144397	0.79809399	1.58045341	0.968763666	2.258140433	1.892092116	0.667880113
Eomes	-1.258914128	-1.336690685	-1.059128504	1.754908301	0.927531852	-0.481156876	-1.252501162	-1.34744284	-1.388289575	-1.092984221	-1.30874612	-1.443769802	-1.333140506	-0.929781272	-1.252501162	-1.285095322	-1.333140506	-1.082434351	-0.456626611	2.46697303	-1.004415086	-1.12263952	-1.249313764	-0.376698414	-1.064255631	-1.144836343	-0.136787762	-1.504088264	-1.38825598	-1.233641985	-1.242976479	-1.48192947	-1.464707758	-1.468972599	-1.369423704	-1.486303076	-1.17049759	-1.262140406	-1.560492618	-1.373151588	-1.452069245	-1.351061462	-1.369423704	-1.315634671	-1.354697727	-1.435567897	-1.291778816	-0.954840803	-1.508609105	-1.513160754	-1.560492618	-1.531685993	-1.176319785	-1.185090357	-1.322588767	-1.499597727	-1.473264143	-1.347443025	-1.167622018	-0.104294408	-1.285095322	-1.439656835	-1.51774373
Ep300	1.133668141	1.340257663	1.3019186	1.05912376	1.407589995	1.142031033	1.255701238	1.473264143	1.17633334	0.544653709	0.957150661	1.580435227	1.842470424	1.167608585	1.468972599	1.734978542	1.092984221	1.622304881	1.495137002	1.946820983	1.997306114	1.565421897	1.595812099	1.439656835	1.147652038	1.023957298	1.435567897	1.611572833	1.354697727	1.13652032	1.026427435	0.673379114	0.800106848	1.661407607	1.090335459	1.575391102	0.810220337	1.144836742	0.822466206	1.246138913	1.182151798	1.508609105	1.38825598	1.447907151	1.31218118	1.239826334	0.943377228	1.550748107	1.638759291	1.329606925	1.804308576	1.373151588	0.73337018	1.585519578	1.601021897	1.30874315	1.690963507	1.622305104	0.845251023	0.754588413	1.411519997	1.697053907	1.504088264
Epas1	-0.215728512	0.735277023	2.736406736	-0.24131059	-0.536178892	0.695579963	-0.633505914	-0.758484201	-0.397240517	-0.378272144	-0.532800869	-0.342301862	-0.566873237	-0.28227279	-0.442039216	0.178355932	-0.522697914	-0.001466297	0.135307936	0.067500491	-0.182826593	-0.169425269	0.695579963	1.147650623	0.127913307	2.655503695	0.088090742	2.498185341	1.97650927	2.84045376	2.206039922	-0.534488702	-0.238293112	0.782104062	-0.357884429	1.139234615	0.975795446	2.437978507	-0.812252911	1.986801095	2.532018038	2.258140433	2.707438993	2.338724982	1.336690685	2.018997377	2.159281402	3.259545599	1.023957298	0.706808729	2.090431892	1.026427435	1.011711306	1.866711178	0.561721345	0.987622724	0.085147209	0.289908223	-0.317542202	2.385441063	2.655503695	2.1743481	0.973446212
Erf	0.276176234	0.456626611	0.061623423	0.752644777	0.971102312	0.812252911	0.421131206	0.289908183	0.322174318	0.626364266	0.370413539	-0.104294408	0.086618882	0.514320085	0.054279419	0.371982756	0.539564195	0.442039216	0.408355538	0.312917336	0.459881283	1.388257199	0.359447378	-0.117572007	1.224257113	0.766310277	0.046938596	0.527742106	1.021493346	0.929841251	0.826575424	0.733361141	0.841068236	1.369423704	0.691856369	0.714343924	1.473264143	1.021493702	0.570316138	0.013197051	0.337643301	0.345411663	0.468039252	0.712456365	0.660579436	0.356322348	0.438810318	0.260978779	0.403581775	0.182826593	0.367275294	0.205236247	0.163480804	0.492702513	0.320623108	0.129391539	0.570316138	0.6515025	0.048407104	0.482802325	0.546353324	0.816328085	0.560007337
Erg	0.368843546	-0.666051644	-0.011730693	-0.822466206	-1.011698497	-1.031386449	1.997306114	1.221176615	1.147678396	0.742968556	-0.215729001	1.570386445	-0.772210529	-0.080733274	-0.701183378	-0.578952947	0.471311085	-0.336092067	-0.660579436	-0.718126689	0.283798549	-0.491049607	0.079262313	-0.016129958	-0.635297117	0.09692599	-0.026396383	0.414734974	1.358351856	1.875159757	1.866711178	-0.680742406	-0.784091898	-0.885642423	-0.592861888	0.633505914	-0.129391539	-0.055747939	-0.877019117	0.196260733	0.703056041	0.164964783	0.320623108	-0.089562791	-0.129391539	0.170912639	0.052811035	1.281774836	-0.624583811	-0.153086211	-0.042535331	-0.322166521	-0.142711883	-0.735277023	-0.72381993	-0.500989398	-0.585893357	-0.656942273	-0.936568548	-0.55829496	-0.308302706	0.276176234	-0.113143969
Esr1	0.638883253	0.816328085	0.80212661	-0.729536597	-0.680742178	-0.776158891	0.739117365	0.26705039	0.221739983	0.456626611	-0.476229334	-0.389314582	0.035198333	0.161993039	-0.3814224	-0.17537746	0.302159994	-0.323710697	-0.394061438	0.151602939	-0.051342764	-0.164964928	-0.60336866	-0.197755543	-0.342302283	0.35164126	-0.035198333	-0.342301862	-0.257946564	-0.196273394	0.082204408	0.14419147	-0.422732934	-0.425939612	-0.117572007	0.046938596	0.870593883	0.686288991	-0.038132885	1.419445618	-0.389314582	1.399794007	1.122638534	0.589374072	0.565154287	0.88132264	1.291778816	-0.443655379	1.504088264	2.437977658	0.110193172	-0.554875068	-0.007331642	-0.185809044	-0.170912639	-0.546353324	-0.546353324	-0.762391551	-0.458258617	-0.53279966	-0.40517201	-0.123479633	-0.847333322
Esr2	0.130870209	-0.451753576	-1.061690328	-0.985246327	-0.936557788	-1.079815505	-1.016583815	-1.014138146	-0.758502556	-0.651502411	-0.851530384	-0.88132264	-0.925287051	-0.818370724	-0.992392202	-0.943377228	-0.847333322	-0.671543718	-0.828635235	-0.834835773	-0.482802325	-0.82657615	-0.737195845	-1.066830054	-0.830699565	-0.999588725	-0.88132264	-0.911914262	-1.114454448	-0.982938844	-0.999588725	-1.05402109	-0.714343933	-1.100976551	-0.98287544	-1.038872528	-0.849429032	-1.014138499	-1.028903803	-0.964102106	-0.929781272	-1.193967569	-1.128136312	-1.085060585	-0.994785361	-1.074599742	-0.945660074	-0.497670577	-0.342301862	-1.117174227	-1.233562409	-1.026427435	-1.0363839	-0.841068225	-0.964102106	-1.098304703	-1.122638534	-1.18509052	-1.185103992	-1.074599742	-1.10634378	-1.046416836	-1.011698482
Esrra	-0.041067762	0.93882611	0.486099302	0.542955655	0.218730589	0.289908183	0.123479633	0.233770912	0.268576311	0.964102106	0.448511815	0.185809044	0.443655379	0.758484201	0.371982756	0.510978992	0.221734617	0.594608482	0.390895895	0.507643582	0.774183213	0.594609004	0.326801352	0.33144316	0.502651481	0.250376249	0.332992001	-0.16942512	-0.107243327	0.211242633	0.221734617	0.464772547	0.766310287	0.205236247	0.208231699	-0.200746484	0.203739207	0.061623169	0.371982756	1.185090357	1.156148087	0.394061438	0.445272693	0.952538152	0.221734617	1.343841645	0.778137581	0.153086211	0.456626611	0.105768754	0.142710074	0.265531579	0.541266014	1.119902233	0.502650862	1.768589311	-0.200746484	-0.1456731	0.193274638	0.424335729	-0.026396383	-0.008797893	-0.083675719
Esrrb	0.033731172	-0.950240502	-0.710574504	1.550748107	-0.603368669	1.741545714	-1.167608585	-1.153306414	-0.857869947	-0.778137581	-1.128138873	-0.826575424	-1.054020721	-0.721919589	-1.004415086	-0.968763666	-1.00926478	-0.952538152	-0.968763666	-0.739117412	-0.838987131	-0.872732421	-0.800106838	-1.224255604	-0.883481575	-0.868460054	-0.874873391	-1.236688352	-1.122638534	-0.870650044	-0.536178884	-1.072003085	-0.693716982	-1.130897934	-1.190998146	-1.230448383	-0.887808476	-0.975795786	-0.53279966	-0.365707938	0.279223225	-0.613941956	-1.090335459	-0.914131787	-1.133668141	0.334541635	-0.859963669	-1.074599742	-1.031386449	-1.128136312	-0.311378383	-1.239826334	-1.085074339	-1.031386449	-0.98287544	-1.006836995	-1.202939156	-0.905288345	-1.090348003	-1.185090357	-0.964102106	-1.153306414	-1.190998146
Esrrg	0.392478179	-0.11166845	-0.770244272	-0.855738507	-0.764349417	-0.845241299	-0.849429032	-0.847333322	-0.788095866	-0.79809388	-0.816329937	-0.828635235	-0.788076795	-0.504313704	-0.748765943	-0.675216291	-0.788076795	-0.497670577	-0.776158891	-0.61571082	-0.417930969	-0.704931772	-0.656942183	-0.716234012	-0.731448315	-0.578952947	0.387734235	-0.017596462	-0.714343924	-0.117579591	-0.788076795	-0.750704222	-0.598107091	-1.048944777	-0.929781272	-0.370412698	-0.752644777	-0.909701494	-0.81428882	0.522697914	0.764349405	-0.565154287	-0.370412698	0.35164126	-0.804142439	0.985246327	-0.11166845	-0.499329305	0.212728366	-0.110193172	-0.251889159	0.095452946	-0.124958784	-0.294497454	0.332992001	-0.212728366	-0.002932598	-0.288379816	-0.651509906	-0.370412698	-0.565154287	-0.572040105	-0.822466206
Esx1	-1.376898506	-0.774183213	0.161993764	-0.37512561	-1.153306431	-1.176304874	-1.227346154	-1.190998146	-0.945682958	-0.853631602	-1.153309031	-1.161859405	-1.136447009	-0.883480487	-1.051479388	-1.111742826	-1.150473953	-0.721919589	-1.014138146	-0.957148549	-0.90528822	-1.023958198	-0.950240502	-1.119902233	-0.914132914	-0.932035386	-1.043895515	-1.431502641	-1.271896571	-1.028970176	-1.048944777	-0.934294536	-1.255701255	-1.322588767	-1.30874315	-1.167608585	-1.079815505	-1.087694646	-1.090335459	-1.153306414	-1.098304703	-1.278468318	-1.176304874	-1.117174227	-1.34744284	-1.125383204	-1.011698482	-1.144836343	-1.218109072	-1.262139966	-1.340257663	-1.340257663	-0.947959837	-1.30874315	-1.117174227	-1.139234615	-1.490705608	-1.26214014	-1.58553782	-1.384450447	-1.369423704	-1.369423704	-1.212007876
Etohi1	1.028903803	1.271896571	0.814292467	1.092984221	1.541147605	1.322588767	1.227346154	0.774183213	1.435602637	0.491049176	1.233565209	0.451753576	0.403581775	0.297560386	0.587632831	0.594608482	0.294497454	-0.990004669	0.110193172	-1.041380827	0.617481521	0.116095846	-0.542955655	1.056568827	0.073380231	0.764349405	-0.122002333	1.678966118	1.411519997	0.54299068	0.591117088	0.838987424	1.090335473	0.655126789	0.98287544	0.987622724	0.403581775	0.211229081	1.150473953	1.271896571	1.395927489	0.999588725	1.754908301	1.956527748	1.285095322	1.51774373	1.531685993	1.119902233	0.497670577	1.415471778	1.384450447	1.362024075	1.460487669	1.281774836	1.153306414	1.167608585	1.085060585	0.554875144	0.378276496	1.224255604	1.242976479	1.633225638	1.212007876
Ets1	-0.37512561	-0.397230905	0.494359402	-0.002932598	-0.481156883	-0.35164126	0.170912639	0.838987131	-0.127916245	-0.052811035	-0.247352691	2.130530433	2.568997675	0.105768754	1.486303076	0.270089849	1.541147581	2.385441063	2.707438993	2.338725129	0.739117365	1.069413771	0.606885601	2.317144397	0.33919576	1.395927489	-0.28227279	0.741041597	1.78260696	2.05354795	2.159281402	0.612175249	0.496013213	0.422732929	0.688142271	1.690963507	0.553167537	1.117174616	0.262495778	0.455001076	1.069412832	0.619254184	0.754588413	0.438810318	0.256431341	0.680742168	0.656942183	1.667203882	-0.206733743	0.20973012	0.742968556	-0.150119979	0.129393179	-0.221734617	0.400404336	0.354761129	0.3500826	-0.267050426	-0.379851174	-0.09692599	-0.06456154	-0.370412698	0.300626091
Ets2	0.866330141	0.199250792	2.49819653	1.673056286	0.494357195	0.387734235	0.262495778	0.049874602	-0.014663844	0.288379776	0.297561061	0.466405201	0.185809044	-0.05721654	-0.964102106	1.842470424	0.464772384	2.568997675	0.471311085	-0.37198278	1.690963507	0.560007829	0.828635235	0.744898256	1.819261071	1.522358562	1.139234615	1.173396323	1.834623874	2.33887585	1.709425628	1.748188896	1.575391123	1.956527748	0.96643028	1.285095322	1.661407607	1.295142593	1.278468318	1.340257663	1.622304881	1.616915754	1.185090357	0.909701178	1.834623874	1.109039292	0.822466206	1.918743728	1.775554855	1.395927489	1.443769802	1.041380762	1.735000535	2.206039922	2.767823288	1.78260696	0.07485044	0.638883341	0.451758773	1.023957298	0.526059234	1.03387542	0.326801352
Etv1	-0.085147209	-0.768274077	-0.929785437	-1.087694268	1.333140526	0.398817122	-0.911914262	-0.706808729	-0.99720832	-1.014138146	-1.077206433	-1.00199901	-1.182151798	-0.80616512	-0.260978779	-0.182826593	-1.077203988	-0.90089269	-1.119902233	-1.069412899	-1.011698482	0.735277669	-0.792074161	-0.384576417	-0.88780957	-0.070440011	-0.319080452	0.202242621	-0.138267886	-0.580722903	-1.125383204	-0.188793203	0.291437266	-0.637088777	-0.054279419	0.05574792	0.245840913	1.673056868	0.624583811	-0.052811035	0.916353783	0.133828404	-0.17537746	-0.35164126	-0.019063003	0.916353783	-0.710571321	0.14567308	0.1249572	1.176304874	0.27769941	1.403681407	-0.386159743	-0.419530554	-0.587632831	-0.58415564	1.709425628	0.382998988	1.051491485	-0.135307936	-0.421131206	-0.677055969	1.427460729
Etv2	-0.629931105	-0.560007337	-0.677059001	-0.596356877	0.024929607	-0.642478349	-0.79407756	-0.746830713	-0.522710563	-0.421131206	-0.693718547	-0.671543718	-0.770240822	-0.356322348	-0.693716973	-0.737195845	-0.671543718	-0.300626091	-0.649693405	-0.531112345	-0.370412698	-0.357884744	-0.619254184	-0.780119299	-0.66058025	-0.780119299	-0.362575895	-1.048944777	-0.857849188	-0.631758259	-0.792074161	-0.631717729	-0.455001082	-0.790073912	-0.868460054	-0.699313153	-0.703056041	-0.792074436	-0.720021831	-0.744898256	-0.762391446	-0.985246327	-0.841068225	-0.836909636	-0.877019117	-0.774183213	-0.517666886	-0.874873391	-0.810220337	-0.877019117	-0.961779106	-0.770240822	-0.572047356	-0.758484201	-0.624583811	-0.626364266	-0.987622724	-0.916353909	-0.849438805	-0.916353783	-0.788076795	-1.016583815	-1.00926478
Etv3	-0.023462884	0.200746484	0.892157029	0.914131787	0.45988129	0.522697914	1.061685573	0.70868878	0.776177674	0.55829496	0.459882327	0.857849188	1.555602039	0.868460054	0.766310277	1.690963507	0.830698541	0.90089269	1.275175612	0.32525566	0.481156876	1.153307427	0.468039252	1.242976479	1.796983323	0.704931153	2.144686013	0.770240822	0.703056041	0.987686434	1.051479388	0.510979171	1.079815519	1.023957298	0.622805319	0.959461245	0.589374072	0.474588098	0.631717508	0.772210529	0.896514367	1.188039108	1.42344183	0.980510022	1.34744284	0.631717508	0.792074161	0.990004669	0.778137581	0.838987131	0.721919589	0.746830713	0.750713475	1.555602039	0.920811301	1.690963507	0.2262444	0.710571419	0.500995162	1.477582785	0.544653709	0.918580278	0.551461604
Etv4	-0.706808729	0.03666557	-0.317539971	0.973446212	0.150119982	0.688142271	-0.479512718	-0.3814224	-0.526071964	-0.2262444	-0.49105029	-0.378272144	-0.315997395	0.014663489	-0.34385635	-0.371982756	-0.455001076	-0.15160293	-0.24131059	-0.236785192	0.250376249	-0.297560648	-0.27769941	-0.610410008	-0.211229268	-0.205236247	-0.163478732	-0.786082793	-0.361011198	-0.215742428	-0.378272144	0.306766062	0.170912641	0.108718133	0.279223225	-0.778137581	-0.091035033	0.068970199	0.004398904	-0.235277779	-0.451753576	-0.492702513	-0.60336866	-0.585893357	-0.729536597	-0.496013207	-0.326801352	-0.55829496	-0.505977931	-0.553167537	-0.680742168	-0.494357188	-0.175379684	-0.203739207	-0.448510798	-0.398817122	-0.173888805	-0.565154364	-0.138269477	-0.244330253	-0.102820288	-0.522697914	-0.286852037
Etv5	0.256431341	-0.244330253	-0.274654925	0.774183213	1.447907173	1.570386445	0.166451196	0.20973012	-0.394070974	0.00586522	-0.101346619	-0.308302706	-0.561721345	-0.50764355	-0.297560386	0.796084127	-0.066030943	-0.505977931	-0.13974831	-0.448510826	-0.251889159	1.748189819	0.142710074	0.046938596	0.496013818	0.170912639	-0.784091888	0.79809388	0.319080452	0.351663944	-0.229253455	0.706808976	0.870593895	0.147155058	0.28227279	0.163478732	0.573765761	0.826575711	0.515992769	0.244330253	0.105768754	0.32834784	-0.013197051	-0.424335729	0.132349163	0.181335974	-0.40517201	1.580435227	-0.289908183	0.116095744	0.409948841	0.052811035	0.110194569	0.458253345	-0.376698414	-0.4501316	1.233562409	-0.389314636	0.491054825	0.820416758	1.395927489	0.322166521	1.147650623
Etv6	-0.735277023	0.549757263	0.370414357	-0.980510022	0.245840917	-0.023462884	2.317144397	1.850431197	1.909755892	1.601021897	0.408356465	0.510978992	0.376698414	1.218109072	1.560492618	1.536399725	1.447907151	0.161993039	0.474587933	0.427544609	1.176304874	1.125384192	-0.164964783	0.445272693	1.278469893	0.686288752	1.900827709	0.251889159	0.565154287	1.301996754	1.119902233	0.440424351	0.497670584	1.031386449	0.727628421	0.796084127	0.227748671	1.22425603	0.271610506	-0.105768754	0.265531579	1.119902233	0.354761129	0.193272414	1.167608585	0.651502411	0.224740636	0.315997395	1.326089743	0.4501316	1.315634671	-0.126435038	0.416337721	0.554875068	1.103656221	0.306765954	0.223237376	0.847333439	-0.001466314	-0.030797062	0.136787762	0.748765943	0.592861888
Evx1	-0.585893357	-1.100976551	-1.164734436	-1.164729219	-1.252501181	-1.319103806	-1.179223335	-1.188039108	-1.202968266	-1.095640614	-1.298523018	-1.268631046	-1.117174227	-1.153306414	-1.185090357	-1.136447009	-1.158999056	-1.072002709	-1.036370763	-0.92304694	-0.68443757	-1.164730242	-1.019035534	-1.278468318	-0.982876651	-0.980510022	-1.173396323	-1.182151798	-1.227346154	-1.197024692	-1.147650623	-1.033875782	-1.452069264	-1.136447009	-1.252501162	-1.407589973	-1.077203988	-1.059124129	-1.322588767	-1.258914128	-1.285095322	-1.322588767	-1.158999056	-1.199937973	-1.218109072	-1.239826334	-1.167608585	-1.221176615	-1.150473953	-1.242976479	-1.20595113	-1.301912769	-1.125397469	-1.190998146	-1.185090357	-1.167608585	-1.373151588	-1.221176783	-1.354713312	-1.144836343	-1.221176615	-1.419445618	-1.373151588
Evx2	-0.274653695	0.499329305	-0.024929719	-0.093980107	-0.364141479	-0.113143969	-0.188793136	-0.122002333	-0.107245923	0.505977931	0.024929664	-0.20973012	-0.088090742	0.453376733	-0.044002991	0.002932598	-0.085147209	0.353200768	0.105768754	0.368843569	0.515992769	0.247352347	0.259462376	-0.365707938	0.2337712	0.259462376	0.409948841	-0.601612966	-0.223237376	0.04840967	-0.068970175	-0.191778965	-0.10134639	-0.325255639	-0.181335974	-0.505977931	0.132349163	0.036665583	-0.382998936	0.046938596	-0.122002333	-0.509310568	-0.265531579	-0.220232355	-0.40517201	-0.1605077	0.305229921	-0.315997395	-0.15605378	-0.262495778	-0.582419672	-0.079262313	0.417936267	-0.236785177	-0.203739207	-0.190285807	-0.48939717	-0.695580059	-0.260981781	-0.365707938	-0.236785177	-0.459881283	-0.167937974
Ezh1	1.10634378	0.90308829	1.061690328	0.651502411	0.703056052	0.727628421	1.021493346	0.830698541	0.693733761	0.735277023	0.544654945	0.780119299	1.322588767	1.061685573	1.233562409	1.188039108	0.898701391	0.853631602	1.365714613	1.495137096	1.460469156	1.319104964	1.190998146	1.144836343	0.784092854	1.305320405	0.885642423	0.671543718	0.417930969	1.380753773	1.281774836	0.610410222	0.615710789	1.014138146	0.389314582	0.466405201	1.376898506	1.227346582	0.251889159	1.365714613	1.38825598	1.054020721	1.473264143	1.072002709	1.193967569	1.531685993	0.796084127	1.439656835	1.215052863	0.812252911	1.265378892	1.230448383	1.23984205	1.133668141	1.077203988	1.298520071	0.058685282	0.500989467	0.716242253	1.098304703	0.729536597	0.887808476	0.437197573
Ezh2	2.655503695	0.541259153	0.662404284	1.858510083	2.240096419	1.866711178	1.411519997	1.986801095	1.986849175	1.365714613	1.976513756	2.338724982	0.484449072	1.125383204	0.877019117	0.671543718	1.97650927	1.883497509	0.898701391	0.640679814	0.179845754	-0.233771117	1.842470424	1.565420522	1.074601067	0.221734617	0.90089269	1.036370763	1.796981108	0.071914638	0.262495778	1.301913225	1.019035547	1.407589973	1.531685993	1.161859405	0.259462376	0.314457095	1.946820861	0.438810318	0.469674545	1.380664708	0.682588713	1.054020721	0.830698541	0.265531579	0.230758753	0.48939717	0.458253345	-0.091035033	1.066830054	0.041067762	0.561728465	1.239826334	1.468972599	1.176304874	2.06544426	2.240096693	1.373167385	0.985246327	0.752644777	1.384450447	1.271896571
Ferd3l	-1.139234615	-0.978150037	-1.156153265	-1.130897934	-1.233562428	-1.343841645	-1.202939156	-1.150473953	-1.066855871	-0.816328085	-0.952540314	-1.193967569	-1.224255604	-0.784091888	-1.119902233	-1.061685573	-1.130897934	-0.575493115	-1.043895515	-0.929781331	-0.573765761	-1.006837879	-0.999588725	-1.369423704	-1.117175604	-0.934294209	-1.087694268	-1.023957298	-1.109039292	-1.066898874	-1.161859405	-0.802123299	-0.961779118	-1.221176615	-1.319103806	-1.061685573	-1.082434351	-1.128136705	-1.144836343	-1.046416836	-1.249313764	-1.262139966	-1.252501162	-1.167608585	-1.212007876	-1.114454448	-1.066830054	-1.384450447	-1.153306414	-1.212007876	-1.278468318	-1.358351856	-1.048958074	-1.224255604	-1.041380762	-0.96643028	-1.098304703	-1.291778993	-1.26539345	-1.139234615	-1.023957298	-1.041380762	-1.233562409
Fev	-0.244330253	1.05912376	0.289909481	0.132349163	-0.166451198	0.089562791	0.085147209	0.086618882	0.288386755	0.737195845	0.25794715	0.001466297	0.099872708	0.646081704	0.264013377	0.223237376	0.105768754	0.522697914	0.32834784	0.464772413	0.731447414	0.458253747	0.646081704	-0.114619733	0.477870435	0.580685444	0.601612966	-0.099872708	-0.049874602	0.455030427	0.250376249	0.154569881	0.032264083	-0.184317615	-0.007331549	-0.05574792	0.325255639	0.196260801	-0.194766358	0.456626611	0.297560386	-0.33144316	-0.044002991	0.07338014	-0.212728366	0.1605077	0.768274077	0.038132885	-0.205236247	0.390895895	-0.312917316	0.695579963	1.164743983	0.014663489	0.091035033	0.182826593	-0.357884429	-0.362575945	0.071910826	-0.071909999	-0.09250747	0.030797062	0.061623147
Fezf1	-1.133668141	-0.889978671	-0.941103466	-0.80616512	-0.997184204	-1.193967569	-0.973446212	-0.90089269	-0.957171652	-0.59985911	-0.907494566	-0.862081972	-0.841068225	-0.671543718	-0.80819108	-0.934294209	-0.859963669	-0.587632831	-0.804142439	-0.836909689	-0.613941956	-0.638883814	-0.701183378	-1.117174227	-0.68999899	-0.887808476	-0.537870775	-1.139234615	-1.00926478	-0.792125256	-0.911914262	-1.305320862	-0.889978682	-1.173396323	-1.147650623	-0.521019452	-0.830698541	-1.066830425	-1.333140506	-1.147650623	-1.082434351	-1.354697727	-1.142031033	-1.036370763	-1.158999056	-1.061685573	-0.800106838	-1.098304703	-1.130897934	-1.188039108	-1.133668141	-0.93882611	-0.644287156	-1.100976551	-1.046416836	-1.142031033	-1.077203988	-1.340257847	-1.281789583	1.761707901	-1.142031033	-1.00926478	-1.090335459
Fezf2	-0.58415564	-0.710571321	-0.742971883	-0.872731654	-0.816328097	-1.016583815	-0.733360884	-0.741041597	-0.731465114	-0.517666886	-0.60337003	-0.746830713	-0.592861888	-0.638883253	-0.572040105	-0.697445352	-0.686288752	-0.504313704	-0.675216291	-0.638883293	-0.373553725	-0.387734576	-0.570316138	-0.786082793	-0.568594552	-0.721919589	2.707438993	-0.820416758	-0.768274077	-0.766359711	-0.766310277	-0.959461581	-0.936557786	-0.826575424	-0.936557773	-0.500989398	-0.691856369	-0.565154483	-0.968763666	-0.748765943	-0.812252911	-1.006836995	-0.849429032	-0.80616512	-1.036370763	-0.790073912	-0.682588713	-0.847333322	-0.936557773	-0.907492506	-0.849429032	-0.697445352	-0.774193026	-0.868460054	-0.772210529	-0.824519088	-0.701183378	-1.026427576	0.631724776	-1.041380762	-0.746830713	-0.701183378	-0.496013207
Fhl2	-0.647886506	-0.345411663	1.179228617	0.907492506	-0.424335735	-0.531112311	-0.810220337	-0.812252911	-0.725740432	-0.573765761	-0.8265773	-0.885642423	-0.750703959	-0.712456365	-0.714343924	-0.699313153	-0.196260733	-0.68443757	-0.433975459	-0.107243334	-0.429150647	-0.693717582	-0.585893357	-0.575493115	-0.06897026	1.473264143	-0.476228253	-0.315997395	-0.042535331	-0.735324455	-0.673378878	1.722063204	1.380664726	1.153306414	1.684934727	0.667880113	0.068970175	0.331443276	0.606885601	-0.406763262	2.840270538	-0.06456154	-0.312917316	-0.233770912	0.551461604	0.752644777	-0.776158891	-0.398817122	0.03666557	-0.703056041	-0.322166521	-0.660579436	-0.88565365	0.242820147	0.987622724	0.79809388	-0.400404336	-0.474587998	-0.494362875	-0.280747684	-0.486097125	-0.739117365	-0.655126789
Fhl5	-1.048944777	-1.268631046	-1.997315059	-2.159281402	-2.041674577	-2.206039922	-2.103427862	-2.06544426	-2.030255581	-1.927935918	-1.850435397	-2.189921191	-2.018997377	-1.834623874	-1.892092116	-1.927935918	-1.918743728	-2.317144397	-1.966421116	-1.98680122	-1.754908301	-1.804310161	-2.030206451	-1.768589311	-1.997308575	1.085060585	-1.826887847	-1.997306114	-1.956527748	-0.784142468	-1.937292681	-2.05939363	-1.804308599	-1.900827709	-1.661407607	-1.927935918	-1.748188284	-1.117174616	-1.927935918	-0.760436383	-2.008034544	0.107243327	-0.437197573	-1.399794007	-0.987622724	-1.956527748	-2.090431892	-1.966421116	-1.275175612	-2.159281402	-0.054279419	-1.97650927	-1.407607816	-1.927935918	-1.834623874	-1.522358562	-2.090431892	-2.09043218	-2.317171055	-1.866711178	-1.97650927	-1.966421116	-2.06544426
Figla	0.950240502	-0.521019452	-0.872735563	-0.866330141	-0.836909649	-0.943377228	-0.822466206	-0.810220337	-0.720039256	-0.591117088	-0.673380406	-0.812252911	-0.671543718	-0.534488515	-0.729536597	-0.756534883	-0.752644777	-0.836909636	-0.710571321	-0.758484248	-0.400404336	-0.629931658	-0.735277023	-0.828635235	-0.699314015	-0.644278989	-0.818370724	-1.072002709	-0.828635235	-0.780169624	-0.796084127	-0.975795788	-0.855738518	-0.907492506	-0.934294209	-0.752644777	-0.680742168	-0.699313397	-0.997184189	-0.832765362	-0.792074161	-0.968763666	-0.828635235	-0.766310277	-1.019035534	-0.896514367	-0.591117088	-0.872731654	-0.964102106	-0.828635235	-0.896514367	-0.703056041	-0.794087626	-0.975795446	-0.832765362	-0.88132264	-0.879168859	-1.156148246	-0.851538248	-1.014138146	-0.88132264	-0.810220337	-0.733360884
Fiz1	0.768274077	0.35164126	0.376700101	0.505977931	0.973446227	1.016583815	0.613941956	0.81428882	0.589388335	1.252501162	0.758485922	0.573765761	0.451753576	0.914131787	0.291437262	0.413138554	0.768274077	0.710571321	0.499329305	0.365707961	0.455001076	0.541259628	0.666051644	0.244330253	0.628147468	0.023462884	0.03666557	-0.104294408	0.104294408	0.342323943	0.283798549	0.680742406	0.499329312	0.544653709	0.422732929	-0.032264083	0.120525298	0.185809109	0.72572287	0.752644777	0.285324963	0.626364266	0.373553725	0.433975459	0.429150647	0.370412698	0.378272144	0.148637357	0.453376733	0.245840913	0.376698414	0.279223225	0.332996222	0.459881283	0.453376733	0.445272693	0.256431341	0.599859192	0.408360236	0.433975459	0.424335729	0.220232355	0.568593851
Fli1	-0.766310277	0.020529585	0.311379777	-0.838987131	-0.770240834	-0.896514367	1.966421116	1.590644935	1.667244228	1.477582785	0.365708768	1.667203882	1.858510083	1.504088264	1.384450447	1.673056286	1.481928951	1.38825598	1.875038801	2.018997504	1.858510083	2.041676339	0.874873391	1.661407607	0.44203976	0.647886506	-0.914131787	0.782104062	1.883497509	1.937417653	2.041674546	-0.456626771	1.343841662	-0.754588413	-0.05721654	0.826575424	0.239801578	0.637088998	-0.746830713	0.671543718	1.10634378	0.822466206	1.188039108	0.479512718	0.326801352	0.348524784	0.080733274	1.043895515	-0.384576417	-0.326801352	0.472948879	-0.367275294	0.282276368	-0.356322348	-0.909701178	0.15160293	-0.542955655	-0.684437664	-0.727636792	0.008797893	0.068970175	-0.504313704	0.079262313
Fos	-0.50764355	0.010264256	0.514322389	0.408355538	0.23678518	0.257946564	0.147155058	-0.176866501	0.011730925	0.14567308	-0.471312155	-0.534488515	-0.325255639	0.90528822	1.826887847	3.05604086	0.463140796	-0.440424197	0.756534883	-0.181335985	2.568997675	3.056043544	0.378272144	-0.334541635	2.609835043	3.259545599	1.158999056	0.09692599	0.892153033	3.1420795	3.259545599	0.337643419	1.193967585	-0.208231699	-0.035198333	0.413138554	3.05604086	3.056041923	-0.373553725	0.142710074	-0.150119979	-0.332992001	0.453376733	-0.469674545	0.401992552	0.117572007	-0.223237376	0.348524784	-0.35164126	1.937292681	-0.27769941	-0.384576417	-0.264016724	0.760436383	-0.223237376	1.565420522	-0.455001076	-0.556584283	-0.463146125	-0.230758753	1.173396323	-0.023462884	-0.548054506
Fosb	0.048406547	0.291437262	0.01613003	0.09692599	0.251889163	0.101346389	0.032264083	-0.395645678	-0.038133808	-0.224740636	-0.169425505	-0.262495778	-0.105768754	-0.191778898	2.116786275	2.840270538	0.691856369	-0.142710074	0.84315294	-0.108718139	1.215052863	2.466975042	0.130870209	-0.565154287	3.259549616	2.931450373	1.399794007	-0.120525298	1.117174227	2.768001836	2.931450373	-0.354761253	1.336690702	-0.309840181	0.082204408	0.952538152	3.259545599	3.259546733	-0.314456986	-0.311378383	-0.364141473	-0.53279966	0.491049176	-0.001466297	1.281774836	-0.312917316	-0.362575895	-0.135307936	-0.292967018	0.845241299	-0.345411663	-0.398817122	-0.624591729	0.095452946	-0.565154287	0.029330108	-0.496013207	-0.80414255	-0.580692124	-0.446891164	0.994785361	-0.245840913	-0.613941956
Fosl1	-1.255701238	-0.741041597	-0.394063203	0.296028576	-0.725722881	-0.706808729	-0.841068225	-0.892153033	-0.898723139	-0.872731654	-0.85996562	-0.923046882	-0.79809388	-0.651502411	-0.853631602	-0.629931105	-0.737195845	-0.445272693	-0.739117365	-0.537870809	-0.505977931	-0.664225966	-0.84315294	-1.041380762	1.208975492	-0.617481521	-0.666051644	-0.510978992	-0.669710801	-0.497702681	-0.782104062	0.584155844	-0.326801356	-0.048406547	0.170912639	1.278468318	0.448510798	-0.014663494	0.640679774	-0.954840803	-0.80616512	-1.046416836	-0.628146694	-0.721919589	-0.257946564	-0.941099251	-0.729536597	-0.985246327	-0.918580278	-1.03387542	-0.898701391	-1.00199901	-0.577229491	-0.320623108	-0.975795446	-0.93882611	-0.80616512	-1.176305036	-1.109052052	-1.133668141	-0.978150037	-0.999588725	-1.087694268
Fosl2	-0.633505914	0.148637357	1.388262197	0.291437262	-0.175377463	-0.083675719	-0.035198333	0.135307936	-0.017596888	0.653313535	-0.061623287	-0.397230905	-0.409948841	1.499597727	-0.250376249	1.684934727	0.095452946	0.305229921	0.273131786	0.701183422	2.240096385	0.494357622	0.178355932	-0.120525298	2.090434469	1.804308576	1.056568827	0.070440011	-0.004398904	2.00816408	1.834623874	1.655666783	0.990004682	1.937292681	1.305320405	0.080733274	1.722062601	1.728485403	0.317538549	0.544653709	0.551461604	0.353200768	0.816328085	0.638883253	1.362024075	0.271610506	0.248863907	0.619254184	0.496013207	1.508609105	0.563436992	-0.161993039	0.378276939	1.709425628	0.624583811	1.527005797	-0.617481521	-0.251889194	0.521025446	0.00586522	-0.167937974	0.677055969	-0.256431341
Foxa1	-1.473264143	-0.578952947	-0.325257096	-0.660579436	-0.285324967	-0.742968556	-0.892153033	-0.851528451	-0.746848787	-0.440424197	-0.706810333	-0.907492506	-0.810220337	-0.443655379	-0.62102878	-0.733360884	-0.792074161	-0.768274077	-0.671543718	-0.536178917	-0.542955655	-0.570316639	-0.136787762	-1.114454448	-0.110193308	-0.487746488	0.463140796	-0.161993039	-1.411519997	-0.606924751	-0.653313535	-0.812253195	-0.826575435	-1.098304703	-0.980510022	-1.373151588	-0.60336866	-0.673379112	-1.190998146	-0.772210529	-0.838987131	0.264013377	-0.980510022	-0.96643028	1.268631046	-0.704931153	0.348524784	0.497670577	2.437977658	-0.718126644	-0.601612966	-0.877019117	-0.489403373	1.460469156	1.051479388	-0.188793136	-1.252501162	0.331443206	-0.918590846	-0.126435038	-1.373151588	-1.20595113	-1.085060585
Foxa2	-0.718126644	-0.280747684	-0.167938726	-0.345411663	0.285324967	-0.539564195	-0.541259153	-0.491049176	-0.459892412	-0.260978779	-0.34385713	-0.492702513	-0.362575895	-0.203739207	-0.364141473	-0.379846804	-0.397230905	-0.554875068	-0.401992552	-0.481156906	-0.007331549	-0.218730778	-0.102820288	-0.517666886	-0.223237651	-0.497670577	-0.549757263	0.703056041	-0.553167537	-0.461540203	-0.464772384	-0.395645817	-0.271610509	-0.606885601	-0.565154287	-0.274653695	-0.387734235	-0.450131756	-0.505977931	-0.414734974	-0.442039216	-0.587632831	-0.411543178	-0.445272693	-0.522697914	-0.472948879	0.60336866	0.312917316	-0.619254184	-0.727628421	-0.484449072	1.156148087	0.451759302	0.167937974	0.279223225	-0.164964783	-0.716234012	-0.147155078	-0.656949741	-0.675216291	-0.445272693	-0.62102878	-0.556584207
Foxa3	-1.190998146	-1.05912376	-1.10904426	-1.100976551	-1.019035549	-1.05912376	-0.686288752	-1.268631046	-0.870614951	-1.048944777	-1.278471219	-1.221176615	-1.246138913	-1.074599742	-1.218109072	-1.30874315	-1.258914128	-0.992392202	-1.072002709	-1.278468398	-0.999588725	-0.994786235	0.254916701	-1.343841645	-1.176306324	-1.51774373	-1.036370763	-1.456256454	-1.380664708	-1.243056662	-1.30874315	-0.907492824	-1.242976495	-1.565420522	-1.403681407	-1.185090357	-1.395927489	-1.319104265	-1.298520071	-1.156148087	-1.380664708	-1.490705608	-1.443769802	-1.42344183	-1.536399725	-1.376898506	1.585519578	-1.218109072	-1.477582785	-1.464707739	-1.427460729	0.09692599	0.927543595	1.136447009	2.103427862	0.329895108	-1.464707739	-1.536399936	-1.565438532	-1.473264143	-1.611572833	-1.415471778	-1.407589973
Foxb1	-1.185090357	-0.909701178	-1.054025442	-0.994785361	-0.925287065	-1.173396323	-1.00926478	-0.985246327	-1.114481417	-0.592861888	-0.879170854	-0.950240502	-0.90528822	-0.739117365	-0.918580278	-0.870593883	-0.961779106	-0.55829496	-0.778137581	-0.482802355	-0.536178884	-0.716234642	-0.720021831	-1.043895515	-0.662402133	-0.739117365	-0.617481521	-1.011698482	-0.973446212	-0.830752128	-0.847333322	-0.862082274	-1.315634688	-1.066830054	-1.133668141	-1.10634378	-0.81428882	-1.006837346	-1.074599742	-1.00926478	-1.006836995	-1.10634378	-1.00199901	-0.959461245	-1.05912376	-0.929781272	-0.830698541	-0.96643028	-1.119902233	-1.048944777	-0.990004669	-1.158999056	-0.699322018	-0.916353783	-0.851528451	-0.997184189	-1.046416836	-0.433975519	-1.100989217	-1.167608585	-1.03387542	-1.069412832	-1.144836343
Foxb2	-0.102820288	0.208231699	-0.05574817	-0.120525298	0.057216541	-0.256431341	-0.211229007	-0.142710074	0.014663844	0.250376249	0.010264279	-0.159022713	-0.046938596	0.247352129	0.03666557	-0.013197051	-0.039600281	0.184317615	0.05574792	0.30522994	0.468039252	0.282273038	0.027863216	-0.257946564	0.151603117	0.016129958	0.326801352	-0.142710074	-0.070440011	0.007332022	-0.082204408	-0.351641383	-0.021996212	-0.317538549	-0.248863907	0.251889159	0.030797062	-0.161993095	-0.394061438	-0.07338014	-0.133828404	-0.425939612	-0.136787762	0.029330108	-0.371982756	-0.184317615	0.099872708	-0.279223225	-0.365707938	-0.176866501	-0.413138554	-0.06456154	0.18879553	-0.340748194	-0.197755543	-0.184317615	-0.2142282	-0.688142366	-0.308306253	-0.37512561	-0.173888805	-0.095452946	-0.289908183
Foxc1	-0.776158891	-1.066830054	-0.883484444	-1.212007876	-1.106343797	-1.281774836	-1.38825598	-1.42344183	-1.411554156	-1.164729219	-1.255704088	-1.399794007	-1.258914128	-0.990004669	-1.167608585	-1.319103806	-1.31218118	-0.964102106	-1.258914128	-1.258914207	-1.227346154	-1.233563493	-1.298520071	-1.136447009	-0.877020198	-0.130870209	-0.810220337	-0.973446212	-0.320623108	-0.253418989	0.270089849	0.992392549	0.558294967	0.042535331	0.085147209	-0.1249572	-0.259462376	-0.026396392	-0.521019452	-0.720021831	0.126435038	-0.259462376	-0.699313153	-0.756534883	-0.292967018	0.067500486	-1.128136312	-0.810220337	-0.392478179	-0.635296334	-0.820416758	-1.392081571	-1.153321033	-1.239826334	-0.720021831	-1.365714613	-1.074599742	-1.048944921	-1.423458206	0.608646867	-0.697445352	0.80819108	-0.406763262
Foxc2	-1.215052863	-0.59985911	-0.70305919	-0.519342445	-0.534488523	-0.81428882	-0.959461245	-0.927531837	-0.881343968	-0.782104062	-0.778139347	-0.874873391	-0.838987131	-0.680742168	-0.898701391	-0.927531837	-0.892153033	-0.53279966	-0.820416758	-0.814288871	-0.437197573	-0.816328802	-0.695579963	-0.93882611	-0.691857222	0.218730586	-0.80819108	-0.320623108	0.994785361	-0.443683999	1.601021897	-0.362576022	-0.089562792	-0.651502411	0.273131786	1.661407607	-0.671543718	0.429150796	0.482802325	-0.746830713	-0.05721654	-1.00926478	-0.542955655	-1.014138146	-0.598107083	-0.029330108	-0.742968556	-0.741041597	-0.952538152	-0.716234012	-0.750703959	-0.830698541	-0.424341108	-1.077203988	-1.028903803	-0.889978671	-1.188039108	0.401992607	-1.043907525	-0.419530554	-0.20973012	-1.074599742	-0.633505914
Foxd1	-1.555602039	-1.329606925	-1.351067513	-1.34744284	-1.384450468	-1.224255604	-1.477582785	-1.395927489	-1.439691674	-1.077203988	-1.395930657	-1.499597727	-1.468972599	-1.036370763	-1.407589973	-1.373151588	-1.468972599	-1.014138146	-1.31218118	-1.085060653	-1.048944777	-1.069413771	-1.233562409	-1.439656835	-1.033876694	-1.427460729	-1.460469156	-1.221176615	-1.319103806	-1.308827576	-1.392081571	-1.258914569	-0.230758757	-1.319103806	-0.647886506	-1.196947478	-0.90528822	-1.522359092	-1.536399725	-1.399794007	-1.477582785	-1.590644935	-1.481928951	-1.376898506	-1.627741177	-0.947947821	-1.236688352	-1.427460729	-1.522358562	-0.826575424	-1.536399725	-1.536399725	-1.193982704	-1.513160754	-1.522358562	-1.460469156	-1.014138146	-1.069412979	-1.661426721	-1.05912376	0.551461604	-1.728484801	-1.380664708
Foxd2	-0.395645678	0.279223225	-0.142710713	-0.126435038	-0.425939618	-0.336092067	-0.132349163	-0.173888805	-0.068971844	0.3500826	-0.058685416	-0.229253455	-0.153086211	0.320623108	-0.12791315	-0.046938596	-0.086618882	0.367275294	0.017596462	0.314457005	0.239801578	0.191779067	0.104294408	-0.373553725	0.141229212	0.049874602	0.071909999	-0.340748194	-0.367275294	0.008798461	-0.185809044	-0.048406564	-0.138267888	-0.348524784	-0.283798549	-0.250376249	0.004398904	-0.129391584	-0.340748194	-0.172400533	-0.292967018	-0.517666886	-0.356322348	-0.359447378	-0.384576417	-0.2262444	-0.011730641	-0.336092067	-0.406763262	-0.320623108	-0.382998936	-0.365707938	0.193274864	0.675216291	-0.274653695	-0.285324963	-0.342301862	-0.048406554	-0.440429264	-0.371982756	-0.26705039	-0.291437262	-0.322166521
Foxd3	-0.624583811	-0.536178884	-0.519344771	-0.531112311	0.273131791	-0.080733274	-0.651502411	-0.527742106	-0.474599418	-0.15605378	-0.414735915	-0.529426463	-0.517666886	-0.1605077	-0.419530554	-0.455001076	-0.499329305	-0.068970175	-0.346967806	-0.265531596	0.007331549	-0.397231254	-0.389314582	-0.526059234	-0.188793369	-0.395645678	0.011730641	-0.720021831	-0.762391446	-0.354784014	-0.43236608	-0.450131757	-0.691856378	-0.601612966	-0.594608482	-0.693716973	-0.443655379	-0.573765961	-0.624583811	-0.305229921	-0.469674545	-0.714343924	-0.651502411	-0.640679774	-0.50764355	-0.521019452	-0.337643301	-0.664225382	-0.647886506	-0.646081704	-0.712456365	-0.563436992	0.144193248	-0.531112311	-0.53279966	-0.430757811	-0.824519088	-0.417931026	-0.704939263	-0.425939612	-0.613941956	-0.716234012	-0.624583811
Foxd4	-1.580435227	-1.079815505	-1.443776268	-1.447907151	-1.447907173	-1.601021897	-1.42344183	-1.242976479	-1.44380474	-1.117174227	-1.41547499	-1.411519997	-1.271896571	-0.810220337	-1.358351856	-1.150473953	-1.305320405	-0.88132264	-1.167608585	-0.810220388	0.727628421	-0.806165828	-1.173396323	-1.481928951	-0.997185418	-1.153306414	-1.114454448	-1.419445618	-1.322588767	-1.191074975	-1.288429929	-1.395927977	-1.570386466	-1.536399725	-1.616915754	-1.697053907	-1.208974001	-1.281775283	-1.595812099	-1.358351856	-1.407589973	-1.555602039	-1.447907151	-1.439656835	-1.633225638	-1.399794007	-1.227346154	-1.42344183	-1.447907151	-1.481928951	-1.51774373	-1.486303076	-0.90090411	-1.468972599	-1.473264143	-1.443769802	-1.601021897	-1.741545953	-1.715729865	-1.570386445	-1.504088264	-1.541147581	-1.439656835
Foxe1	-0.238293109	0.98287544	0.227749691	0.320623108	-0.048406548	0.102820288	-0.06015415	-0.027863216	0.110195839	0.598107083	0.230759277	-0.070440011	0.029330108	0.48939717	0.116095744	0.09250747	0.024929607	0.406763262	0.199250792	0.364141496	0.601612966	0.285325214	0.329895108	-0.17537746	0.432366613	0.527742106	0.40517201	-0.256431341	-0.098399243	0.292985917	0.190285807	-0.030797073	0.035198334	-0.080733274	0.033731172	-0.531112311	0.199250792	0.166451254	-0.116095744	0.253402642	0.116095744	-0.280747684	0.046938596	0.244330253	-0.302159994	0.107243327	0.417930969	-0.05574792	-0.07485044	0.130870209	0.622805319	0.211229007	0.754597978	-0.071909999	0.054279419	0.09250747	-0.262495778	-0.282272829	-0.030797417	0.002932598	-0.011730641	-0.392478179	0.013197051
Foxe3	0.099872708	0.748765943	0.239802652	0.1605077	0.3159974	0.11166845	-0.007331549	0.06015415	0.159026562	0.596356877	0.239802123	-0.038132885	0.123479633	0.422732929	0.170912639	0.191778898	0.142710074	0.582419672	0.325255639	0.686288795	0.658759728	0.582420183	0.398817122	-0.080733274	0.419531071	0.461510431	0.752644777	0.190285807	0.191778898	0.182838387	0.157538074	-0.042535346	0.178355934	-0.052811035	0.039600281	0.285324963	0.230758753	0.21272844	-0.110193172	0.312917316	0.1605077	-0.108718133	0.193272414	0.427544582	-0.14419142	0.132349163	0.539564195	0.052811035	-0.117572007	0.123479633	-0.105768754	0.232264571	0.599866714	0.011730641	0.017596462	0.116095744	0.105768754	0.351641308	-0.104295608	-0.041067762	0.153086211	0.138267886	2.840270538
Foxf1	-0.544653709	0.079262313	0.605128913	-0.153086211	-0.400404342	-0.346967806	-0.448510798	-0.409948841	-0.319088173	0.007331549	-0.504314849	-0.512648829	-0.359447378	-0.14567308	-0.367275294	-0.274653695	-0.361011198	-0.451753576	-0.419530554	-0.280747701	-0.035198333	-0.308302977	-0.05574792	-0.309840181	-0.277699752	1.179223335	0.212728366	0.107243327	-0.471311085	1.755021508	0.414734974	1.63322621	0.456626617	-0.422732929	0.052811035	0.129391539	-0.15160293	0.245840998	-0.570316138	-0.250376249	-0.3814224	-0.578952947	-0.203739207	-0.354761129	2.053415487	-0.451753576	0.257946564	2.655503695	-0.291437262	-0.592861888	0.108718133	-0.09250747	-0.27770293	0.123479633	-0.515992769	0.16942512	-0.424335729	1.164729379	-0.537876963	-0.594608482	-0.491049176	-0.546353324	-0.482802325
Foxf2	-0.920811301	-1.158999056	-0.905292275	-1.122638534	-0.975795461	-1.208974001	-1.239826334	-1.315634671	-1.164757405	-1.019035534	-1.224258382	-1.354697727	-1.079815505	-1.158999056	-1.182151798	-0.941099251	-1.142031033	-0.968763666	-1.125383204	-1.051479454	-0.615710781	-0.945660904	-1.072002709	-1.182151798	-0.987623941	-0.841068225	-0.936557773	-0.653313535	-1.242976479	-1.085130581	-1.142031033	0.556584401	-0.03666557	-0.909701178	-0.308302706	-0.968763666	-0.929781272	-0.853631899	-0.466405201	-1.173396323	-1.20595113	-1.415471778	-1.150473953	-0.934294209	-0.334541635	-1.262139966	-1.150473953	0.580685444	-1.202939156	-0.748765943	-1.114454448	-0.920811301	-0.914143375	-0.704931153	-1.109039292	-0.35164126	-1.051479388	-1.411520191	-1.322603983	-1.336690685	-0.851528451	-1.252501162	-0.689998139
Foxg1	-0.716234012	-0.34385635	-0.662404284	-0.561721345	-0.748765954	-0.635296334	-0.660579436	-0.656942183	-0.499341389	-0.336092067	-0.56172262	-0.642478349	-0.582419672	-0.205236247	-0.515992769	-0.548054506	-0.509310568	-0.474587933	-0.496013207	-0.494357219	-0.14567308	-0.267050624	-0.575493115	-0.766310277	-0.259462695	-0.556584207	0.647886506	-0.72381993	-0.610410008	-0.51770028	-0.577222174	0.477870014	-0.302159998	-0.744898256	-0.187300883	-0.390895895	-0.477869846	-0.553167729	-0.750703959	-0.62102878	-0.666051644	-0.810220337	-0.752644777	-0.537870775	-0.841068225	-0.754588413	-0.536178884	-0.822466206	-0.84315294	-0.629931105	-0.706808729	-0.72381993	-0.39090085	-0.737195845	-0.606885601	-0.746830713	0.72381993	-0.868460173	1.329622221	0.089562791	-0.608646867	-0.686288752	-0.706808729
Foxh1	-1.611572833	-0.677055969	-1.2884357	-0.066030943	1.09830472	0.03666557	-1.082434351	-1.077203988	-0.864225035	-0.718126644	-0.800108653	-1.051479388	-0.892153033	-0.885642423	-0.818370724	-0.923046882	-0.936557773	-0.682588713	-0.879168859	-0.909701235	-0.695579963	-0.824519812	-1.00926478	-1.242976479	-0.903089404	-0.824519088	-0.496013207	-1.111742826	-1.023957298	-1.009329886	-1.00199901	-1.242976914	-1.033875434	-1.239826334	-1.212007876	-0.697445352	-0.874873391	-1.011698834	-1.202939156	-1.111742826	-1.236688352	-1.365714613	-1.182151798	-1.077203988	-1.30874315	-1.156148087	-1.061685573	-1.20595113	-1.252501162	-1.305320405	-1.130897934	-1.218109072	-1.196962651	-1.20595113	-1.069412832	-1.122638534	-1.021493346	-1.04641698	-1.153319682	-1.30874315	-1.182151798	-0.954840803	-1.161859405
Foxi1	-1.064254319	0.136787762	-1.004419585	-0.971102297	-1.090335476	-1.109039292	-0.898701391	-0.872731654	-0.890000208	-0.70868878	-0.77024257	-0.879168859	-0.804142439	-0.629931105	-0.772210529	-0.828635235	-0.772210529	-0.334541635	-0.746830713	-0.903088347	-0.509310568	-0.684438171	-0.677055969	-0.985246327	-0.669711626	-0.845241299	-0.306765954	-0.841068225	-0.792074161	-0.894389282	-0.93882611	-1.156148492	-0.746830723	-0.866330141	-1.006836995	-0.476228253	-0.746830713	-0.936558099	-0.973446212	-1.074599742	-0.98287544	-0.792074161	-0.990004669	-0.961779106	-1.188039108	0.008797893	-0.954840803	-0.992392202	-0.429150647	-1.00926478	-0.934294209	-0.735277023	-1.069426388	-0.98287544	-0.961779106	-0.994785361	-0.790073912	-1.117174381	-0.943388081	-0.120525298	-0.830698541	-0.845241299	-0.929781272
Foxi2	-0.188793136	0.879168859	0.092507885	0.013197051	-0.239801582	-0.070440011	-0.147155058	-0.120525298	0.054280733	0.406763262	0.099872935	-0.119048524	-0.023462884	0.417930969	0.063092276	-0.002932598	-0.029330108	0.29909289	0.068970175	0.22474065	0.379846804	0.34852509	0.265531579	-0.179845754	0.250376557	0.136787762	0.256431341	-0.24131059	-0.26705039	0.108725146	0.06456154	-0.096926024	-0.136787764	-0.262495778	-0.107243327	-0.154569827	0.101346389	0	-0.238293109	0.182826593	-0.023462884	-0.416332444	-0.09250747	0.00586522	-0.413138554	-0.077791523	0.286852037	-0.178355932	-0.279223225	-0.008797893	-0.371982756	0.116095744	0.688150994	-0.235277779	-0.196260733	-0.010264256	-0.236785177	-0.456626674	-0.262498798	-0.167937974	-0.16942512	-0.185809044	-0.153086211
Foxi3	-0.671543718	-0.336092067	-0.591119736	-0.613941956	1.39592751	-0.130870209	-0.575493115	-0.570316138	-0.615725681	-0.311378383	-0.554876327	-0.647886506	-0.658759728	-0.199250792	-0.587632831	-0.580685444	-0.570316138	-0.296028576	-0.455001076	-0.141229047	-0.12791315	-0.270090086	-0.446891164	-0.762391446	-0.285325315	-0.459881283	-0.178355932	-0.929781272	-0.646081704	-0.546388568	-0.638883253	-0.737196104	-0.23678518	-0.633505914	-0.782104062	-0.741041597	-0.638883253	-0.605126413	-0.776158891	-0.647886506	-0.695579963	-0.804142439	-0.845241299	-0.816328085	-0.780119299	-0.762391446	-0.463140796	-0.864204122	-0.735277023	-0.770240822	-0.79809388	-0.780119299	-0.47131706	-0.701183378	-0.644278989	-0.680742168	-0.782104062	-0.851528569	-0.796093286	-0.892153033	-0.510978992	-0.866330141	-0.3500826
Foxj1	-1.495137002	-0.311378383	-0.938830315	-1.004415086	-0.782104074	-1.095640614	-1.114454448	-1.122638534	-0.992416217	-0.758484201	-1.066832475	-1.00926478	-0.980510022	-0.800106838	-0.883480487	-1.006836995	-0.96643028	-0.746830713	-0.925287051	-0.800106888	-0.605126202	-0.870594648	-0.866330141	-1.185090357	-0.484449669	-0.923046882	0.038132885	-0.735277023	-1.212007876	-0.920870701	-1.03387542	-1.106344167	-0.866330152	-1.333140506	-1.156148087	-0.907492506	-0.79809388	-0.954841135	-1.114454448	-1.092984221	-1.153306414	-1.298520071	-1.10634378	-1.066830054	-1.319103806	-1.190998146	-0.941099251	-0.534488515	-1.288429929	-1.05912376	-1.249313764	-0.941099251	-0.905299695	-1.142031033	-1.164729219	-1.136447009	-0.916353783	-1.305320584	-0.911924753	-0.110193172	-1.305320405	-1.144836343	-1.20595113
Foxj2	0.340748194	0.739117365	1.011703013	0.356322348	0.095452947	-0.184317615	0.505977931	0.373553725	0.132352366	0.373553725	0.160508065	0.105768754	1.305320405	1.111742826	1.077203988	1.079815505	0.389314582	0.916353783	1.082434351	1.395927576	1.403681407	1.473265437	0.339195342	0.384576417	0.959462428	1.014138146	1.427460729	0.655126789	0.364141473	0.964164299	0.954840803	0.403581916	0.437197578	1.285095322	0.502650862	0.494357188	1.043895515	1.023957655	0.309840181	1.17049759	1.03387542	0.836909636	0.932035386	1.016583815	1.069412832	0.471311085	0.314456986	0.90528822	1.271896571	0.479512718	1.239826334	0.855738507	0.487752671	0.887808476	0.796084127	0.317538549	0.394061438	0.637088864	0.531118422	0.27769941	0.591117088	0.438810318	0.147155058
Foxj3	2.437977658	0.339195342	0.786086314	0.568593851	1.111742843	0.531112311	0.664225382	0.638883253	0.591131393	0.253402642	0.536180101	0.658759728	0.762391446	0.406763262	0.720021831	0.754588413	0.780119299	0.79809388	0.834835721	1.161859478	0.58415564	0.845242041	0.472948879	0.446891164	0.822467219	0.429150647	0.830698541	1.05912376	1.006836995	0.536213472	0.542955655	0.727628675	0.509310575	1.262139966	0.716234012	1.486303076	0.691856369	0.699313397	0.916353783	0.892153033	0.720021831	0.911914262	0.836909636	0.98287544	0.945660074	0.629931105	0.319080452	0.739117365	1.082434351	0.864204122	1.196947478	0.758484201	0.519349028	1.019035534	1.061685573	1.028903803	1.30874315	0.874873511	0.727636792	0.297560386	0.959461245	0.990004669	0.784091888
Foxk1	0.4501316	-0.173888805	0.245842014	-0.1249572	-0.264013381	-0.329895108	0.007331549	0.194766358	-0.02786389	0.220232355	-0.032264156	0.178355932	0.524377839	0.582419672	0.1605077	0.217229306	0.15160293	0.088090742	0.619254184	0.496013238	0.629931105	0.199250967	-0.232264571	-0.091035033	-0.017596484	0.093980107	0.07338014	-0.154569827	-0.200746484	0.196273394	0.001466297	-0.020529593	-0.291437266	0.00586522	-0.13974831	-0.251889159	0.052811035	0.06750051	-0.303694602	0.008797893	-0.181335974	-0.300626091	0.002932598	-0.107243327	-0.289908183	-0.254916701	-0.1249572	-0.00586522	-0.172400533	-0.286852037	-0.236785177	-0.07338014	-0.325259762	-0.184317615	-0.159022713	-0.161993039	-0.397230905	-0.098399257	-0.329898904	-0.26705039	0.291437262	-0.080733274	0.312917316
Foxk2	0.788076795	1.734978542	0.794081116	0.816328085	1.224255622	0.778137581	0.592861888	0.883480487	0.841088578	1.150473953	1.026429765	0.546353324	0.686288752	1.064254319	0.612175035	0.768274077	1.043895515	0.758484201	0.830698541	0.712456409	0.591117088	1.212008941	1.092984221	0.534488515	0.934295361	0.866330141	1.288429929	0.320623108	0.433975459	0.828688689	0.800106838	0.916354104	1.077204003	1.150473953	1.188039108	0.315997395	0.72381993	0.905288535	1.158999056	1.190998146	0.79809388	0.945660074	0.845241299	1.082434351	0.80616512	0.686288752	0.710571321	0.691856369	1.20595113	0.961779106	0.613941956	0.992392202	1.048958074	0.695579963	0.887808476	0.482802325	0.84315294	1.392081762	1.365730325	0.624583811	0.384576417	0.409948841	1.536399725
Foxl2	-0.471311085	0.693716973	0.188793982	-0.00586522	-0.250376252	-0.182826593	-0.154569827	-0.11166845	-0.33300006	0.512648829	0.038132971	-0.172400533	-0.044002991	0.311378383	-0.093980107	-0.019063003	-0.108718133	0.102820288	0.085147209	0.29143728	0.446891164	-0.096926075	0.280747684	-0.29909289	0.309840563	0.386154848	0.257946564	-0.737195845	-0.544653709	0.117579591	0.051342764	-0.032264094	0.102820289	-0.464772384	-0.202242621	-0.592861888	0.2142282	0.020529593	-0.370412698	0.089562791	-0.011730641	-0.549757263	-0.221734617	-0.122002333	-0.539564195	-0.066030943	0.339195342	-0.147155058	-0.504313704	0.354761129	-0.591117088	0.05574792	0.792084201	-0.414734974	-0.378272144	-0.153086211	-0.742968556	-0.509310638	-0.303698096	-0.413138554	-0.362575895	-0.577222174	-0.12791315
Foxm1	1.185090357	-0.076320899	-0.63709163	0.59985911	0.841068238	0.519342445	-0.066030943	0.750703959	0.232270192	1.095640614	0.424336692	0.997184189	-0.458253345	1.268631046	0.105768754	-0.1249572	0.651502411	0.997184189	-0.05721654	-0.472948909	-0.546353324	-0.492702946	1.117174227	-0.199250792	-0.170912849	-0.445272693	-0.484449072	-0.500989398	0.580685444	-0.446919992	-0.250376249	0.273131882	0.148637359	0.608646867	0.720021831	-0.045470745	-0.416332444	-0.389314718	0.838987131	-0.810220337	-0.841068225	-0.03666557	-0.568593851	-0.492702513	-0.521019452	-0.838987131	-0.79407756	-0.720021831	-0.466405201	-0.957148489	-0.437197573	-0.718126644	-0.563444134	-0.046938596	0.212728366	-0.227748671	0.866330141	1.153306572	-0.217231805	-0.872731654	-0.416332444	0.099872708	0.712456365
Foxn1	-1.230448383	-0.689998139	-0.992396646	-0.96643028	-1.006837011	-1.202939156	-1.128136312	-1.00199901	-0.808210638	-0.527742106	-0.76435114	-0.925287051	-0.862081972	-0.573765761	-0.804142439	-0.866330141	-0.810220337	-0.649693405	-0.816328085	-0.77813763	-0.640679774	-0.649693975	-0.898701391	-1.064254319	-0.390896377	-0.945660074	1.768589311	-0.943377228	-0.96643028	-0.737243401	-0.826575424	-0.868460358	-0.780119309	1.34744284	-1.085060585	-0.762391446	-0.768274077	-0.900893003	-0.731447414	-1.031386449	-0.971102297	-1.265378892	-1.066830054	-1.03387542	-0.975795446	-0.997184189	-0.788076795	-1.103656221	-1.095640614	-1.10634378	-0.33144316	-0.980510022	-1.079829193	-0.612175035	-1.021493346	-0.954840803	-0.93882611	-1.38825617	-1.205965004	-0.945660074	-0.96643028	-0.774183213	-0.762391446
Foxn2	0.786082793	0.435585955	0.810223966	0.81428882	0.594608491	0.927531837	0.416332444	0.718126644	0.820436611	0.710571321	0.964104294	0.548054506	0.629931105	1.011698482	0.836909636	1.028903803	0.70868878	0.810220337	0.957148489	0.883480542	1.419445618	0.464772792	0.90089269	0.792074161	0.892154132	0.529426463	0.60336866	0.466405201	0.443655379	0.710617159	0.386154848	0.635296556	0.442039221	0.413138554	0.731447414	0.98287544	0.591117088	0.445272848	0.448510798	0.651502411	0.322166521	0.448510798	0.612175035	0.697445352	0.14419142	0.264013377	0.790073912	0.664225382	0.273131786	0.16942512	0.264013377	0.315997395	0.838997766	0.3500826	0.512648829	0.739117365	0.695579963	-0.004398905	0.215730994	0.095452946	0.026396383	0.560007337	0.340748194
Foxn3	0.943377228	0.303694602	0.93203956	0.302159994	0.507643558	0.4501316	0.945660074	0.624583811	0.914153909	0.296028576	0.800108653	1.298520071	1.227346154	0.356322348	0.862081972	1.098304703	0.866330141	0.849429032	0.987622724	0.982875501	0.471311085	1.221177687	0.631717508	0.947947821	1.403683137	0.471311085	0.556584207	1.319103806	1.291778816	0.529460615	0.93882611	0.905288537	0.578952955	0.950240502	0.615710781	0.96643028	0.943377228	0.531112496	0.353200768	1.768589311	1.329606925	0.80616512	1.016583815	1.167608585	0.790073912	0.721919589	1.227346154	0.985246327	0.855738507	0.522697914	0.72381993	0.409948841	0.920822973	1.109039292	0.565154287	0.62102878	1.011698482	0.582419752	0.682596566	0.536178884	1.023957298	1.285095322	0.605126202
Foxn4	-0.433975459	-0.268569811	-0.479514866	-0.598107083	-0.370412704	-0.356322348	-0.505977931	-0.438810318	-0.398826773	-0.244330253	-0.378273003	-0.398817122	-0.320623108	-0.181335974	-0.368843546	-0.317538549	-0.382998936	-0.3500826	-0.294497454	-0.150119989	0.285324963	-0.311378656	-0.430757811	-0.563436992	-0.332992412	-0.468039252	-0.108718133	-0.55829496	-0.50764355	-0.511011955	-0.504313704	-0.754588677	-0.392478184	-0.649693405	-0.669710801	-0.190285807	-0.4501316	-0.37512574	-0.640679774	-0.573765761	-0.601612966	-0.748765943	-0.474587933	-0.397230905	-0.737195845	-0.591117088	-0.3814224	-0.509310568	-0.682588713	-0.510978992	-0.691856369	-0.342301862	-0.413143791	-0.577222174	-0.526059234	-0.582419672	-0.589374072	-0.354761178	-0.592868709	-0.756534883	-0.502650862	-0.541259153	-0.285324963
Foxo1	1.329606925	-0.172400533	0.459883343	0.810220337	1.033875436	0.537870775	0.205236247	0.468039252	0.008798106	-0.334541635	-0.052811155	2.103427862	1.734978542	0.28227279	0.916353783	0.585893357	0.357884429	0.911914262	1.673056286	1.281774917	-0.401992552	0.605126734	0.251889159	1.298520071	1.188040572	1.136447009	0.437197573	0.526059234	0.680742168	1.761821546	1.649978458	0.054279438	0.356322353	0.541259153	0.357884429	0.400404336	1.20595113	0.695580205	0.954840803	1.023957298	0.883480487	1.431502641	1.585519578	1.362024075	0.889978671	1.079815505	1.202939156	1.182151798	0.689998139	1.021493346	0.925287051	1.249313764	1.103670211	0.909701178	0.629931105	0.830698541	-0.067500486	0.362575945	0.229256092	0.896514367	0.223237376	0.691856369	0.655126789
Foxo4	-0.312917316	0.610410008	2.410895071	0.818370724	0.340748199	0.50764355	0.386154848	0.167937974	0.212733514	0.714343924	0.357885242	0.215728512	0.187300883	0.58415564	0.122002333	0.141229038	0.173888805	0.624583811	0.268569811	0.337643322	0.336092067	0.163478875	1.230448383	0.345411663	0.288380131	0.242820147	0.00586522	-0.334541635	-0.193272414	0.224755134	0.132349163	0.368843675	0.24282015	-0.108718133	0.113143969	-0.392478179	0.320623108	0.079262341	0.398817122	1.460469156	0.669710801	0.082204408	0.323710697	0.323710697	0.016129958	0.472948879	0.566873237	0.413138554	0.398817122	0.218730586	-0.068970175	0.20973012	0.748775434	0.320623108	0.164964783	0.448510798	-0.479512718	0.019063006	-0.215730994	0.622805319	-0.141229038	-0.265531579	0.06015415
Foxo6	-0.714343924	-0.061623147	-0.226245413	-0.497670577	-0.776158903	-0.397230905	-0.610410008	-0.544653709	-0.572053948	0.001466297	-0.239802123	-0.435585955	-0.442039216	-0.071909999	-0.403581775	-0.389314582	-0.472948879	-0.032264083	-0.26705039	-0.04840655	-0.05574792	-0.154569962	-0.1605077	-0.628146694	-0.098399365	-0.173888805	-0.083675719	-0.874873391	-0.778137581	-0.251905408	-0.323710697	-0.486097295	-0.484449079	-0.497670577	-0.629931105	-0.822466206	-0.166451196	-0.459881443	-0.575493115	-0.089562791	-0.339195342	-0.669710801	-0.644278989	-0.456626611	-0.701183378	-0.539564195	-0.208231699	-0.522697914	-0.718126644	-0.230758753	-0.615710781	-0.119048524	-0.089563926	-0.365707938	-0.401992552	-0.406763262	-0.796084127	-0.610410092	-0.156055575	-0.14419142	-0.539564195	-0.653313535	-0.647886506
Foxp1	-0.070440011	0.561721345	0.389316326	-0.337643301	0.866330154	0.585893357	1.464707739	1.997306114	1.14205867	0.782104062	0.458254385	2.296584452	2.532018038	0.894331589	1.754908301	1.05912376	1.246138913	1.527005797	1.761707901	1.575391201	1.095640614	0.646082272	0.419530554	1.775554855	0.95484198	0.80819108	0.270089849	0.896514367	0.855738507	1.233641985	1.082434351	1.215053289	1.13923463	0.920811301	1.128136312	0.864204122	0.644278989	0.565154483	0.497670577	0.373553725	0.88132264	0.851528451	1.066830054	0.596356877	1.215052863	0.406763262	0.720021831	1.703207428	0.929781272	1.158999056	1.215052863	1.092984221	1.50410733	1.31218118	1.215052863	0.575493115	0.371982756	1.288430106	0.633513203	0.776158891	0.262495778	1.199937973	1.188039108
Foxp2	-0.424335729	-0.936557773	-1.064259086	-1.111742826	-1.179223353	-1.278468318	-1.056568827	-1.074599742	-0.91193633	-1.098304703	-1.064256734	-1.023957298	-1.064254319	-0.768274077	-0.907492506	-1.00926478	-0.987622724	-1.038872528	-0.973446212	-1.046416902	-0.851528451	-0.938826934	-0.841068225	-1.00199901	-0.990005889	-0.703056041	-0.907492506	0.030797062	-0.701183378	-0.94115996	1.085060585	-1.255701678	-0.279223228	-1.158999056	-0.58415564	0.044002991	-0.497670577	-0.27465379	-1.03387542	-0.622805319	-0.24131059	-0.987622724	-0.619254184	-0.587632831	0.877019117	-1.069412832	-0.389314582	-0.199250792	-0.035198333	-0.027863216	-0.071909999	-0.27769941	0.544660613	-0.306765954	-1.098304703	-0.943377228	-0.05574792	0.992392338	-0.058685958	-0.792074161	-0.750703959	-0.971102297	-0.326801352
Foxp3	-0.575493115	-0.613941956	-0.699316285	-0.780119299	-0.642478359	-0.885642423	-0.549757263	-0.524377839	-0.350091072	-0.479512718	-0.584156965	-0.487746488	-0.400404336	-0.345411663	-0.354761129	-0.394061438	-0.504313704	-0.292967018	-0.016129958	-0.512648861	-0.250376249	-0.235277986	-0.644278989	-0.268569811	-0.529427115	-0.682588713	-0.678897924	-0.59985911	-0.437197573	-0.59115522	-0.575493115	-0.909701496	-0.294497458	-0.750703959	-0.818370724	0.15160293	-0.610410008	-0.704931399	-0.79809388	-0.642478349	-0.727628421	-0.746830713	-0.459881283	-0.477869846	-0.898701391	-0.701183378	-0.551461604	-0.712456365	-0.851528451	-0.834835721	-0.673378878	-0.638883253	-0.622813214	-0.673378878	-0.721919589	-0.629931105	-0.379846804	-0.945660204	-0.690006078	-0.778137581	-0.427544582	-0.345411663	-0.80616512
Foxp4	-0.536178884	0.217229306	0.566875776	0.114619733	-0.033731172	0.389314582	0.218730586	0.359447378	-0.007331726	0.445272693	-0.095453162	1.236688352	0.519342445	0.276176234	0.678897924	0.024929607	0.59985911	0.733360884	0.575493115	0.818370775	-0.159022713	-0.178356088	0.368843546	-0.051342764	0.343856774	0.34385635	2.018997377	0.317538549	0.122002333	0.638924467	0.90308829	0.3021601	0.21122901	0.802123018	0.427544582	-0.166451196	0.515992769	0.414735119	0.12791315	-0.117572007	0.076320899	0.227748671	0.244330253	0.083675719	0.4501316	-0.061623147	0.179845754	0.585893357	0.619254184	0.1605077	0.716234012	0.703056041	0.456632399	0.649693405	1.031386449	0.233770912	-0.181335974	1.673056516	0.138269477	-0.356322348	0.119048524	-0.085147209	0.680742168
Foxq1	-0.20973012	0.288379776	0.107243808	-0.312917316	-0.24886391	-0.386154848	-0.463140796	-0.35164126	-0.32526351	0.071909999	-0.282273431	-0.409948841	-0.348524784	0.067500486	-0.296028576	-0.289908183	-0.411543178	-0.11166845	-0.2262444	-0.135307945	0.368843546	-0.24282036	-0.054279419	-0.504313704	0.147155239	-0.223237376	0.487746488	-0.297560386	-0.517666886	-0.244346015	-0.270089849	-0.294497557	-0.432366085	-0.116095744	-0.492702513	-0.306765954	-0.3500826	-0.38773437	-0.592861888	-0.322166521	-0.446891164	-0.594608482	-0.510978992	-0.43236608	1.117174227	-0.15160293	0.4501316	-0.260978779	0.029330108	-0.459881283	-0.487746488	-0.276176234	0.049875234	-0.250376249	-0.364141473	0.044002991	-0.521019452	-0.682588806	-0.522703927	-0.553167537	-0.43236608	-0.196260733	-0.419530554
Foxr1	1.00199901	-0.898701391	-1.205956531	-1.043895515	-1.11990225	-0.883480487	-1.122638534	-1.193967569	-0.971125798	-0.934294209	-1.179226011	-1.125383204	-1.069412832	-1.130897934	0.016129958	-1.147650623	-1.03387542	-1.00926478	-1.069412832	-1.136447081	-0.531112311	-0.786083483	-1.026427435	-1.227346154	-0.816329091	-1.161859405	-1.05912376	-1.230448383	-1.136447009	-1.139308105	-1.167608585	-1.281775285	-1.136447024	-1.199937973	-1.285095322	-0.954840803	-1.019035534	-1.082434728	-1.354697727	-1.095640614	-1.218109072	-1.358351856	-1.242976479	-1.142031033	-1.285095322	-1.291778816	-1.153306414	-1.305320405	-1.227346154	-1.221176615	-1.173396323	-1.193967569	-1.06169903	-1.150473953	-1.128136312	-1.150473953	-1.130897934	-1.333140689	-1.179236902	-1.622304881	-1.133668141	-0.973446212	-1.246138913
Foxr2	-1.153306414	-0.999588725	-1.215058305	-1.092984221	-0.788076807	-0.741041597	-1.069412832	-1.103656221	-0.866351106	-1.011698482	-1.014140448	-1.109039292	-1.023957298	-1.043895515	-1.00926478	-1.048944777	-1.046416836	-0.653313535	-1.004415086	-0.938826169	-0.744898256	-0.93429503	-1.090335459	-1.167608585	-0.929782418	-1.212007876	-1.046416836	-0.934294209	-1.072002709	-0.966492624	-1.079815505	-1.061685944	-1.026427449	-1.161859405	-1.246138913	-0.978150037	-1.100976551	-1.031386808	-1.193967569	-1.026427435	-1.158999056	-1.34744284	-1.17049759	-1.17049759	-1.365714613	-1.224255604	-1.092984221	-1.224255604	-1.20595113	-1.144836343	-1.239826334	-1.215052863	-0.810230607	-1.117174227	-1.119902233	-1.090335459	-0.752644777	-1.407590167	-0.97816129	-1.103656221	-1.156148087	-1.05912376	-1.230448383
Foxs1	-0.655126789	-0.413138554	-0.642481226	-0.714343924	-0.311378388	-0.818370724	-0.626364266	-0.608646867	-0.429161032	-0.578952947	-0.731449074	-0.446891164	-0.427544582	-0.476228253	-0.440424197	-0.364141473	-0.59985911	-0.262495778	-0.430757811	-0.479512748	-0.001466297	-0.11757211	-0.662401317	-0.071909999	-0.502651481	0.575493115	-0.221734617	-0.605126202	-0.386154848	-0.502683287	-0.617481521	-0.47622842	-0.223237379	-0.62102878	-0.256431341	-0.026396383	-0.16942512	0.49767075	-0.688142271	-0.605126202	-0.491049176	-0.472948879	-0.280747684	-0.16942512	-0.689998139	-0.582419672	-0.494357188	-0.43236608	-0.796084127	-0.671543718	-0.534488515	-0.34385635	-0.870604919	-0.859963669	-0.741041597	-0.624583811	-0.721919589	-0.808191191	-0.84734307	-0.857849188	-0.689998139	-0.710571321	-0.566873237
Gabpa	-0.55829496	0.229253455	0.847337117	1.150473953	1.064254335	1.638759291	1.038872528	1.164729219	1.199967011	0.546353324	1.380667842	1.31218118	0.987622724	0.59985911	1.072002709	1.114454448	1.150473953	1.077203988	1.074599742	1.077204056	0.830698541	0.994786235	1.164729219	0.985246327	0.870594956	0.945660074	0.847333322	1.734978542	1.986801095	1.033942114	1.056568827	0.952538485	1.128136327	0.714343924	1.326089743	1.555602039	1.004415086	1.164729624	1.048944777	1.090335459	1.427460729	0.954840803	0.975795446	1.380664708	0.675216291	1.258914128	1.522358562	0.90308829	0.710571321	0.788076795	0.756534883	0.81428882	1.098318625	0.968763666	0.864204122	1.358351856	1.858510083	0.622805405	0.826584933	0.914131787	1.768589311	1.684934727	1.150473953
Gabpb1	1.109039292	-0.010264256	0.561723861	0.894331589	0.748765954	1.111742826	1.358351856	1.185090357	1.249343997	1.072002709	0.938828241	1.504088264	0.774183213	0.782104062	0.637088777	0.531112311	1.255701238	1.028903803	0.780119299	0.629931144	1.179223335	0.968764517	1.066830054	0.737195845	0.992393425	0.223237376	1.004415086	0.120525298	0.737195845	1.203016756	1.265378892	1.111743215	0.828635246	0.411543178	0.733360884	1.043895515	0.492702513	0.504313879	0.721919589	0.077791523	0.3814224	0.376698414	0.215728512	0.021996211	0.164964783	0.359447378	0.315997395	0.553167537	0.235277779	0.382998936	0.185809044	0.317538549	0.236788178	0.500989398	0.422732929	0.704931153	0.416332444	0.504313773	0.624590997	0.68443757	-0.303694602	-0.126435038	0.691856369
Gata1	-0.879168859	-0.744898256	0.079262668	-0.459881283	-0.916353797	-0.678897924	-0.161993039	-0.285324963	0.907514467	0.646081704	2.008039101	-0.889978671	-0.84315294	-0.766310277	-0.792074161	-0.802123018	-0.482802325	-0.714343924	-0.544653709	-0.699313197	-0.572040105	-0.739118014	2.030206451	0.594608482	-0.885643515	-0.622805319	-0.619254184	-0.826575424	-0.662401317	-0.903146548	-0.954840803	-0.89651468	-0.551461612	-0.985246327	-1.00199901	-0.459881283	-0.857849188	-0.925287373	-0.90089269	-0.774183213	-0.947947821	-1.038872528	-0.885642423	-0.874873391	-1.085060585	-0.836909636	-0.746830713	-0.920811301	-1.021493346	-1.098304703	-1.028903803	-0.853631602	-0.971114607	-1.00199901	-0.914131787	-0.894331589	-0.788076795	-1.043895658	-1.014149813	-0.971102297	-0.754588413	-0.497670577	-0.941099251
Gata2	-0.60336866	1.78974816	1.570393479	0.615710781	-0.599859119	-0.403581775	1.419445618	0.113143969	1.606314054	1.242976479	0.952540314	-0.419530554	-0.365707938	-0.194766358	-0.337643301	-0.306765954	-0.443655379	-0.129391539	-0.395645678	-0.251889175	-0.042535331	-0.147155187	-0.184317615	-0.2262444	-0.450132154	-0.33144316	-0.187300883	-0.230758753	0.023462884	1.031452982	0.804142439	0.308302814	-0.21122901	-0.666051644	0.067500486	0.235277779	-0.382998936	-0.350082722	0.537870775	-0.030797062	0.435585955	-0.14419142	0.15160293	0.223237376	1.329606925	0.129391539	-0.288379776	1.343841645	2.258140433	0.688142271	0.030797062	-0.120525298	-0.230761679	-0.456626611	-0.686288752	-0.589374072	-0.446891164	0.054279427	-0.701191445	0.07485044	-0.389314582	-0.613941956	-0.504313704
Gata3	0.09250747	1.673056286	1.611580051	1.527005797	-1.142031051	-0.53279966	0.544653709	-0.136787762	-0.135311211	-0.354761129	-0.217229799	-0.820416758	-0.760436383	-0.382998936	-0.735277023	-0.770240822	1.811733468	1.826887847	1.866711178	1.775554966	-0.527742106	-0.691856977	-0.492702513	-0.05574792	1.03138772	-0.610410008	0.464772384	-0.667880113	-0.682588713	-0.427572163	-0.448510798	-0.405172152	-0.20523625	1.900827709	-0.03666557	-0.80616512	-0.776158891	0.148637408	0.443655379	-0.624583811	-0.638883253	1.649978458	-0.544653709	-0.834835721	2.466972876	0.703056041	-0.573765761	0.265531579	3.05604086	-0.947947821	0.529426463	-0.936557773	-0.39723594	-0.642478349	-0.916353783	-0.442039216	-0.868460054	-0.138267905	-0.97111347	-0.885642423	-0.999588725	-0.925287051	1.109039292
Gata4	0.463140796	-0.030797062	0.356323944	-0.110193172	-0.229253458	-0.442039216	-0.481156876	-0.464772384	-0.292974108	-0.373553725	-0.458254385	-0.502650862	-0.394061438	-0.332992001	-0.387734235	-0.224740636	-0.539564195	-0.224740636	-0.362575895	-0.076320904	0.020529585	-0.259462604	0.459881283	-0.519342445	-0.403582272	-0.505977931	0.582419672	-0.505977931	0.141229038	-0.438838625	0.561721345	-0.640679998	-0.451753582	-0.60336866	-0.359447378	0.314456986	-0.422732929	-0.443655533	-0.239801578	-0.482802325	1.709425628	-0.716234012	-0.419530554	-0.340748194	-0.107243327	-0.497670577	0.651502411	-0.395645678	-0.704931153	-0.575493115	-0.72572287	-0.101346389	1.775577362	-0.561721345	0.857849188	1.31218118	-0.370412698	0.621028865	-0.548060811	-0.822466206	-0.342301862	-0.427544582	-0.658759728
Gata5	-0.469674545	-0.325255639	-0.507645824	-0.68443757	-0.561721353	-0.774183213	-0.598107083	-0.529426463	-0.417941083	-0.337643301	-0.445273704	-0.548054506	-0.413138554	-0.302159994	-0.471311085	-0.453376733	-0.541259153	-0.359447378	-0.458253345	-0.361011221	-0.071909999	-0.414735339	-0.499329305	-0.60336866	-0.551462284	-0.741041597	-0.247352129	-0.389314582	-0.515992769	-0.599897806	-0.554875068	-0.84942933	-0.482802331	-0.770240822	-0.776158891	-0.049874602	-0.561721345	-0.608647079	-0.80616512	-0.610410008	-0.505977931	-0.79809388	-0.456626611	-0.551461604	0.14567308	-0.677055969	-0.424335729	-0.303694602	-0.515992769	-0.651502411	-0.682588713	-0.419530554	-0.553174548	-0.514320085	0.60336866	0.332992001	-0.505977931	-0.236785209	-0.859973562	-0.838987131	-0.682588713	-0.537870775	-0.714343924
Gata6	-0.270089849	-0.631717508	0.052811272	-0.556584207	-0.224740639	-0.551461604	-0.80819108	-0.883480487	-0.796103392	-0.615710781	-0.714345545	-0.870593883	-0.727628421	-0.544653709	-0.695579963	-0.612175035	-0.667880113	-0.741041597	-0.737195845	-0.471311115	-0.456626611	-0.798094581	0.314456986	-0.280747684	-0.712457243	0.990004669	-0.580685444	0.364141473	0.254916701	-0.157548237	1.768589311	0.345411784	-0.868460065	-0.688142271	0.178355932	0.356322348	-0.017596462	1.319104265	-1.072002709	-0.656942183	1.78974816	0.197755543	0.548054506	0.159022713	1.136447009	-0.491049176	0.239801578	1.072002709	-0.315997395	-0.853631602	-0.384576417	0.300626091	1.033888525	1.262139966	1.697053907	1.703207428	-0.943377228	0.903088415	-0.916364325	-0.123479633	-0.735277023	-0.911914262	-1.026427435
Gatad1	0.80616512	1.909709677	1.58552668	1.495137002	2.338725018	1.51774373	1.754908301	1.495137002	1.971488011	1.703207428	1.464711063	1.150473953	1.05912376	1.644343199	1.565420522	1.092984221	1.531685993	1.281774836	1.114454448	1.354697812	1.329606925	0.985247193	1.690963507	1.452069245	1.043896801	1.38825598	1.239826334	2.240096385	1.842470424	1.268712884	1.315634671	1.690964099	1.927935943	2.130530433	2.159281402	1.354697727	1.580435227	1.329607387	2.258140433	2.030206451	2.053415487	2.568997675	2.276945069	2.568997675	2.296584452	2.222748389	1.946820861	1.826887847	2.296584452	1.522358562	2.840270538	1.754908301	2.206067885	2.030206451	2.276945069	1.611572833	1.986801095	2.317144715	1.715729865	1.768589311	1.622304881	2.090431892	1.722062601
Gatad2b	2.144686013	1.322588767	1.580442306	1.125383204	1.768589338	1.31218118	1.531685993	1.811733468	1.431537283	1.061685573	1.136449589	1.956527748	1.927935918	1.315634671	1.819258829	1.850431197	1.956527748	2.130530433	2.090431892	2.030206578	1.811733468	1.616917174	1.580435227	1.508609105	1.661409654	1.541147581	1.638759291	1.775554855	1.819258829	1.570487749	1.560492618	1.423442328	1.536399745	2.437977658	1.78974816	1.909709677	1.606275183	1.655666779	1.775554855	1.909709677	1.673056286	2.36144393	1.956527748	1.966421116	2.222748389	1.376898506	1.268631046	1.900827709	2.206039922	1.804308576	2.410884273	1.703207428	1.477601515	1.627741177	2.116786275	1.136447009	2.1743481	2.707439365	1.606293663	0.975795446	1.627741177	1.667203882	1.875038801
Gbx1	-0.563436992	-0.104294408	-0.320624544	-0.53279966	-0.381422406	-0.594608482	-0.502650862	-0.476228253	-0.291444315	0.102820288	-0.416333389	-0.456626611	-0.401992552	0.042535331	-0.378272144	-0.34385635	-0.4501316	-0.199250792	-0.251889159	-0.254916717	0.06456154	-0.303694869	-0.251889159	-0.59985911	-0.163478933	-0.288379776	-0.430757811	-0.678897924	-0.642478349	-0.282290999	-0.390895895	-0.62458403	-0.54125916	-0.608646867	-0.631717508	-0.387734235	-0.40517201	-0.544653899	-0.667880113	-0.43236608	-0.519342445	-0.80819108	-0.68443757	-0.497670577	-0.853631602	-0.492702513	-0.20973012	-0.591117088	-0.744898256	-0.660579436	-0.720021831	-0.519342445	-0.274657176	-0.62102878	-0.537870775	-0.563436992	-0.615710781	-0.646081793	-0.621035925	-0.744898256	-0.481156876	-0.500989398	-0.539564195
Gbx2	0.606885601	0.026396383	-0.289909481	0.051342764	0.051342764	0.433975459	-0.2262444	-0.274653695	-0.456637661	0.1249572	-0.294498123	-0.364141473	-0.312917316	0.016129958	-0.245840913	-0.361011198	-0.245840913	-0.305229921	-0.274653695	-0.163478742	-0.013197051	-0.013197062	-0.05721654	-0.264013377	-0.10724346	-0.154569827	-0.20973012	-0.573765761	-0.296028576	-0.283816856	-0.3500826	-0.507643728	-0.468039258	-0.408355538	-0.527742106	-0.455001076	-0.314456986	-0.461510592	-0.502650862	-0.242820147	-0.400404336	-0.662401317	-0.398817122	-0.373553725	-0.655126789	-0.468039252	-0.116095744	-0.48939717	-0.566873237	-0.463140796	-0.572040105	-0.332992001	-0.170914805	-0.497670577	-0.469674545	-0.411543178	-0.260978779	0.051342771	-0.448515958	-0.476228253	-0.354761129	-0.348524784	-0.580685444
Gcm1	-1.031386449	-0.792074161	0.325257096	-0.758484201	-0.526059242	-0.853631602	-0.851528451	-0.866330141	-0.733378631	-0.613941956	-0.712457982	-0.818370724	-0.768274077	-0.496013207	-0.768274077	-0.79809388	-0.800106838	-0.72572287	-0.72572287	-0.558294995	-0.061623147	-0.577222681	-0.606885601	-0.925287051	-0.667880936	-0.79809388	-0.838987131	-0.790073912	-0.945660074	-0.834889575	-0.830698541	-0.999589075	-0.44689117	-1.026427435	-0.975795446	-0.647886506	-0.750703959	-0.832765652	-0.866330141	-0.812252911	-0.918580278	-1.041380762	-0.961779106	-0.855738507	-1.048944777	-0.680742168	-0.669710801	-0.973446212	-0.968763666	-0.980510022	-0.994785361	-0.887808476	-0.544660613	-1.021493346	-0.987622724	-0.855738507	-1.019035534	-1.028903945	-1.147663827	-0.973446212	-0.784091888	-0.918580278	-0.990004669
Gcm2	0.076320899	-0.816328085	-0.954845079	-0.999588725	-1.031386465	-1.156148087	-0.907492506	-0.98287544	-0.818390528	-0.721919589	-0.748767642	-0.90528822	-0.868460054	-0.754588413	-0.536178884	-0.788076795	-0.851528451	-0.662401317	-0.822466206	-0.907492563	-0.421131206	-0.847334066	-0.760436383	-0.975795446	-0.286852391	-0.838987131	-0.932035386	-1.066830054	-1.038872528	-0.892210584	-0.990004669	-0.916354104	-0.778137591	-1.006836995	-1.072002709	-0.487746488	-0.914131787	-0.980510363	-0.985246327	-0.93882611	-0.992392202	-1.119902233	-1.019035534	-0.985246327	-1.103656221	-1.056568827	-0.868460054	-0.999588725	-1.082434351	-1.090335459	0.197755543	-0.968763666	-0.67890653	-1.006836995	-0.947947821	-0.945660074	-0.857849188	-1.227346323	-1.069425135	-1.161859405	-0.961779106	-0.864204122	-1.051479388
Gfi1b	0.172400533	0.179845754	-0.170913404	-0.035198333	0.045470745	-0.185809044	0.838987131	0.526059234	1.415506032	0.853631602	2.090436637	-0.03666557	-0.017596462	0.339195342	0.083675719	-0.007331549	0.3814224	0.247352129	0.020529585	0.159022723	0.635296334	0.224740833	1.927935918	0.892153033	0.20224287	0.041067762	0.689998139	0.082204408	0.1249572	-0.008798461	-0.163478732	-0.271610601	0.093980108	-0.253402642	-0.205236247	0.224740636	0.026396383	-0.002932599	-0.28227279	-0.166451196	-0.14567308	-0.356322348	0.00586522	0.041067762	-0.356322348	-0.223237376	0.048406547	-0.265531579	-0.314456986	-0.235277779	-0.286852037	-0.046938596	0.019063245	-0.104294408	0.011730641	-0.104294408	0.13974831	-0.435586015	-0.267053462	-0.256431341	0.117572007	0.09250747	-0.138267886
Gli1	-0.141229038	0.07338014	-0.303695963	-0.235277779	-0.035198334	0.294497454	-0.424335729	-0.379846804	-0.008798106	-0.089562791	-0.15012032	-0.403581775	-0.235277779	-0.07338014	-0.197755543	-0.232264571	-0.254916701	-0.32834784	-0.242820147	-0.267050406	0.294497454	-0.116095846	-0.119048524	-0.463140796	-0.111668588	0.133828404	-0.512648829	0.042535331	0.014663489	-0.334563216	-0.339195342	-0.505978108	-0.386154853	-0.409948841	-0.361011198	0.308302706	0.370412698	0.002932599	-0.487746488	-0.205236247	-0.303694602	-0.50764355	-0.323710697	-0.337643301	-0.120525298	-0.413138554	-0.257946564	-0.188793136	-0.397230905	-0.429150647	-0.445272693	-0.280747684	-0.055748627	-0.403581775	-0.451753576	-0.334541635	0.011730641	-0.014663491	-0.326805112	-0.394061438	0.014663489	-0.089562791	-0.33144316
Gli2	-0.223237376	-0.3814224	-0.553170014	-0.487746488	0.030797063	0.123479633	-0.59985911	-0.601612966	-0.443666115	-0.50764355	-0.678899465	-0.491049176	-0.48939717	-0.505977931	-0.527742106	-0.570316138	-0.537870775	-0.568593851	-0.560007337	-0.575493151	-0.215728512	-0.682589312	-0.464772384	-0.682588713	-0.693717828	0.038132885	-0.48939717	-0.572040105	-0.466405201	-0.714390005	-0.718126644	-0.688142512	-0.317538553	0.326801352	-0.09692599	-0.594608482	0.362575895	0.273131881	-0.464772384	-0.408355538	-0.433975459	-0.422732929	-0.376698414	-0.422732929	-0.102820288	-0.748765943	-0.610410008	-0.510978992	-0.693716973	-0.203739207	0.123479633	-0.570316138	-0.446896829	-0.754588413	-0.742968556	-0.701183378	-0.247352129	0.395645733	-0.617488625	-0.804142439	0.196260733	-0.430757811	0.108718133
Gli3	0.544653709	-1.046416836	-0.504315963	-0.626364266	0.476228261	-0.254916701	-1.288429929	-1.281774836	-1.196976444	-1.193967569	-1.354700801	-1.365714613	-1.291778816	-1.026427435	-1.285095322	-1.329606925	-1.233562409	-1.285095322	-1.202939156	-1.01413821	-0.959461245	-1.119903216	-0.943377228	-1.10634378	-0.847334366	0.001466297	-0.644278989	-0.606885601	-0.28227279	-0.914190757	-1.326089743	0.058685303	-0.051342764	0.497670577	0.660579436	0.181335974	0.491049176	0.529426647	0.617481521	-0.782104062	-0.669710801	-0.026396383	-0.486097125	-0.566873237	0.202242621	-1.122638534	-1.179223335	-0.553167537	-0.190285807	-1.021493346	-0.701183378	-1.504088264	-1.046430101	-1.167608585	-1.288429929	-1.242976479	0.185809044	1.384450637	-0.524383872	-0.925287051	-1.072002709	-0.286852037	0.780119299
Glis1	0.227748671	0.187300883	0.476230386	-0.013197051	0.08514721	-0.264013377	-0.265531579	-0.187300883	0.093982381	0.098399243	-0.036665653	-0.15605378	-0.027863216	0.12791315	-0.070440011	-0.052811035	-0.102820288	0.193272414	-0.023462884	0.10576876	0.494357188	0.221734812	-0.099872708	-0.283798549	0.021996238	-0.051342764	-0.110193172	0.080733274	0.110193172	-0.132357701	0.227748671	-0.215728587	0.153086213	-0.1605077	-0.026396383	0.417930969	0.224740636	-0.117572048	-0.320623108	-0.200746484	-0.245840913	-0.361011198	-0.068970175	0.170912639	-0.400404336	0.12791315	0.001466297	-0.312917316	-0.395645678	-0.273131786	-0.273131786	-0.190285807	-0.052811704	-0.337643301	-0.250376249	-0.197755543	0.06015415	-0.414735031	-0.351645305	-0.474587933	0.029330108	0.046938596	-0.07485044
Glis2	-0.068970175	0.486097125	0.306767328	0.84315294	0.605126212	0.582419672	0.401992552	0.416332444	0.108720764	0.205236247	-0.259462964	-0.067500486	-0.068970175	0.268569811	0.154569827	-0.016129958	0.245840913	0.329895108	0.027863216	0.22323739	0.33144316	0.102820378	0.239801578	0	0.123479785	1.05912376	0.435585955	0.403581775	0.644278989	0.621068842	0.756534883	1.224256032	0.941099263	0.50764355	0.914131787	0.596356877	1.997306114	1.697054497	0.499329305	0.35164126	0.492702513	0.250376249	0.466405201	0.541259153	0.612175035	1.78974816	0.030797062	0.941099251	0.181335974	0.3814224	0.605126202	0.531112311	0.731456685	-0.091035033	0.06456154	-0.170912639	0.455001076	1.550748321	0.188795308	-0.085147209	0.656942183	0.279223225	0.936557773
Glis3	0.357884429	1.550748107	-0.032264227	-0.008797893	-0.148637359	-0.389314582	-0.48939717	-0.079262313	-0.230764338	-0.14419142	-0.442040219	-0.468039252	-0.3814224	-0.3500826	-0.24131059	-0.136787762	-0.292967018	-0.251889159	-0.093980107	-0.199250805	0.308302706	0.208231882	-0.317538549	-0.205236247	-0.326801755	0.046938596	0.727628421	0.479512718	-0.521019452	-0.343878532	0.712456365	-0.276176331	-0.070440012	0.077791523	0.468039252	0.526059234	0.33144316	0.29756049	-0.05721654	-0.379846804	-0.26705039	-0.058685282	0.129391539	0.334541635	-0.007331549	1.026427435	-0.322166521	0.218730586	0.546353324	0.150119979	0.80616512	1.142031033	-0.083676779	0.17537746	-0.016129958	-0.437197573	-0.058685282	0.09398012	-0.345415637	0.123479633	0.416332444	-0.365707938	-0.486097125
Gm10324	1.336690685	-2.008034544	-0.920815425	1.384450447	-1.709425654	1.090335459	-2.338724982	-2.258140433	-2.053465179	-2.36144393	-2.296589664	-2.222748389	-2.36144393	-2.338724982	-2.385441063	-2.36144393	-2.36144393	-2.296584452	-2.317144397	-2.240096526	-2.36144393	-2.296586469	-2.317144397	-2.317144397	-2.222751129	-2.385441063	-2.296584452	-2.385441063	-1.541147581	-2.438134929	-2.385441063	-2.144686764	-2.385441095	-2.338724982	-2.258140433	-2.130530433	-2.296584452	-2.385441893	-2.206039922	-2.258140433	-2.258140433	-2.338724982	-2.317144397	-2.276945069	-2.189921191	-2.296584452	-2.240096385	-2.338724982	-2.276945069	-2.206039922	-2.317144397	-2.159281402	-2.385471301	-2.189921191	-2.206039922	-2.258140433	-2.338724982	-1.109039445	-1.946843259	-2.144686013	-2.36144393	-2.222748389	-2.317144397
Gm10778	0.883480487	-1.092984221	-0.114620246	0.512648829	0.088090743	0.526059234	0.114619733	0.008797893	0.209735195	-0.866330141	0.361012017	0.212728366	0.359447378	-1.233562409	-0.016129958	-0.348524784	-0.13974831	-0.386154848	0.07485044	-0.026396385	-0.830698541	-0.544654188	-0.297560386	0.514320085	-0.966431472	-0.548054506	-0.548054506	0.776158891	-0.2262444	-0.675259848	-0.482802325	-0.111668489	-0.224740639	-0.16942512	-0.083675719	-0.474587933	-0.859963669	-0.534488701	0.010264256	-0.260978779	0.035198333	-0.297560386	-0.585893357	-0.651502411	-0.230758753	-0.010264256	-0.2142282	-0.229253455	-0.271610506	0.691856369	-0.337643301	0.339195342	-0.664233802	0.033731172	-0.286852037	0.135307936	0.367275294	-0.479512784	0.635303643	0.28227279	0.534488515	0.635296334	0.011730641
Gm13051	1.117174227	0.386154848	-0.093980528	0.469674545	1.703207454	2.189921191	0.812252911	0.62102878	0.601627525	-0.469674545	0.582420993	0.40517201	0.179845754	-0.161993039	0.539564195	0.947947821	0.217229306	-0.398817122	0.147155058	-0.117572014	0.071909999	0.677056564	0.068970175	0.088090742	0.326801755	-0.471311085	0.325255639	0.123479633	0.70868878	-0.104301136	-0.172400533	-0.110193211	0.262495781	0.099872708	0.227748671	0.238293109	-0.624583811	-0.27617633	-0.15605378	-0.32834784	0.387734235	0.141229038	0.512648829	0.181335974	0.477869846	-0.182826593	-0.259462376	-0.15605378	0.33144316	-0.308302706	0.17537746	0.1605077	-0.667888579	-0.088090742	0.052811035	-0.030797062	-0.257946564	0.292967058	0.45500631	-0.323710697	0.419530554	0.43236608	0.163478732
Gm13139	0.09692599	-0.236785177	-0.25037737	0.035198333	1.380664729	1.415471778	0.90528822	0.721919589	0.690014837	-0.575493115	0.622806733	0.430757811	0.107243327	-0.051342764	0.710571321	1.336690685	0.308302706	-1.486303076	-0.020529585	-0.843152993	-1.305320405	1.281775962	0.205236247	0.102820288	0.599859849	-1.021493346	-0.010264256	-0.196260733	0.427544582	-0.667923197	-0.578952947	-0.085147239	0.432366085	0.203739207	0.229253455	-0.346967806	-1.074599742	-0.572040304	-0.250376249	-0.994785361	0.107243327	0.215728512	0.336092067	-0.484449072	0.113143969	-0.232264571	-0.662401317	-0.642478349	0.190285807	-0.744898256	-0.138267886	-0.06015415	-1.527025153	-0.223237376	-0.254916701	-0.221734617	-0.739117365	-0.091035045	0.331446974	-0.918580278	0.699313153	0.440424197	0.254916701
Gm13154	-1.754908301	-2.36144393	-2.296594737	-2.090431892	-1.064254335	-0.748765943	-1.570386445	-1.761707901	-1.883543089	-2.410884273	-1.819262958	-1.937292681	-2.090431892	-2.36144393	-2.053415487	-1.909709677	-2.053415487	-2.258140433	-2.130530433	-2.338725129	-2.240096385	-2.317146432	-2.385441063	-2.1743481	-2.317147253	-2.338724982	-2.206039922	-2.410884273	-1.900827709	-2.090566743	-2.317144397	-2.077777876	-2.222748418	-2.222748389	-2.276945069	-2.466972876	-2.466972876	-2.410885112	-2.385441063	-2.385441063	-1.918743728	-2.077777149	-2.053415487	-2.206039922	-1.883497509	-2.410884273	-2.258140433	-2.317144397	-1.97650927	-2.258140433	-2.385441063	-2.338724982	-2.338754627	-2.240096385	-2.1743481	-2.296584452	-2.498185341	-2.258140743	-2.240122157	-2.466972876	-2.338724982	-2.36144393	-2.1743481
Gm13242	-0.541259153	-2.206039922	-2.840283259	-1.715710126	-0.061623148	1.585519578	-2.498185341	-2.609831826	-2.498245796	-2.498185341	-2.532023784	-2.568997675	-2.840270538	-2.655503695	-2.655503695	-2.532018038	-2.568997675	-3.05604086	-2.767823288	-3.056041052	-2.931450373	-2.532020262	-2.767823288	-2.568997675	-2.931453986	-2.840270538	-2.317144397	-2.338724982	-2.840270538	-2.569163398	-2.532018038	-2.840271532	-1.937292706	-2.655503695	-2.655503695	-2.767823288	-2.840270538	-2.568998569	-2.707438993	-2.609831826	-2.568997675	-2.437977658	-2.338724982	-2.410884273	-2.609831826	-2.498185341	-2.568997675	-2.707438993	-2.609831826	-2.568997675	-2.532018038	-2.385441063	-2.438008562	-2.532018038	-2.655503695	-2.437977658	-2.767823288	-1.644343425	-2.338751889	-2.030206451	-2.655503695	-2.568997675	-2.532018038
Gm13251	1.431502641	1.97650927	1.051484098	1.315634671	2.41088431	2.707438993	2.222748389	1.875038801	1.633265161	0.774183213	1.748192251	1.703207428	1.249313764	1.082434351	2.018997377	2.466972876	1.468972599	0.925287051	1.362024075	1.130898005	0.804142439	2.361446004	1.38825598	1.340257663	1.690965591	0.859963669	1.667203882	1.443769802	2.116786275	0.691901	0.762391446	1.061685944	1.64997848	1.221176615	1.522358562	1.34744284	0.468039252	0.836909928	0.945660074	0.680742168	1.761707901	1.369423704	1.748188284	1.295142142	1.633225638	1.05912376	1.069412832	1.122638534	1.570386445	0.72572287	1.326089743	1.278468318	0.209732778	0.923046882	0.978150037	0.985246327	0.925287051	1.30874333	1.655685251	0.515992769	1.690963507	1.997306114	1.555602039
Gm14305	1.130897934	0.80616512	0.806168731	1.221176615	1.354697748	1.431502641	1.221176615	0.712456365	1.209003258	0.411543178	1.305323367	0.500989398	0.438810318	-0.166451196	0.629931105	0.464772384	0.297560386	-0.170912639	0.280747684	-0.011730642	-1.734978542	0.181336133	-1.054020721	1.326089743	0.44851135	0.885642423	0.12791315	2.041674546	1.655666203	0.383023643	0.721919589	1.125383598	1.319103823	0.90308829	1.212007876	1.373151588	0.81428882	0.395645816	1.499597727	1.362024075	1.208974001	0.53279966	1.684934727	1.909709677	1.550748107	1.580435227	1.262139966	1.227346154	0.62102878	1.443769802	1.684934727	1.499597727	1.673077494	1.315634671	1.373151588	1.041380762	1.644343199	0.959461377	0.870603899	1.595812099	1.595812099	2.116786275	1.580435227
Gm14391	2.090431892	2.240096385	1.734986313	2.159281402	2.317144432	2.053415487	2.276945069	1.728484801	2.410942615	1.407589973	2.065448947	1.333140506	1.369423704	0.941099251	1.78974816	1.580435227	1.179223335	0.836909636	1.185090357	0.938826169	0.303694602	1.301913913	0.756534883	2.296584452	1.281776416	1.966421116	1.196947478	2.655503695	2.258140433	1.522456768	1.673056286	1.819259466	2.144686041	1.722062601	2.130530433	2.206039922	1.678966118	1.354698198	2.206039922	2.276945069	2.240096385	1.986801095	2.767823288	2.840270538	2.437977658	2.437977658	2.410884273	2.410884273	1.734978542	2.498185341	2.532018038	2.655503695	2.467004147	2.041674546	2.36144393	1.875038801	2.466972876	1.811733718	1.804329334	2.498185341	2.222748389	2.767823288	2.410884273
Gm14420	0.816328085	1.866711178	1.262145619	1.258914128	1.52700582	1.369423704	1.611572833	1.411519997	1.819302854	0.677055969	1.531689469	0.866330141	0.997184189	0.563436992	1.288429929	1.111742826	0.727628421	0.502650862	0.786082793	0.414735	0.667880113	0.93429503	0.392478179	1.399794007	0.451754133	1.481928951	0.916353783	2.06544426	1.395927489	0.938886672	1.074599742	0.754588677	0.992392215	1.048944777	1.147650623	1.281774836	0.885642423	1.026427792	1.295142142	1.850431197	1.97650927	1.460469156	1.986801095	1.937292681	1.761707901	1.748188284	1.918743728	1.697053907	0.987622724	1.748188284	1.775554855	1.734978542	1.909733885	1.427460729	1.633225638	1.208974001	1.513160754	1.014138285	0.37041696	1.468972599	1.585519578	1.715710126	1.655666203
Gm14430	1.265378892	1.074599742	0.987627148	1.42344183	1.517743753	1.606275183	1.460469156	0.907492506	1.517780459	0.656942183	1.522362017	0.675216291	0.631717508	0.091035033	0.832765362	0.637088777	0.451753576	0.079262313	0.476228253	0.211229021	-1.703207428	0.443655769	-0.879168859	1.575391102	0.624584581	1.153306414	0.34385635	2.1743481	1.875038801	0.594646839	0.947947821	1.295142595	1.522358582	1.098304703	1.399794007	1.585519578	0.980510022	0.605126413	1.667203882	1.545930168	1.392081571	0.784091888	1.883497509	2.06544426	1.754908301	1.768589311	1.477582785	1.477582785	0.812252911	1.697053907	1.900827709	1.748188284	1.842493779	1.51774373	1.622304881	1.281774836	1.741545714	1.193967734	1.092996795	1.811733468	1.709425628	2.222748389	1.768589311
Gm14432	1.041380762	0.612175035	0.697448476	1.117174227	1.242976498	1.305320405	1.072002709	0.617481521	1.046442159	0.235277779	1.170500246	0.400404336	0.326801352	-0.317538549	0.497670577	0.326801352	0.185809044	-0.346967806	0.142710074	-0.19476637	-1.761707901	-0.010264265	-1.158999056	1.142031033	0.315997784	0.688142271	-0.021996211	1.956527748	1.495137002	0.264030408	0.578952947	1.006837348	1.190998161	0.800106838	1.074599742	1.31218118	0.667880113	0.26097887	1.373151588	1.249313764	1.074599742	0.37512561	1.590644935	1.804308576	1.42344183	1.392081571	1.098304703	1.095640614	0.486097125	1.305320405	1.550748107	1.395927489	1.545949764	1.161859405	1.236688352	0.952538152	1.595812099	0.857849306	0.72954499	1.460469156	1.527005797	2.008034544	1.460469156
Gm22	-0.197755543	-0.235277779	-0.098399684	-0.279223225	-0.517666894	-0.671543718	-0.446891164	-0.451753576	-0.416342519	-0.500989398	-0.268570421	-0.314456986	-0.218730586	-0.469674545	-0.199250792	-0.260978779	-0.348524784	-0.236785177	-0.279223225	-0.19177891	-0.010264256	-0.421131576	-0.416332444	-0.440424197	-0.370413155	-0.24131059	0.010264256	-0.244330253	-0.211229007	-0.560043462	-0.484449072	-0.409948985	0.129391541	-0.2262444	0.11166845	0.345411663	0.512648829	-0.280747781	-0.302159994	-0.497670577	-0.300626091	-0.461510431	-0.292967018	-0.188793136	-0.2142282	-0.563436992	-0.472948879	-0.364141473	-0.622805319	-0.527742106	-0.408355538	-0.26705039	-0.500995748	-0.549757263	-0.55829496	-0.549757263	-0.232264571	-0.721919688	-0.697453376	-0.461510431	-0.332992001	0.010264256	-0.384576417
Gm239	-1.490705608	-1.622304881	-1.789756176	-1.734978542	-1.789748187	-2.018997377	-1.986801095	-1.842470424	-1.909755892	-1.734978542	-1.900832023	-1.850431197	-1.768589311	-1.734978542	-1.78974816	-1.826887847	-1.722062601	-1.661407607	-1.768589311	-1.678966224	-1.673056286	-1.70942713	-1.796981108	-1.937292681	-1.447908936	-1.900827709	-1.103656221	-1.78260696	-1.638759291	-1.761821546	-1.850431197	-1.819259466	-1.754908324	-1.775554855	-1.937292681	-1.616915754	-1.78260696	-1.789748783	-1.775554855	-1.850431197	-1.734978542	-1.909709677	-1.927935918	-1.834623874	-1.966421116	-1.909709677	-1.826887847	-1.918743728	-1.892092116	-1.946820861	-1.858510083	-2.053415487	-1.728506711	-1.415471778	1.329606925	1.38825598	-1.927935918	-2.00803482	-2.008057646	-1.909709677	-1.768589311	-1.900827709	-1.819258829
Gm4745	1.242976479	-2.144686013	-2.240106418	-2.030206451	-2.338725018	-2.276945069	-2.385441063	-2.206039922	-2.338781578	-2.206039922	-2.258145558	-2.1743481	-2.159281402	-2.103427862	-2.144686013	-1.997306114	-2.090431892	-1.997306114	-2.053415487	-2.276945212	-2.116786275	-2.189923115	-2.008034544	-2.159281402	-1.986803544	-2.144686013	-1.709425628	-2.103427862	-2.008034544	-1.997434957	-2.1743481	-2.222749167	-1.99730614	-2.116786275	-2.090431892	-1.966421116	-2.041674546	-2.053416201	-2.240096385	-2.090431892	-2.189921191	-2.144686013	-2.144686013	-2.144686013	-2.144686013	-2.159281402	-1.900827709	-2.1743481	-2.116786275	-2.116786275	-2.258140433	-1.775554855	-2.18994895	-2.206039922	-1.97650927	-2.130530433	-2.276945069	-1.997306388	-1.892113884	-2.116786275	-2.041674546	-2.130530433	-2.189921191
Gm4981	-0.133828404	-0.605126202	-0.961783413	-0.836909636	-0.658759738	-1.038872528	-0.750703959	-0.680742168	-0.690014837	-0.739117365	-0.746832408	-0.701183378	-0.610410008	-0.464772384	-0.502650862	-0.649693405	-0.62102878	-0.166451196	-0.575493115	-0.653313576	-0.17537746	-0.481157298	-0.731447414	-0.887808476	-0.76043732	-0.522697914	-0.699313153	-0.838987131	-0.704931153	-0.703101394	-0.642478349	-0.903088607	-1.17630489	-0.768274077	-0.800106838	-0.161993039	-0.721919589	-0.594608689	-0.762391446	-0.754588413	-0.721919589	-0.975795446	-0.776158891	-0.748765943	-0.911914262	-0.932035386	-0.512648829	-0.90308829	-0.929781272	-0.90528822	-0.971102297	-0.727628421	-0.990017218	-0.957148489	-0.877019117	-0.832765362	-0.907492506	-1.205951296	-0.88781869	-1.125383204	-0.80819108	-0.760436383	-0.703056041
Gm5595	-1.136447009	-1.78974816	-1.002003498	-0.790073912	-0.292967022	0.048406547	-0.254916701	-0.446891164	-0.529439275	-2.090431892	-0.608648248	-0.72572287	-1.221176615	-2.222748389	-1.249313764	-1.38825598	-1.38825598	-1.97650927	-1.858510083	-2.189921329	-2.317144397	-1.633227072	-1.819258829	-1.111742826	-2.385444003	-1.103656221	-2.053415487	-0.337643301	-0.997184189	-1.517841637	-1.271896571	-1.103656607	-1.495137021	-1.043895515	-1.130897934	-1.285095322	-1.715710126	-1.365715088	-0.889978671	-0.824519088	-0.84315294	-0.474587933	-1.077203988	-0.918580278	-0.534488515	-1.179223335	-1.004415086	-1.182151798	-0.667880113	-0.362575895	-0.573765761	-1.147650623	-1.697075419	-0.70868878	-0.651502411	-1.239826334	-0.792074161	-0.669710893	-0.589380853	-1.728484801	-0.33144316	-0.776158891	-0.570316138
Gm6020	-3.05604086	-2.840270538	-2.931463502	-3.05604086	-3.259545649	-3.259545599	-2.767823288	-2.767823288	-3.056114815	-3.259545599	-2.767829569	-2.840270538	-2.206039922	-2.931450373	-2.931450373	-3.05604086	-2.931450373	-2.498185341	-2.840270538	-3.259545804	-2.767823288	-3.259548462	-2.840270538	-3.05604086	-3.056044627	-2.707438993	-2.466972876	-2.840270538	-3.259545599	-3.056238001	-3.05604086	-2.568998575	-2.840270575	-2.931450373	-3.05604086	-3.259545599	-2.931450373	-2.931451393	-2.931450373	-3.259545599	-3.259545599	-3.259545599	-3.05604086	-3.259545599	-3.259545599	-3.05604086	-3.259545599	-3.259545599	-2.707438993	-2.840270538	-3.259545599	-3.259545599	-3.259586917	-2.296584452	-2.532018038	-2.385441063	-3.259545599	-3.259546047	-3.259583099	-3.05604086	-3.05604086	-3.259545599	-2.767823288
Gm608	0.655126789	1.043895515	0.387735972	0.077791523	0.551461613	0.07338014	0.502650862	0.59985911	0.282279621	-0.035198333	0.658761223	0.693716973	1.077203988	0.274653695	0.735277023	0.59985911	0.459881283	0.706808729	0.706808729	0.725722915	0.90308829	0.294497713	0.93882611	0.642478349	0.406763764	0.364141473	0.598107083	1.473264143	1.179223335	0.325276621	0.427544582	0.218730662	-0.117572008	0.487746488	0.173888805	0.911914262	0.29909289	0.703056285	0.312917316	1.173396323	0.546353324	0.782104062	0.570316138	0.512648829	0.596356877	0.945660074	0.952538152	0.62102878	0.961779106	0.184317615	0.688142271	0.421131206	0.482808445	1.565420522	1.196947478	0.720021831	1.014138146	0.375125661	0.133829944	0.524377839	1.427460729	1.477582785	0.929781272
Gm6710	1.452069245	1.477582785	0.999593202	1.336690685	1.565420546	1.611572833	1.595812099	1.048944777	1.741587859	0.580685444	1.536403211	0.79407756	0.782104062	0.364141473	1.199937973	0.987622724	0.551461604	0.063092276	0.536178884	0.200746496	-0.194766358	0.675216884	0.367275294	1.531685993	0.558295648	1.242976479	0.548054506	2.116786275	1.741545714	0.881379493	1.061685573	1.079815883	1.468972619	1.199937973	1.411519997	1.473264143	0.896514367	0.843153234	1.473264143	1.842470424	1.858510083	1.606275183	1.997306114	2.116786275	1.858510083	1.900827709	1.858510083	1.655666203	1.077203988	1.883497509	1.875038801	1.866711178	1.826911005	1.560492618	1.560492618	1.262139966	1.667203882	1.077204137	0.443660483	1.673056286	1.850431197	2.130530433	1.966421116
Gm98	-0.305229921	-0.011730641	-0.19476723	-0.188793136	0.375125615	0.314456986	-0.401992552	-0.27769941	-0.534501449	-0.238293109	-0.224741146	-0.3500826	-0.11166845	-0.054279419	-0.129391539	-0.163478732	-0.191778898	-0.348524784	-0.181335974	-0.068970179	0.218730586	-0.02786324	0.356322348	-0.411543178	-0.214228464	-0.339195342	0.2262444	-0.088090742	0.039600281	-0.27619405	-0.329895108	-0.265531672	-0.048406548	-0.619254184	-0.191778898	-0.030797062	-0.322166521	-0.262495869	-0.453376733	-0.421131206	-0.200746484	-0.647886506	0.116095744	-0.173888805	-0.004398904	-0.030797062	0.592861888	0.505977931	-0.512648829	-0.529426463	-0.605126202	-0.051342764	0.909712709	-0.303694602	0.760436383	0.257946564	-0.224740636	1.026427576	-0.596363738	-0.669710801	1.883497509	-0.113143969	0.548054506
Gmeb1	0.689998139	-0.40517201	-0.144192066	-0.033731172	0.649693415	0.346967806	0.12791315	0.37512561	0.135311211	0.093980107	0.28838043	0.529426463	0.239801578	0.384576417	0.178355932	0.235277779	0.527742106	0.737195845	0.317538549	0.19476637	0.529426463	0.463141203	0.529426463	0.041067762	0.214228464	-0.37512561	0.141229038	0.130870209	0.585893357	-0.049877819	-0.054279419	-0.151602983	-0.024929607	0.27769941	0.285324963	0.236785177	-0.130870209	-0.004398906	0.419530554	-0.157538074	-0.196260733	-0.001466297	-0.239801578	-0.227748671	-0.079262313	-0.173888805	-0.482802325	-0.082204408	-0.080733274	-0.17537746	-0.004398904	-0.425939612	-0.788086785	0.07485044	0.06015415	0.098399243	0.442039216	0.12200235	0.172402516	0.114619733	0.164964783	0.15605378	0.62102878
Gmeb2	-0.88132264	0.191778898	0.332993493	0.337643301	0.133828406	0.362575895	0.271610506	0.336092067	0.384585724	0.770240822	0.468040315	0.689998139	0.606885601	0.718126644	0.443655379	0.274653695	0.521019452	0.500989398	0.526059234	0.348524806	0.862081972	-0.262496009	0.932035386	0.346967806	0.411543685	-0.001466297	0.033731172	-0.041067762	0.362575895	0.469704843	0.16942512	0.408355681	0.265531583	0.496013207	0.235277779	0.656942183	0.200746484	0.199250862	0.361011198	0.052811035	-0.039600281	0.202242621	0.068970175	0.019063003	0.227748671	0.049874602	0.247352129	0.182826593	0.517666886	0.167937974	0.271610506	0.466405201	0.337647581	0.591117088	0.682588713	0.468039252	0.159022713	0.235277812	0.058685958	0.368843546	0.296028576	0.265531579	0.196260733
Gmnn	1.048944777	-0.975795446	-0.701186519	0.312917316	-0.792074173	0.468039252	-0.758484201	0.095452946	-0.433985961	0.199250792	0.368844383	-0.105768754	-0.947947821	-0.153086211	-1.31218118	-0.746830713	-0.492702513	-0.637088777	-0.834835721	-1.176304948	-1.362024075	-1.230449464	0.443655379	0.541259153	-1.03138772	-1.38825598	-1.136447009	-0.09250747	-0.199250792	-1.061754061	-1.046416836	-0.770241092	-0.113143971	-0.987622724	-0.526059234	-1.291778816	-1.435567897	-1.423442325	-0.270089849	-0.887808476	-0.438810318	-1.054020721	-1.167608585	-0.997184189	-1.373151588	-0.629931105	-0.754588413	-0.987622724	-1.085060585	-1.407589973	-0.889978671	-1.407589973	-0.936569645	-0.487746488	-0.812252911	-0.102820288	0.032264083	-0.892153156	-1.051491485	-0.864204122	-0.424335729	-0.042535331	-0.53279966
Gps2	0.521019452	1.315634671	0.851532265	0.572040105	0.966430295	0.463140796	1.196947478	1.319103806	1.291810076	1.555602039	1.490708991	1.38825598	1.580435227	1.690963507	1.403681407	1.590644935	1.362024075	1.690963507	1.703207428	1.697054013	1.560492618	1.826889452	1.819258829	1.130897934	1.447908936	1.119902233	1.468972599	0.88132264	1.016583815	1.164804354	1.064254319	0.695580207	1.009264793	1.109039292	0.764349405	0.857849188	1.179223335	1.153306815	0.735277023	1.399794007	1.066830054	0.88132264	1.031386449	0.925287051	1.369423704	0.941099251	0.851528451	0.911914262	0.907492506	0.849429032	1.111742826	1.03387542	1.06169903	0.975795446	1.069412832	0.859963669	0.746830713	1.064254465	0.544659975	0.720021831	0.90089269	1.156148087	1.139234615
Greb1	-1.041380762	-0.510978992	-0.653316461	-1.435567897	-0.514320093	-1.403681407	-1.709425628	-1.575391102	-1.343874165	-1.427460729	-1.565424075	-1.508609105	-1.644343199	-1.38825598	-1.51774373	-1.527005797	-1.392081571	-1.006836995	-1.499597727	-1.161859478	-1.329606925	-1.42344308	-0.828635235	-1.541147581	-1.395929209	-1.678966118	-1.415471778	-1.575391102	-1.369423704	-1.606378801	-1.649978458	-1.555602583	-1.477582804	-1.164729219	-1.362024075	-1.622304881	-1.536399725	-1.611573394	-1.085060585	-1.627741177	-1.499597727	-1.362024075	-1.452069245	-1.285095322	-1.202939156	-1.536399725	-1.550748107	-1.495137002	0.345411663	-0.371982756	-0.703056041	-1.611572833	-1.495155954	-0.565154287	0.187300883	-0.936557773	-1.585519578	-0.497670646	-1.541165312	-1.531685993	-1.575391102	-1.697053907	-0.101346389
Grhl1	0.918580278	0.419530554	-0.337644813	-0.229253455	-1.036370779	-0.521019452	-1.03387542	-1.147650623	-1.329639101	-0.748765943	-0.964104294	-1.036370763	-0.920811301	-0.841068225	-1.038872528	-0.642478349	-1.019035534	-0.916353783	-0.744898256	-0.934294268	-0.826575424	-0.923047693	-0.790073912	-0.954840803	0.262496102	-0.786082793	0.541259153	-0.200746484	-1.185090357	-0.968826159	-0.971102297	-0.800107118	-0.934294221	1.011698482	-1.239826334	-0.788076795	-0.911914262	-1.056569195	-0.849429032	-1.054020721	-1.011698482	0.29909289	-0.529426463	-0.788076795	0.247352129	-0.90308829	-0.802123018	-0.521019452	0.822466206	-0.020529585	-0.291437262	-0.273131786	-0.455006843	-0.834835721	-0.887808476	-0.941099251	-0.959461245	-1.44377	-1.033887314	1.130897934	-1.004415086	0.997184189	-0.968763666
Grhl2	-0.952538152	0.430757811	0.297561719	0.551461604	-0.629931114	-0.068970175	-1.415471778	-1.380664708	-1.236718279	-1.365714613	-1.262142831	-1.473264143	-1.295142142	-1.527005797	-1.319103806	-1.427460729	-1.326089743	-1.125383204	-1.343841645	-1.271896651	-1.066830054	-1.305321551	-1.384450447	-1.464707739	-0.409949347	-1.365714613	-0.264013377	0.746830713	-1.536399725	-1.611676793	-1.531685993	-1.473264659	-1.513160774	0.395645678	-1.627741177	-1.087694268	-1.288429929	-1.373152065	-1.443769802	-1.407589973	-1.164729219	0.172400533	-1.513160754	-1.477582785	0.014663489	-0.664225382	-1.278468318	-0.153086211	0.934294209	-1.158999056	0.406763262	-1.164729219	-0.169427268	0.472948879	0.551461604	-0.309840181	-1.326089743	-1.158999215	-1.495154203	0.11166845	-1.319103806	1.026427435	-1.456256454
Grhl3	-0.435585955	-0.58415564	-0.580688045	0.710571321	-0.107243329	0.610410008	-0.703056041	-0.580685444	-0.558308471	-0.419530554	-0.537871996	-0.472948879	-0.504313704	-0.481156876	-0.437197573	-0.594608482	-0.589374072	-0.29909289	-0.500989398	-0.496013238	-0.205236247	-0.394061784	-0.515992769	-0.748765943	0.156053972	-0.758484201	0.822466206	0.063092276	-0.268569811	-0.691901	-0.660579436	-0.699313398	-0.504313711	1.715710126	-0.739117365	-0.334541635	-0.565154287	-0.622805536	-0.524377839	-0.60336866	-0.606885601	-0.675216291	-0.764349405	-0.750703959	1.883497509	-0.655126789	-0.4501316	-0.72572287	-0.556584207	-0.720021831	-0.48939717	-0.592861888	-0.551468595	-0.598107083	-0.556584207	-0.669710801	-0.469674545	-0.577222253	-0.88133278	-0.845241299	-0.400404336	0.834835721	-0.666051644
Grip1	0.095452946	-0.371982756	-0.911918346	-0.099872708	0.017596462	-0.644278989	-1.098304703	-1.095640614	-0.862102834	-0.710571321	-1.038874886	-0.864204122	-1.051479388	-0.812252911	-1.023957298	-1.031386449	-0.999588725	-1.03387542	-0.987622724	-0.85573856	-0.96643028	-0.905289015	-0.667880113	-1.196947478	-0.580686159	-0.971102297	-0.693716973	-0.365707938	-0.79809388	-0.938886672	-1.036370763	-1.004415438	-0.613941964	-0.070440011	-1.095640614	-0.879168859	-0.971102297	-0.959461579	-0.519342445	-0.959461245	-0.907492506	-0.954840803	-1.122638534	-1.095640614	-1.00199901	-0.587632831	-0.987622724	-0.647886506	-0.978150037	-0.15605378	-0.841068225	-0.002932598	-0.966442531	-0.796084127	-0.834835721	-0.950240502	0.163478732	0.348524832	0.4894028	0.342301862	-0.943377228	-0.619254184	0.365707938
Grlf1	1.150473953	1.167608585	0.34541321	1.016583815	1.117174244	0.923046882	0.254916701	0.440424197	0.206738746	0	0.054279543	0.673378878	0.289908183	-0.196260733	0.132349163	0.14419142	0.536178884	0.554875068	0.28227279	0.329895129	-0.680742168	0.085147284	0.382998936	0.256431341	0.329895515	0.896514367	0.638883253	1.376898506	1.122638534	0.596395347	0.596356877	0.980510366	0.896514378	1.585519578	1.246138913	1.295142142	0.997184189	1.18509077	1.233562409	0.925287051	1.268631046	1.252501162	1.193967569	1.611572833	1.100976551	1.218109072	1.490705608	1.268631046	0.872731654	1.233562409	1.399794007	1.358351856	0.701192267	0.857849188	0.695579963	0.2262444	1.804308576	1.258914301	1.690982961	1.085060585	1.796981108	1.188039108	1.34744284
Gsc	0.119048524	0.563436992	0.34385789	0.221734617	0.4452727	0.14419142	-0.116095744	-0.06015415	-0.046939732	0.435585955	0.206734212	-0.132349163	0.066030943	0.425939612	0.021996211	0.045470745	0.07338014	0.058685282	0.09250747	0.367275317	0.48939717	0.206733925	0.294497454	-0.20973012	0.276176575	0.403581775	0.348524784	0.016129958	-0.017596462	0.113151268	0.019063003	-0.016129964	0.592861896	-0.099872708	0.029330108	0.416332444	0.357884429	0.051342781	-0.166451196	0.208231699	-0.033731172	-0.023462884	0.05721654	0.279223225	-0.130870209	-0.107243327	0.273131786	-0.215728512	-0.041067762	-0.248863907	-0.206733743	0.00586522	0.461516281	-0.123479633	-0.024929607	0.041067762	-0.238293109	-0.445272754	-0.126436492	0.250376249	0.172400533	0.039600281	-0.129391539
Gsc2	-0.378272144	0.509310568	-0.039600459	-0.07338014	-0.135307938	-0.154569827	-0.179845754	-0.086618882	0.080735228	0.322166521	0.021996261	-0.182826593	-0.123479633	0.373553725	-0.010264256	-0.00586522	-0.079262313	0.370412698	0.1249572	0.289908201	0.469674545	0.311378656	0.221734617	-0.354761129	0.286852391	0.190285807	0.35164126	-0.325255639	-0.12791315	-0.002932787	-0.14419142	-0.245840999	-0.244330256	-0.315997395	-0.303694602	-0.553167537	0.017596462	-0.060154171	-0.300626091	0.042535331	-0.1605077	-0.354761129	-0.190285807	-0.052811035	-0.332992001	-0.15605378	0.202242621	-0.256431341	-0.416332444	-0.181335974	-0.390895895	-0.132349163	0.458259154	-0.205236247	-0.229253455	-0.185809044	-0.414734974	-0.608646951	-0.280750913	-0.514320085	-0.257946564	-0.395645678	-0.157538074
Gsx1	-0.476228253	-0.123479633	-0.35320235	-0.264013377	-0.308302711	-0.494357188	-0.386154848	-0.294497454	-0.044004056	-0.1605077	-0.250376817	-0.260978779	-0.116095744	-0.033731172	-0.15160293	-0.154569827	-0.29909289	-0.229253455	-0.126435038	-0.064561544	0.181335974	0.030797089	-0.256431341	-0.408355538	-0.241310887	-0.291437262	-0.265531579	-0.451753576	-0.323710697	-0.223251777	-0.291437262	-0.566873436	-0.578952955	-0.494357188	-0.561721345	-0.076320899	-0.342301862	-0.331443276	-0.587632831	-0.34385635	-0.408355538	-0.720021831	-0.509310568	-0.459881283	-0.716234012	-0.458253345	-0.232264571	-0.421131206	-0.675216291	-0.472948879	-0.565154287	-0.354761129	-0.487752671	-0.537870775	-0.424335729	-0.413138554	-0.294497454	-0.526059306	-0.4877521	-0.565154287	-0.408355538	-0.334541635	-0.422732929
Gsx2	-1.42344183	-0.887808476	-1.369429838	-1.161859405	-1.265378912	-1.233562409	-1.224255604	-1.128136312	-1.340290096	-0.920811301	-0.941101387	-1.202939156	-1.095640614	-0.834835721	-1.082434351	-1.10634378	-1.103656221	-0.748765943	-0.985246327	-0.838987183	-0.862081972	-0.883481263	-0.936557773	-1.452069245	-0.737196754	-1.026427435	-1.111742826	-1.365714613	-1.268631046	-0.957210233	-1.072002709	-1.298520526	-1.265378909	-1.147650623	-1.456256454	-1.452069245	-0.945660074	-1.218109496	-1.427460729	-1.130897934	-1.336690685	-1.399794007	-1.275175612	-1.164729219	-1.340257663	-1.30874315	-1.114454448	-1.236688352	-1.262139966	-1.456256454	-1.351061462	-1.490705608	-0.647894719	-1.212007876	-1.252501162	-1.199937973	-0.914131787	-1.326089925	-1.054032847	-1.638759291	0.585893357	-1.354697727	-1.281774836
Gtf2a1	2.498185341	0.909701178	1.550755053	1.369423704	1.365714634	1.531685993	1.340257663	1.513160754	1.246169069	1.014138146	1.590648545	1.326089743	1.508609105	1.028903803	1.606275183	1.606275183	1.056568827	0.971102297	1.399794007	1.202939231	1.319103806	1.541148935	1.570386445	1.486303076	1.536401618	1.095640614	2.437977658	2.36144393	2.206039922	0.985309884	1.147650623	1.531686529	1.585519599	1.136447009	1.447907151	1.918743728	0.855738507	1.161859809	1.565420522	1.373151588	1.407589973	1.477582785	1.575391102	1.384450447	1.20595113	1.661407607	1.611572833	1.555602039	1.575391102	1.667203882	1.513160754	1.644343199	1.221192094	1.305320405	1.384450447	1.435567897	2.296584452	1.365714801	1.918765803	1.883497509	3.259545599	2.240096385	1.748188284
Gtf2a1l	0.653313535	0.442039216	-1.185095665	-1.190998146	-1.435567919	-1.291778816	-1.268631046	-1.258914128	-1.295173484	-1.046416836	-1.2429793	-0.997184189	-1.208974001	-1.046416836	-1.085060585	-1.199937973	-1.288429929	-1.252501162	-1.111742826	-0.920811359	-0.978150037	-1.188040151	-1.147650623	-1.262139966	-1.090336803	-1.072002709	-1.156148087	-1.395927489	-1.336690685	-1.130970886	-1.176304874	-1.199938393	-1.319103823	-1.473264143	-1.399794007	-1.262139966	-1.130897934	-1.215053286	-1.407589973	-1.291778816	-1.301912769	-1.513160754	-1.373151588	-1.343841645	-1.580435227	-1.305320405	-1.142031033	-1.271896571	-1.427460729	-1.133668141	-1.460469156	-1.150473953	-0.90750401	-1.354697727	-1.153306414	-1.147650623	-1.369423704	-1.570386661	-1.376914347	-1.215052863	-1.315634671	-1.431502641	-1.322588767
Gtf2a2	0.403581775	-0.403581775	0.096926424	0.653313535	0.653313545	0.589374072	0.466405201	0.482802325	0.635311708	0.163478732	1.074602181	0.551461604	0.697445352	0.24131059	0.361011198	0.273131786	0.285324963	0.15605378	0.06456154	-0.085147214	0.387734235	-0.205236427	0.81428882	1.369423704	-0.178356151	-0.06456154	-0.686288752	0.34385635	0.820416758	0.083681116	0.215728512	0.502651038	0.03666557	0.248863907	0.504313704	0.772210529	-0.080733274	-0.229253535	0.619254184	0.534488515	0.48939717	0.667880113	0.362575895	0.414734974	0.776158891	0.424335729	0.682588713	0.276176234	0.185809044	0.172400533	0.647886506	0.401992552	0.30523379	0.669710801	0.710571321	0.638883253	1.164729219	0.296028616	0.638890603	0.957148489	0.26705039	0.675216291	0.386154848
Gtf2f1	1.358351856	1.218109072	1.048949475	1.545930168	1.305320425	1.473264143	1.136447009	1.403681407	1.382588577	1.78974816	1.918748083	1.054020721	0.870593883	1.590644935	1.167608585	1.185090357	1.697053907	0.987622724	1.150473953	1.066830121	1.077203988	1.305321551	1.560492618	1.167608585	1.775557043	1.142031033	1.456256454	1.288429929	1.319103806	0.978213136	1.004415086	1.347443312	1.570386466	0.959461245	1.611572833	1.481928951	1.31218118	1.239826765	1.239826334	0.818370724	0.889978671	0.792074161	0.874873391	0.762391446	0.782104062	0.925287051	0.959461245	0.637088777	0.877019117	1.087694268	0.774183213	0.768274077	0.818381098	0.973446212	0.916353783	1.633225638	1.087694268	0.653313625	1.239840598	1.014138146	1.150473953	1.336690685	1.288429929
Gtf2i	-0.32834784	2.030206451	0.804146041	0.689998139	1.834623902	1.601021897	2.498185341	2.258140433	2.09048248	2.090431892	1.81173758	1.560492618	1.252501162	1.477582785	1.946820861	1.38825598	2.1743481	1.927935918	2.1743481	1.513160849	-0.202242621	1.741547244	1.709425628	1.580435227	1.2304499	1.927935918	2.466972876	1.570386445	1.858510083	2.13066787	1.900827709	1.976509962	1.775554878	1.513160754	1.883497509	0.573765761	1.728484801	1.789748783	1.748188284	1.997306114	2.296584452	2.159281402	1.927935918	1.927935918	2.189921191	2.338724982	1.956527748	2.222748389	2.008034544	2.568997675	2.144686013	2.498185341	1.966446042	1.085060585	1.78974816	1.179223335	1.504088264	2.385441391	1.883519178	2.276945069	2.240096385	1.38825598	2.655503695
Gtf2ird1	0.15605378	0.167937974	0.035198491	0.487746488	0.845241312	0.737195845	0.504313704	0.4501316	0.242826023	0.673378878	0.124957483	0.132349163	-0.664225382	0.110193172	-0.283798549	-0.024929607	0.589374072	1.239826334	0.107243327	-0.73336093	-0.59985911	-0.039600316	0.09692599	0.167937974	0.28990854	-0.091035033	0.504313704	-0.239801578	-0.066030943	0.384601225	0.400404336	1.278468765	0.572040113	0.934294209	0.675216291	-0.456626611	0.188793136	0.188793202	0.834835721	0.212728366	0.256431341	0.440424197	0.492702513	0.892153033	0.297560386	0.27769941	0.578952947	0.296028576	0.28227279	1.043895515	0.481156876	0.549757263	0.127914771	0.985246327	1.038872528	0.885642423	0.067500486	0.870594003	0.39565023	0.929781272	0.4501316	0.061623147	1.221176615
Gtf2ird2	-0.573765761	0.184317615	-0.260979948	-0.314456986	-0.448510804	-0.362575895	0.229253455	0.09250747	0.26250213	0.297560386	0.144191747	0.030797062	0.200746484	0.11166845	0.167937974	0.032264083	0.03666557	0.093980107	0.184317615	0.16050771	0.086618882	0.309840453	-0.273131786	-0.14419142	0.080733373	-0.188793136	0.120525298	-0.546353324	-0.247352129	-0.178367437	-0.142710074	0.117572048	0.077791524	-0.329895108	-0.166451196	-0.13974831	-0.052811035	-0.039600295	-0.13974831	0.014663489	-0.12791315	-0.1605077	-0.302159994	-0.268569811	-0.300626091	-0.150119979	-0.048406547	-0.264013377	-0.010264256	0.089562791	-0.154569827	0.179845754	-0.04253587	-0.248863907	-0.104294408	-0.1605077	-0.472948879	-0.50764362	0.076321777	-0.194766358	-0.256431341	-0.312917316	0.067500486
Gzf1	1.173396323	1.242976479	0.505980197	0.496013207	0.214228203	0.491049176	0.3500826	0.306765954	0.156057556	0.095452946	0.486098228	0.504313704	0.070440011	0.238293109	0.071909999	0.340748194	0.161993039	0.11166845	0.002932598	-0.058685286	0.224740636	-0.325255925	0.394061438	0.061623147	-0.049874663	-0.06015415	-0.522697914	0.133828404	-0.256431341	-0.036667935	-0.013197051	0.89651468	0.323710701	0.038132885	0.414734974	-0.021996211	-0.205236247	0.111668489	0.514320085	0.710571321	0.673378878	0.208231699	0.575493115	0.37512561	0.032264083	0.716234012	1.255701238	0.221734617	0.3500826	0.727628421	-0.147155058	0.379846804	0.464778276	0.221734617	0.185809044	0.601612966	0.644278989	0.188793162	0.678905735	0.408355538	0.80819108	0.113143969	0.476228253
Hand1	-0.242820147	0.161993039	1.527012636	1.51774373	-0.253402646	-0.291437262	-0.262495778	-0.239801578	-0.029330817	0.148637357	-0.023462937	-0.254916701	-0.108718133	0.206733743	-0.048406547	-0.017596462	-0.130870209	0.021996211	-0.019063003	0.107243334	0.411543178	-0.042535368	-0.038132885	-0.271610506	0.110193308	-0.085147209	0.354761129	-0.474587933	-0.283798549	-0.030799049	-0.136787762	-0.26249587	-0.208231702	-0.521019452	-0.368843546	-0.411543178	-0.076320899	-0.156053834	-0.425939612	-0.054279419	-0.142710074	-0.519342445	-0.217229306	-0.070440011	-0.406763262	-0.262495778	0.07485044	-0.334541635	-0.565154287	-0.384576417	-0.477869846	-0.2262444	0.247355265	-0.317538549	-0.370412698	-0.220232355	-0.3814224	-0.505978001	-0.453381949	-0.345411663	-0.230758753	-0.253402642	-0.35164126
Hand2	-0.527742106	-0.224740636	0.264014559	-0.471311085	-0.472948886	-0.514320085	-0.647886506	-0.563436992	-0.582433766	-0.129391539	-0.38457729	-0.573765761	-0.539564195	-0.265531579	-0.459881283	-0.510978992	-0.497670577	-0.238293109	-0.4501316	-0.20373922	-0.085147209	-0.417931336	-0.16942512	-0.53279966	-0.337643717	-0.345411663	-0.367275294	-0.566873237	-0.442039216	-0.445301417	-0.499329305	-0.596357086	-0.229253458	-0.58415564	-0.294497454	-0.451753576	-0.311378383	0.086618913	-0.554875068	-0.387734235	0.308302706	-0.744898256	-0.561721345	-0.471311085	0.052811035	-0.551461604	-0.019063003	-0.637088777	-0.370412698	-0.712456365	-0.678897924	-0.499329305	-0.242823225	-0.459881283	-0.494357188	-0.417930969	-0.596356877	-0.691856464	-0.573772362	-0.677055969	-0.526059234	-0.502650862	-0.712456365
Hbp1	0.932035386	2.130530433	1.741553514	1.17049759	1.288429949	1.427460729	1.673056286	1.362024075	1.550785635	1.10634378	1.117176763	1.555602039	1.31218118	1.464707739	1.627741177	1.768589311	1.103656221	1.460469156	1.242976479	1.376898593	2.053415487	1.627742607	1.826887847	1.946820861	1.633227651	1.644343199	1.271896571	1.580435227	1.633225638	1.595915043	1.595812099	1.522359095	1.866711202	1.633225638	1.427460729	1.966421116	1.804308576	1.504088788	1.182151798	1.966421116	1.937292681	1.775554855	1.946820861	1.918743728	1.447907151	1.918743728	2.030206451	1.734978542	1.585519578	1.504088264	1.661407607	1.741545714	1.875062569	1.748188284	1.464707739	1.997306114	1.369423704	0.98762286	0.737204327	2.008034544	1.399794007	1.590644935	1.333140506
Hcfc1	0.838987131	0.853631602	1.291784601	1.281774836	1.819258856	1.536399725	1.376898506	1.78260696	1.575429226	1.728484801	1.550751627	1.804308576	1.522358562	1.875038801	1.315634671	1.315634671	1.937292681	1.858510083	1.633225638	1.555602136	0.279223225	0.978150896	1.78260696	1.041380762	0.894332692	1.077203988	1.077203988	0.673378878	0.907492506	1.147724657	1.193967569	1.04389588	1.150473968	1.644343199	1.490705608	0.849429032	1.109039292	1.090335839	1.407589973	1.193967569	1.056568827	1.268631046	1.354697727	1.473264143	0.941099251	1.006836995	0.868460054	1.246138913	1.392081571	1.05912376	1.42344183	0.978150037	0.768283816	1.10634378	1.376898506	0.712456365	0.923046882	1.918743992	1.036382687	0.619254184	0.862081972	0.610410008	1.649978458
Hcfc2	0.279223225	0.841068225	0.879172796	0.063092276	-0.486097132	0.026396383	0.605126202	0.221734617	0.760454785	0.422732929	0.80616695	0.84315294	0.714343924	0.273131786	-0.167937974	0.453376733	0.72572287	0.909701178	0.742968556	0.633505954	0.524377839	0.157538213	0.556584207	0.660579436	-0.038132932	0.598107083	-0.305229921	0.971102297	0.697445352	0.443683999	0.568593851	0.585893562	0.914131799	0.578952947	1.03387542	1.125383204	0.832765362	0.971102635	1.117174227	1.117174227	1.090335459	0.941099251	0.868460054	1.085060585	0.587632831	0.653313535	0.72381993	0.666051644	1.158999056	1.023957298	0.79809388	1.074599742	1.322605532	0.658759728	1.527005797	0.824519088	1.061685573	0.288379816	0.812262255	0.62102878	0.784091888	0.770240822	0.870593883
Hdac1	0.563436992	1.17049759	1.678973638	2.1743481	2.276945103	2.258140433	1.858510083	1.927935918	1.927982573	1.819258829	1.927940293	1.709425628	1.804308576	1.804308576	1.661407607	1.477582785	2.206039922	1.819258829	2.008034544	1.834623989	1.056568827	1.419446865	2.06544426	2.103427862	1.667205937	1.555602039	1.622304881	1.627741177	2.041674546	1.555702388	1.734978542	1.761708518	2.18992122	1.741545714	2.144686013	0.997184189	1.439656835	1.392082055	1.78260696	0.81428882	1.193967569	1.128136312	1.741545714	1.709425628	1.00199901	1.728484801	1.301912769	1.595812099	1.30874315	1.875038801	1.014138146	1.622304881	1.072016298	2.103427862	1.230448383	1.678966118	1.627741177	1.38825617	1.173409823	1.78974816	1.748188284	1.819258829	1.892092116
Hdac2	1.892092116	0.3814224	0.959465542	1.590644935	1.909709706	1.946820861	2.008034544	2.130530433	2.174400718	1.606275183	2.189926161	1.741545714	1.268631046	1.326089743	1.019035534	1.246138913	2.296584452	1.761707901	1.667203882	1.419445707	-0.356322348	1.258915234	1.590644935	1.678966118	1.103657581	1.415471778	2.077777149	2.206039922	2.385441063	1.215131245	1.369423704	2.077777876	1.966421141	1.305320405	2.222748389	1.900827709	1.452069245	1.580435777	2.090431892	1.644343199	1.909709677	1.291778816	1.301912769	1.715710126	1.246138913	1.655666203	1.249313764	1.369423704	0.927531837	1.761707901	0.896514367	1.927935918	1.611593261	1.271896571	1.224255604	1.246138913	2.767823288	1.644343425	2.317171055	2.222748389	2.008034544	1.900827709	1.986801095
Hdac3	0.48939717	1.937292681	1.590652059	1.522358562	2.116786307	1.644343199	1.741545714	1.748188284	1.703248645	2.240096385	1.826891994	1.550748107	1.208974001	1.946820861	1.734978542	1.319103806	1.997306114	1.481928951	1.504088264	1.230448461	0.885642423	1.224256679	1.481928951	1.468972599	1.423443584	1.627741177	1.233562409	0.035198333	0.264013377	1.797097029	1.570386445	2.24009717	1.937292706	1.997306114	2.053415487	-0.039600281	1.850431197	1.252501598	2.240096385	2.130530433	1.834623874	2.276945069	2.041674546	2.159281402	1.927935918	1.754908301	1.796981108	1.384450447	1.892092116	1.966421116	1.570386445	1.595812099	2.065470441	1.734978542	2.206039922	1.937292681	0.896514367	1.661407835	2.144710687	2.053415487	0.874873391	0.314456986	1.850431197
Hdac4	0.3814224	0.776158891	1.319109714	0.626364266	0.515992777	0.499329305	0.340748194	0.365707938	0.326809261	0.504313704	0.397231806	0.099872708	0.3500826	0.660579436	0.202242621	0.662401317	1.218109072	0.481156876	0.784091888	0.621028819	1.667203882	0.401992905	0.325255639	0.217229306	0.395646166	0.445272693	0.688142271	0.323710697	0.406763262	0.359470565	0.353200768	0.778137854	0.477869853	0.706808729	0.390895895	0.510978992	0.677055969	0.589374277	0.236785177	1.048944777	0.762391446	0.461510431	0.519342445	0.466405201	0.346967806	0.250376249	0.390895895	0.515992769	0.50764355	0.398817122	0.727628421	0.515992769	0.394066433	0.626364266	0.437197573	0.443655379	0.353200768	0.368843596	0.425944512	0.24131059	0.342301862	0.481156876	0.739117365
Hdac5	-0.314456986	1.565420522	0.744901592	0.624583811	0.500989405	0.438810318	0.371982756	0.477869846	0.274660341	1.156148087	-0.166451574	1.340257663	0.401992552	1.380664708	1.185090357	0.675216291	0.16942512	0.357884429	0.481156876	0.497670608	1.031386449	0.877019888	0.509310568	0.411543178	1.227347667	1.167608585	0.191778898	0.329895108	0.309840181	0.992456219	0.704931153	0.697445597	0.822466216	0.329895108	0.539564195	0.170912639	0.879168859	0.44689132	0.662401317	1.051479388	1.153306414	0.524377839	0.889978671	0.720021831	0.691856369	0.695579963	0.79809388	0.98287544	0.712456365	0.862081972	0.455001076	1.415471778	0.923058582	0.481156876	0.348524784	0.494357188	0.238293109	0.744898359	0.932046109	0.735277023	0.294497454	0.178355932	0.40517201
Hdac7	-0.161993039	1.233562409	0.244331348	0.253402642	0.317538554	-0.135307936	0.847333322	1.281774836	1.308774821	1.133668141	1.167611235	1.775554855	0.975795446	0.812252911	0.542955655	0.322166521	1.590644935	2.466972876	1.536399725	1.079815573	0.612175035	0.227748871	0.33144316	0.601612966	0.226244679	1.224255604	0.664225382	0.194766358	0.720021831	1.84258928	1.468972599	0.907492824	0.733360894	0.613941956	0.90308829	0.242820147	1.504088264	1.064254689	0.429150647	0.519342445	0.838987131	0.577222174	0.731447414	0.932035386	0.502650862	0.365707938	0.2262444	1.684934727	0.437197573	0.193272414	1.188039108	0.196260733	0.250379422	-0.041067762	0.20973012	-0.068970175	0.03666557	0.570316216	0.020529822	0.120525298	0.157538074	0.563436992	0.704931153
Hdac8	0.376698414	-0.70868878	-0.145673733	-0.359447378	-0.456626618	-0.09250747	0.32834784	0.247352129	0.070441716	0.147155058	0.354761934	1.046416836	0.181335974	-0.147155058	0.251889159	0.082204408	0.264013377	0.110193172	0.251889159	-0.070440016	-0.565154287	-0.334541929	-0.427544582	0.329895108	-0.265531907	-0.232264571	-0.3814224	-0.045470745	-0.14419142	-0.007332022	0.042535331	0.386154984	-0.187300886	-0.107243327	0.032264083	-0.093980107	-0.114619733	-0.05721656	-0.184317615	-0.114619733	-0.167937974	-0.163478732	-0.159022713	-0.294497454	0.045470745	0.079262313	-0.046938596	0.054279419	-0.046938596	-0.129391539	0.029330108	-0.271610506	0.093981298	-0.002932598	-0.080733274	0.11166845	0.406763262	-0.397230959	-0.03373156	0.150119979	0.002932598	0.202242621	0.120525298
Hdx	-1.51774373	-1.900827709	-1.918752322	-1.098304703	-1.077204005	-1.295142142	-1.495137002	-1.986801095	-1.850475977	-1.883497509	-1.834628037	-2.116786275	-2.116786275	-2.018997377	-1.997306114	-2.053415487	-1.997306114	-1.804308576	-1.997306114	-2.090432023	-1.909709677	-1.918745413	-1.966421116	-2.018997377	-1.927938294	-1.527005797	-1.392081571	-1.38825598	-0.90089269	-1.522456768	-1.295142142	-1.580435781	-1.956527773	-1.986801095	-1.684934727	0.500989398	-1.709425628	-1.100976934	-1.804308576	-2.06544426	-2.090431892	-1.900827709	-1.997306114	-1.900827709	-2.008034544	-2.008034544	-2.103427862	-1.627741177	-2.06544426	-1.486303076	-1.875038801	-2.030206451	-1.768611729	-2.077777149	-2.077777149	-2.030206451	0.044002991	-1.21505303	-1.111755616	-1.883497509	-1.883497509	-2.018997377	-1.395927489
Hells	1.301912769	-1.117174227	-0.471313196	1.439656835	1.435567919	2.240096385	0.874873391	1.709425628	1.301944275	0.754588413	1.633229344	1.369423704	0.021996211	0.332992001	-0.491049176	-0.045470745	1.508609105	0.232264571	0.178355932	-0.725722915	-1.741545714	-1.150474964	1.139234615	0.563436992	-0.256431657	-0.952538152	-0.560007337	-0.019063003	1.399794007	-0.267067617	-0.238293109	0.601613176	0.212728369	0.126435038	1.122638534	-0.014663489	-1.265378892	-1.028904161	1.054020721	-1.606275183	-1.17049759	-0.06015415	-0.925287051	-0.980510022	-1.403681407	-1.023957298	-1.072002709	-0.90089269	-1.380664708	-1.236688352	-0.870593883	-1.380664708	-0.879180003	0.148637357	0.023462884	0.4501316	1.111742826	0.373553777	0.079263225	-0.093980107	-0.93882611	0.84315294	0.748765943
Helt	-1.380664708	-1.164729219	-1.291784601	-1.268631046	-1.347442861	-1.373151588	-1.258914128	-1.167608585	-1.65570627	-0.975795446	-1.202941886	-1.233562409	-1.139234615	-1.061685573	-1.139234615	-1.221176615	-1.230448383	-0.959461245	-1.085060585	-0.943377287	-0.774183213	-0.982876303	-0.96643028	-1.249313764	-1.173397769	-1.064254319	-1.004415086	-1.315634671	-1.236688352	-1.101047573	-1.17049759	-1.336691153	-1.016583828	-1.291778816	-1.268631046	-1.380664708	-1.176304874	-0.98524667	-1.358351856	-1.17049759	-1.103656221	-1.419445618	-1.42344183	-1.380664708	-1.369423704	-1.255701238	-1.144836343	-1.333140506	-1.315634671	-1.427460729	-1.407589973	-1.242976479	-1.147665171	-1.329606925	-1.100976551	-1.295142142	-1.173396323	-1.369423893	-1.133681184	-1.301912769	-1.239826334	-1.246138913	-1.215052863
Hes1	-0.515992769	0.81428882	0.302161347	0.529426463	0.688142281	0.990004669	-0.499329305	0.024929607	-1.090361845	-0.416332444	-0.236785714	0.812252911	0.810220337	-0.472948879	-0.640679774	0.446891164	0.934294209	-0.389314582	-0.568593851	-0.061623151	-0.239801578	0.479513139	0.718126644	1.109039292	0.235278069	1.638759291	-0.076320899	1.275175612	0.818370724	1.227425329	1.655666203	1.358352332	1.616915775	1.298520071	1.199937973	-0.095452946	1.468972599	1.456256961	1.513160754	0.678897924	1.051479388	0.591117088	0.232264571	0.326801352	1.703207428	1.167608585	0.788076795	1.522358562	1.193967569	0.334541635	1.048944777	-0.017596462	0.64970164	1.431502641	0.802123018	0.990004669	-0.029330108	1.001999148	0.008797994	1.285095322	0.868460054	0.992392202	0.537870775
Hes2	-1.31218118	-0.181335974	-0.469676649	-0.754588413	-0.909701191	-0.824519088	-0.90308829	-0.968763666	-1.159027103	-0.413138554	-0.768275821	-1.111742826	-1.00199901	-0.491049176	-0.820416758	-0.80819108	-0.818370724	-1.190998146	-0.88132264	-0.706808773	-0.236785177	-0.699313767	-0.680742168	-0.934294209	-0.671544546	-0.673378878	-0.673378878	-1.212007876	-1.128136312	-0.619294131	-0.667880113	-0.677056206	-0.580685451	-0.954840803	-0.997184189	-1.224255604	-0.764349405	-0.782104334	-0.727628421	-0.853631602	-0.830698541	-1.056568827	-0.923046882	-0.898701391	-1.095640614	-0.834835721	-0.575493115	-0.855738507	-0.859963669	-0.923046882	-1.144836343	-0.549757263	-0.384581292	-0.688142271	-0.704931153	-0.244330253	-1.109039292	-1.019035674	-0.752653436	-0.896514367	-0.816328085	-1.130897934	-0.975795446
Hes3	-0.782104062	-0.247352129	-0.570318692	-0.580685444	-0.61748153	-0.542955655	-0.573765761	-0.565154287	-0.484460796	-0.133828404	-0.477870931	-0.536178884	-0.548054506	-0.2142282	-0.568593851	-0.575493115	-0.531112311	-0.361011198	-0.479512718	-0.422732955	-0.102820288	-0.578953456	-0.378272144	-0.714343924	-0.44851135	-0.361011198	-0.575493115	-0.918580278	-0.957148489	-0.506010571	-0.544653709	-0.689998381	-0.58937408	-0.859963669	-0.704931153	-0.624583811	-0.55829496	-0.351641382	-0.716234012	-0.568593851	-0.712456365	-0.879168859	-0.733360884	-0.667880113	-0.925287051	-0.760436383	-0.433975459	-0.836909636	-0.866330141	-0.868460054	-0.872731654	-0.575493115	-0.289911858	-0.710571321	-0.664225382	-0.731447414	-0.770240822	-0.549757339	-0.677063758	-0.731447414	-0.79809388	-0.934294209	-0.62102878
Hes5	0.020529585	0.737195845	0.322167964	0.279223225	0.337643306	0.181335974	0.142710074	0.170912639	0.359456076	0.800106838	0.283799193	0.120525298	0.308302706	0.591117088	0.233770912	0.256431341	0.273131786	0.563436992	0.342301862	0.432366107	0.622805319	0.438810704	0.59985911	0.091035033	0.489397773	0.677055969	0.455001076	0.071909999	0.408355538	0.260995614	0.182826593	0.074850466	0.378272149	-0.09250747	0.070440011	0.254916701	0.309840181	0.104294444	-0.104294408	0.332992001	0.199250792	-0.176866501	0.117572007	0.305229921	-0.203739207	0.161993039	0.598107083	0.086618882	-0.099872708	0.211229007	-0.164964783	0.3500826	0.877030234	-0.095452946	0.016129958	0.133828404	0.390895895	0.868460173	0.432371054	0.09250747	0.102820288	0.14567308	0.303694602
Hes6	-0.063092276	0.173888805	-0.079262668	0.13974831	0.881322654	0.268569811	0.273131786	0.866330141	0.3361002	1.285095322	0.414735915	0.925287051	0.238293109	1.016583815	0.721919589	0.24131059	0.999588725	0.605126202	0.285324963	0.594608519	0.566873237	0.47458835	0.099872708	0.273131786	0.248864213	-0.079262313	0.800106838	-0.068970175	0.010264256	0.088096425	0.133828404	0.357884555	0.257946568	-0.172400533	0.182826593	-0.132349163	0.129391539	-0.133828451	2.317144397	0.076320899	0.135307936	0.182826593	0.199250792	0.173888805	-0.153086211	0.626364266	1.167608585	0.254916701	0.534488515	0.232264571	0.542955655	0.413138554	0.3237148	0.491049176	0.952538152	0.469674545	-0.032264083	0.774183319	0.551467949	0.615710781	0.045470745	-0.114619733	0.178355932
Hes7	-0.276176234	0.20973012	-0.18431844	-0.154569827	-0.29602858	-0.319080452	-0.37512561	-0.289908183	-0.116098554	0.20973012	-0.129391833	-0.276176234	-0.242820147	0.178355932	-0.176866501	-0.14419142	-0.217229306	0.07338014	-0.119048524	0.030797064	0.173888805	0.09545303	-0.032264083	-0.403581775	0.016129978	-0.108718133	0.289908183	-0.329895108	-0.235277779	-0.164975425	-0.181335974	-0.259462466	-0.265531583	-0.389314582	-0.392478179	-0.348524784	-0.170912639	-0.257946654	-0.440424197	-0.179845754	-0.291437262	-0.646081704	-0.294497454	-0.179845754	-0.575493115	-0.34385635	-0.102820288	-0.357884429	-0.474587933	-0.451753576	-0.280747684	-0.105768754	0.235280762	-0.458253345	-0.270089849	-0.300626091	-0.406763262	-0.365707988	-0.312920916	-0.610410008	-0.179845754	-0.247352129	-0.364141473
Hesx1	-1.997306114	-1.946820861	-1.89210059	-1.858510083	-1.481928974	-1.703207428	-1.875038801	-1.741545714	-1.804352239	-1.655666203	-1.754912284	-1.78974816	-1.826887847	-1.661407607	-1.768589311	-1.78260696	-1.684934727	-1.464707739	-1.734978542	-1.667203987	-1.468972599	-1.638760731	-1.728484801	-1.819258829	-1.789750366	-1.850431197	-1.986801095	-1.900827709	-1.734978542	-1.789863614	-1.796981108	-1.826888487	-2.018997403	-1.909709677	-1.918743728	-1.826887847	-1.728484801	-1.858510729	-1.900827709	-1.858510083	-1.966421116	-1.703207428	-1.834623874	-1.866711178	-1.956527748	-1.761707901	-1.883497509	-1.946820861	-1.937292681	-2.06544426	-2.103427862	-1.986801095	-1.789770847	-1.900827709	-1.909709677	-2.008034544	-1.997306114	-1.927936183	-1.986823953	-1.937292681	-1.866711178	-1.997306114	-2.030206451
Hey1	0.500989398	-0.016129958	-0.276177471	-0.474587933	0.274653699	-0.245840913	-0.677055969	-0.655126789	-0.479524322	-0.422732929	-0.455002108	-0.563436992	-0.459881283	-0.430757811	-0.486097125	-0.3814224	-0.461510431	-0.424335729	-0.437197573	-0.662401358	-0.517666886	-0.424336102	-0.531112311	-0.362575895	-0.236785469	0.32834784	-0.35164126	0.853631602	1.866711178	1.288513044	-0.1249572	-0.708689029	-0.563436999	-0.435585955	-0.365707938	0.40517201	0.413138554	-0.021996219	0.714343924	-0.021996211	0.325255639	0.332992001	0.196260733	0.280747684	-0.052811035	-0.53279966	-0.429150647	1.014138146	0.416332444	0.208231699	0.592861888	-0.474587933	-0.06603178	-0.544653709	-0.697445352	-0.534488515	0.945660074	1.343841829	0.30062955	1.741545714	0.582419672	-0.300626091	0.782104062
Hey2	-0.760436383	-1.499597727	-1.100981482	-1.252501162	-1.41944564	-1.227346154	-1.768589311	-1.541147581	-1.545967579	-1.301912769	-1.536403211	-1.811733468	-1.709425628	-1.173396323	-1.633225638	-1.536399725	-1.536399725	-1.585519578	-1.570386445	-1.295142223	-1.315634671	-1.545931526	-1.016583815	-1.023957298	-0.843153979	0.353200768	-1.218109072	-0.560007337	-0.693716973	-0.693761724	-1.380664708	-1.26863149	-1.697053929	-1.031386449	-0.824519088	-1.447907151	-1.158999056	-1.046417201	-1.17049759	-1.233562409	-0.296028576	-1.014138146	-0.950240502	-1.092984221	-0.985246327	-1.011698482	-1.31218118	-0.72381993	-1.196947478	-0.12791315	-0.172400533	-0.973446212	-0.952550226	-1.188039108	-1.565420522	-1.42344183	-0.737195845	-0.784091996	-0.868470045	-0.170912639	0.184317615	-1.768589311	-0.857849188
Heyl	-0.1249572	0.337643301	-0.126435604	-0.268569811	-0.27161051	-0.458253345	-0.395645678	-0.270089849	-0.35789309	-0.004398904	-0.135308243	0.868460054	-0.236785177	0.117572007	-0.153086211	-0.184317615	-0.159022713	0.244330253	-0.085147209	0.085147214	0.2142282	0.042535368	0.019063003	-0.188793136	-0.042535383	1.527005797	0.50764355	0.259462376	0.06015415	0.046941624	-0.182826593	-0.289908284	-0.058685283	-0.367275294	-0.336092067	-0.083675719	0.102820288	0.459881443	0.017596462	0.367275294	0.631717508	0.004398904	0.188793136	0.353200768	-0.148637357	-0.083675719	0.085147209	0.389314582	-0.120525298	0.132349163	0.471311085	-0.05721654	0.720030958	-0.289908183	0.03666557	-0.105768754	-0.223237376	-0.175377485	-0.398821711	-0.051342764	-0.108718133	-0.173888805	0.063092276
Hhex	0.870593883	-1.376898506	-0.868463943	-0.93882611	-0.834835733	-0.427544582	1.122638534	1.208974001	0.920833584	0.971102297	0.845243217	0.80616512	1.20595113	1.00926478	1.239826334	0.527742106	-0.123479633	-1.298520071	-0.514320085	0.830698593	1.03387542	1.004415968	0.285324963	1.233562409	0.342302283	-0.640679774	-0.816328085	0.406763262	1.227346154	0.760485438	1.167608585	-1.056569197	0.166451198	-1.218109072	-1.014138146	-0.080733274	-1.023957298	-0.695580205	-1.20595113	-0.804142439	-0.361011198	-0.866330141	-0.309840181	-0.923046882	-0.973446212	-0.916353783	1.595812099	0.001466297	-0.973446212	-1.329606925	0.560007337	-0.088090742	-0.302163824	-0.762391446	-0.999588725	-0.80819108	-1.00199901	-1.265379066	-1.291793677	-0.828635235	-0.81428882	-1.006836995	-1.056568827
Hic1	-0.517666886	-0.080733274	1.059128504	0.12791315	-0.3672753	-0.312917316	-0.370412698	-0.172400533	-0.695596796	0.06456154	-0.068970331	-0.280747684	-0.212728366	-0.06456154	-0.170912639	0.592861888	-0.166451196	0.020529585	0.187300883	0.259462392	0.311378383	-0.130870324	0.089562791	-0.15605378	-0.041067813	1.329606925	-0.113143969	-0.187300883	-0.080733274	0.708734497	0.662401317	0.541259342	0.0763209	-0.421131206	0.531112311	-0.401992552	1.340257663	1.004415436	-0.445272693	0.395645678	0.459881283	0.519342445	0.365707938	0.642478349	-0.070440011	-0.008797893	0.071909999	0.14419142	-0.119048524	-0.113143969	0.049874602	-0.244330253	0.43237156	-0.2262444	-0.346967806	0.054279419	-0.531112311	-0.221734648	-0.56001378	-0.2142282	-0.382998936	-0.527742106	-0.054279419
Hic2	0.251889159	0.098399243	1.384456647	1.376898506	0.519342453	0.79407756	-0.126435038	0.026396383	-0.150123612	0.196260733	-0.008797913	-0.058685282	-0.150119979	0.020529585	-0.05574792	0.15605378	0.046938596	0.257946564	0.029330108	0.093980113	0.217229306	0.267050624	0.400404336	-0.329895108	0.164964986	-0.00586522	-0.120525298	-0.379846804	0.206733743	0.064565705	0.016129958	-0.212728441	-0.191778901	-0.365707938	-0.353200768	-0.027863216	-0.038132885	-0.083675748	-0.276176234	-0.154569827	-0.273131786	-0.455001076	-0.172400533	-0.254916701	-0.132349163	-0.24131059	-0.067500486	-0.268569811	-0.257946564	-0.044002991	-0.268569811	-0.033731172	0.061623928	-0.110193172	-0.26705039	-0.179845754	-0.245840913	0.481156942	0.016130144	-0.274653695	-0.364141473	-0.212728366	0.212728366
Hif1a	2.008034544	0.141229038	1.842478676	1.473264143	1.661407632	1.380664708	0.782104062	0.959461245	0.750722125	0.326801352	0.532800869	1.136447009	1.215052863	0.612175035	1.481928951	1.741545714	0.929781272	1.117174227	1.384450447	0.885642479	1.522358562	1.522359899	0.898701391	1.411519997	1.185091818	1.611572833	1.419445618	1.395927489	1.504088264	1.827005698	1.481928951	2.70743994	2.130530461	2.189921191	2.041674546	1.986801095	1.575391102	1.850431841	1.883497509	0.916353783	1.627741177	1.826887847	1.909709677	1.883497509	1.986801095	1.703207428	1.38825598	1.156148087	1.456256454	1.590644935	2.931450373	1.354697727	1.14204551	1.252501162	1.570386445	1.508609105	1.622304881	1.407590167	1.595830458	1.531685993	1.918743728	1.452069245	1.775554855
Hinfp	0.548054506	-0.113143969	0.308304087	0.494357188	0.107243329	0.413138554	0.227748671	0.2262444	0.199255614	0.27769941	0.387735115	0.482802325	0.286852037	0.446891164	0.211229007	0.17537746	0.320623108	0.09250747	0.167937974	-0.161993049	0.026396383	-0.09839933	0.4501316	0.157538074	0.468039829	-0.245840913	-0.500989398	-0.289908183	-0.09692599	0.126443194	0.083675719	0.06750051	0.057216541	0.157538074	0.120525298	-0.091035033	-0.274653695	-0.250376336	0.191778898	-0.285324963	-0.262495778	0.058685282	-0.041067762	-0.05721654	0.044002991	-0.170912639	-0.06456154	-0.113143969	0.274653695	0.15605378	0.002932598	0.06456154	0.608654582	0.102820288	0.403581775	0.336092067	0.135307936	0.248863941	0.200748793	-0.017596462	0.024929607	0.067500486	0.302159994
Hipk2	1.014138146	1.041380762	1.002003498	-0.011730641	0.768274089	0.260978779	1.161859405	1.246138913	0.968787109	0.892153033	0.403582691	1.056568827	0.866330141	0.84315294	1.255701238	1.858510083	0.786082793	0.294497454	0.802123018	0.990004731	1.10634378	1.136448008	2.466972876	0.959461245	0.314457373	0.671543718	1.892092116	1.031386449	1.031386449	0.660622049	1.114454448	1.164729627	1.059123774	1.768589311	1.133668141	1.004415086	0.314456986	0.796084404	0.90089269	2.077777149	2.008034544	2.410884273	2.840270538	2.498185341	1.709425628	2.008034544	1.673056286	2.189921191	1.715710126	1.842470424	1.866711178	1.761707901	2.030232185	1.595812099	1.811733468	1.775554855	1.343841645	2.410884604	0.792083273	0.810220337	1.966421116	1.119902233	2.568997675
Hira	0.224740636	0.790073912	0.437199531	1.014138146	0.834835733	0.971102297	0.642478349	0.90308829	0.900914491	1.236688352	1.061687982	0.957148489	0.578952947	0.90308829	0.673378878	0.438810318	1.023957298	0.877019117	0.669710801	0.515992801	0.20973012	0.194766529	0.824519088	0.512648829	0.401993048	0.292967018	0.361011198	0.297560386	0.419530554	0.487777952	0.367275294	0.497670751	0.450131605	0.466405201	0.635296334	0.451753576	0.365707938	0.317538659	0.764349405	0.55829496	0.336092067	0.297560386	0.294497454	0.270089849	0.079262313	0.613941956	0.384576417	0.446891164	0.339195342	0.515992769	0.129391539	0.522697914	0.592869403	0.409948841	0.442039216	0.666051644	0.529426463	0.437197633	1.164742619	0.53279966	0.20973012	0.29909289	0.796084127
Hist4h4	1.038872528	1.061685573	0.594611145	0.950240502	1.74154574	1.193967569	1.164729219	1.258914128	1.661447812	2.655503695	2.296589664	1.193967569	0.182826593	2.116786275	0.515992769	0.572040105	1.403681407	1.447907151	0.628146694	0.622805358	0.786082793	0.889979452	2.36144393	0.883480487	1.082435685	1.117174227	0.565154287	0.303694602	0.566873237	1.046484339	0.796084127	1.016584171	0.774183223	0.818370724	0.889978671	-0.248863907	0.519342445	0.157538129	1.193967569	0.446891164	0.26705039	0.714343924	0.435585955	0.79407756	0.494357188	0.463140796	0.680742168	0.494357188	0.326801352	0.03666557	0.345411663	0.340748194	0.566880423	0.706808729	0.957148489	0.628146694	0.273131786	1.499597934	0.537876963	0.577222174	0.29909289	0.408355538	0.563436992
Hivep1	2.189921191	1.00926478	1.038877181	0.154569827	0.221734621	0.280747684	1.016583815	0.826575424	0.814308526	0.397230905	0.689999705	1.499597727	1.336690685	0.370412698	1.900827709	1.541147581	0.80819108	1.227346154	0.818370724	1.031386514	1.42344183	0.703056658	0.655126789	0.950240502	1.649980492	1.109039292	1.946820861	1.504088264	1.407589973	1.29522569	1.354697727	0.943377558	0.85996368	0.96643028	0.568593851	2.144686013	1.090335459	1.775555473	0.337643301	0.872731654	1.028903803	1.006836995	1.109039292	0.742968556	0.954840803	0.804142439	0.741041597	1.315634671	1.021493346	1.499597727	1.504088264	0.999588725	0.966442531	1.142031033	0.973446212	0.961779106	1.236688352	1.158999215	1.125396151	1.142031033	1.78974816	1.616915754	1.447907151
Hivep2	0.136787762	0.14419142	0.215729478	-1.473264143	-1.074599759	-1.411519997	-0.519342445	-0.368843546	-1.038897668	-1.395927489	-1.866715414	1.069412832	1.064254319	-1.513160754	-1.322588767	0.509310568	0.339195342	1.016583815	1.128136312	0.816328136	-1.796981108	-1.092985181	-1.399794007	0.378272144	0.565154983	0.337643301	-0.72572287	0.594608482	-0.2142282	0.148646945	0.288379776	0.340748313	-0.144191422	0.710571321	0.184317615	1.754908301	0.582419672	0.883480794	0.68443757	1.31218118	0.397230905	0.570316138	0.849429032	0.662401317	0.832765362	-0.135307936	-0.554875068	0.512648829	0.514320085	0.43236608	0.898701391	0.203739207	-0.430763271	0.435585955	0.394061438	0.28227279	-0.129391539	0.12347965	1.150487189	0.230758753	0.319080452	0.285324963	-1.119902233
Hivep3	-0.233770912	-0.194766358	-0.39564745	-0.527742106	-0.542955663	-0.585893357	-0.202242621	-0.342301862	-0.556597676	-0.302159994	-0.526060428	-0.205236247	-0.248863907	-0.13974831	0.161993039	0.054279419	-0.017596462	0.153086211	0.045470745	0.001466297	-0.120525298	0.387734576	-0.376698414	-0.340748194	-0.164964986	-0.239801578	0.242820147	-0.2142282	-0.346967806	-0.398842849	0.14567308	-0.46967471	-0.159022715	-0.59985911	-0.570316138	0.159022713	-0.108718133	-0.122002376	-0.509310568	-0.389314582	-0.368843546	-0.054279419	-0.123479633	-0.193272414	-0.227748671	-0.502650862	-0.348524784	-0.107243327	-0.176866501	-0.197755543	0.044002991	-0.049874602	-0.044003549	-0.466405201	-0.262495778	-0.458253345	-0.322166521	-0.752644881	-0.256434291	-0.286852037	-0.273131786	-0.250376249	-0.560007337
Hlf	-0.889978671	0.472948879	-0.69000123	-0.770240822	-0.830698553	-0.727628421	2.296584452	0.091035033	0.176870781	-0.071909999	-0.464773439	-0.847333322	-0.68443757	-0.455001076	-0.660579436	-0.605126202	-0.658759728	-0.667880113	-0.62102878	-0.554875103	-0.244330253	-0.239801789	0.202242621	-0.669710801	0.370413155	-0.427544582	-0.610410008	0.054279419	-0.756534883	-0.133837037	-0.257946564	-0.202242692	-0.406763268	-0.628146694	-0.633505914	0.172400533	0.095452946	0.450131756	-0.859963669	0.348524784	0.710571321	0.644278989	0.071909999	0.365707938	0.84315294	1.128136312	0.968763666	-0.296028576	0.244330253	0.754588413	0.390895895	-0.524377839	-0.542962537	-0.718126644	-0.699313153	-0.217229306	0.083675719	-0.772210635	-0.368847789	0.716234012	1.495137002	1.866711178	0.12791315
Hltf	0.514320085	-0.776158891	0.421133092	0.999588725	0.509310576	0.855738507	0.653313535	0.673378878	0.651518177	-0.247352129	0.703057636	0.585893357	0.828635235	0.085147209	0.768274077	1.133668141	0.379846804	0.411543178	0.671543718	0.664225424	0.453376733	1.041381676	0.184317615	0.866330141	-0.016129978	-0.048406547	0.273131786	1.147650623	0.688142271	0.217243319	0.32834784	0.191778965	0.328347845	0.011730641	0.300626091	0.067500486	-0.107243327	0.442039369	0.181335974	-0.510978992	0.378272144	0.251889159	0.236785177	-0.339195342	0.026396383	0.537870775	0.14419142	0.50764355	0.15160293	0.772210529	0.218730586	0.748765943	0.322170605	0.389314582	0.248863907	0.531112311	0.766310277	-0.164964806	0.136789336	0.691856369	0.927531837	0.90089269	0.099872708
Hlx	-0.167937974	-0.35164126	0.414736832	-0.302159994	-0.549757272	-0.647886506	0.017596462	0.549757263	0.007331726	1.066830054	-0.190286239	0.339195342	-0.132349163	1.298520071	0.029330108	1.125383204	-0.32834784	-0.59985911	-0.442039216	-0.187300895	1.709425628	1.29177995	0.058685282	0.058685282	0.961780291	0.93882611	0.008797893	-0.193272414	0.626364266	2.19006246	1.144836343	0.223237455	0.610410016	-0.541259153	0.220232355	-0.099872708	-0.276176234	0.635296555	0.50764355	0.3814224	0.185809044	-0.14567308	0.208231699	0.238293109	-0.117572007	-0.245840913	0.150119979	0.746830713	-0.500989398	-0.514320085	-0.017596462	-0.202242621	-0.12200388	-0.411543178	-0.608646867	-0.317538549	-0.283798549	-0.476228319	-0.605133164	-0.678897924	-0.367275294	-0.589374072	-0.023462884
Hmbox1	0.248863907	0.286852037	0.838990888	0.235277779	0.592861897	0.291437262	0.689998139	0.716234012	0.337651472	0.376698414	0.248864471	0.712456365	0.561721345	0.494357188	0.60336866	0.90528822	0.762391446	0.746830713	0.527742106	0.401992577	0.413138554	0.816328802	0.487746488	0.484449072	0.179845976	0.53279966	0.461510431	1.258914128	1.638759291	1.443862937	0.820416758	0.558295156	0.14715506	0.656942183	0.348524784	0.80616512	0.497670577	0.649693631	0.101346389	0.468039252	0.496013207	0.649693405	0.820416758	0.733360884	0.55829496	0.624583811	0.585893357	1.34744284	0.909701178	0.644278989	0.889978671	0.853631602	0.642486493	0.515992769	0.800106838	0.592861888	1.041380762	0.731447514	0.466410567	0.492702513	1.125383204	1.100976551	0.778137581
Hmg1l1	1.495137002	2.36144393	2.144695618	2.385441063	2.065444291	2.655503695	2.840270538	2.840270538	2.988091026	2.767823288	3.056047796	2.840270538	2.410884273	2.707438993	2.609831826	2.296584452	3.05604086	2.931450373	2.609831826	2.568997837	2.317144397	2.222750341	2.707438993	2.767823288	2.338727865	2.466972876	2.498185341	2.568997675	2.840270538	2.317293873	2.466972876	2.466973739	2.317144427	1.392081571	2.655503695	2.159281402	2.276945069	2.410885112	2.410884273	2.410884273	2.410884273	2.116786275	2.159281402	2.222748389	1.78974816	2.532018038	2.568997675	2.609831826	1.722062601	2.36144393	1.842470424	2.568997675	2.116813107	1.946820861	2.159281402	2.437977658	2.707438993	1.761708143	2.438005707	2.655503695	2.568997675	2.655503695	2.36144393
Hmg20a	1.555602039	0.28227279	0.688145353	0.608646867	0.806165132	0.479512718	1.150473953	1.046416836	0.737213685	0.704931153	0.834837615	0.90528822	1.026427435	0.617481521	0.822466206	0.689998139	1.122638534	1.182151798	1.142031033	0.896514423	0.68443757	1.156149103	0.731447414	0.770240822	0.500990015	0.883480487	0.544653709	0.918580278	1.144836343	0.806217125	0.716234012	0.964102443	0.521019458	0.526059234	0.662401317	0.853631602	0.699313153	0.96177944	0.688142271	0.642478349	0.739117365	0.744898256	0.647886506	0.688142271	0.693716973	0.768274077	0.561721345	0.762391446	0.43236608	0.896514367	0.664225382	0.727628421	0.710580328	0.461510431	0.43236608	0.458253345	0.929781272	0.816328197	1.481946	0.695579963	1.362024075	0.93882611	1.326089743
Hmg20b	0.102820288	0.678897924	0.610412742	0.370412698	0.217229309	0.334541635	0.264013377	0.342301862	0.383008204	0.855738507	0.350083394	0.256431341	0.340748194	0.764349405	0.651502411	0.479512718	0.542955655	0.660579436	0.339195342	0.256431357	0.514320085	0.644279555	0.72572287	0.233770912	0.605126948	0.727628421	0.826575424	0.166451196	0.342301862	0.796135481	0.682588713	0.573765962	0.748765952	0.458253345	0.491049176	0.122002333	0.565154287	0.411543321	0.291437262	0.211229007	0.601612966	0.176866501	0.397230905	0.546353324	0.314456986	0.492702513	0.622805319	0.479512718	0.312917316	0.176866501	0.336092067	0.437197573	0.644287156	0.502650862	0.314456986	0.608646867	-0.141229038	0.357884479	-0.224743222	0.238293109	0.061623147	-0.019063003	1.014138146
Hmga1	1.176304874	2.466972876	1.336696671	1.986801095	2.174348133	1.937292681	1.703207428	1.946820861	1.650018387	2.338724982	1.754912284	1.918743728	1.435567897	2.206039922	1.545930168	1.667203882	2.077777149	1.937292681	1.728484801	1.900827829	1.606275183	1.804310161	1.883497509	1.362024075	1.937295069	1.811733468	1.883497509	1.281774836	1.684934727	1.585621858	1.531685993	1.927936593	1.789748184	1.522358562	1.946820861	1.431502641	1.667203882	1.343842112	1.734978542	1.490705608	1.545930168	1.087694268	1.527005797	1.536399725	1.499597727	1.354697727	1.734978542	1.31218118	1.087694268	1.326089743	1.061685573	1.431502641	1.850454653	1.495137002	1.580435227	1.395927489	1.182151798	1.986801369	1.139247721	1.351061462	1.156148087	1.464707739	1.667203882
Hmga2	0.016129958	0.039600281	-0.82452278	-0.123479633	0.124957202	-0.323710697	-0.245840913	0.397230905	0.256437546	-0.123479633	0.666053156	-0.521019452	-0.541259153	-0.06015415	-0.357884429	-0.411543178	-0.551461604	-0.605126202	-0.585893357	-0.551461639	-0.058685282	-0.302160259	0.021996211	-0.387734235	-0.40040483	-0.671543718	-0.704931153	-0.570316138	0.591117088	-0.686333023	-0.710571321	-0.300626196	0.05427942	-0.254916701	0.179845754	-0.337643301	-0.529426463	-0.720022082	0.05574792	-0.631717508	-0.716234012	-0.830698541	-0.448510798	-0.534488515	-0.834835721	-0.653313535	-0.572040105	-0.832765362	-0.741041597	-0.918580278	-0.521019452	-0.748765943	-0.612182795	-0.200746484	-0.387734235	-0.591117088	-0.136787762	0.070440021	-0.845251023	-0.575493115	-0.635296334	-0.413138554	0.585893357
Hmgb1	1.087694268	2.041674546	1.900836223	2.103427862	1.892092144	2.1743481	2.532018038	2.707438993	2.655567957	2.498185341	2.707445137	2.568997675	2.130530433	2.466972876	2.466972876	2.130530433	2.498185341	2.609831826	2.385441063	2.222748529	2.06544426	2.065446074	2.338724982	2.466972876	2.065446805	2.240096385	2.130530433	2.222748389	2.466972876	2.174488364	2.276945069	2.065444983	1.956527773	1.403681407	2.317144397	1.703207428	2.077777149	2.144686759	2.1743481	2.1743481	2.116786275	1.850431197	1.966421116	1.97650927	1.667203882	2.276945069	2.240096385	2.276945069	1.590644935	2.06544426	1.616915754	2.206039922	1.797003886	1.754908301	1.937292681	2.030206451	2.437977658	1.590645153	2.174373115	2.466972876	2.116786275	2.317144397	2.159281402
Hmgb2	2.568997675	1.016583815	0.477871987	1.796981108	1.49070563	2.206039922	1.697053907	2.437977658	2.258195079	1.875038801	2.410889744	2.437977658	0.642478349	2.410884273	0.655126789	1.30874315	2.276945069	2.053415487	1.575391102	1.782607071	2.1743481	0.814289535	2.498185341	2.36144393	1.215054361	0.486097125	1.319103806	1.900827709	2.498185341	0.820469682	0.703056041	0.820417045	0.820416768	0.122002333	1.358351856	1.10634378	-0.041067762	0.42593976	1.051479388	-0.262495778	0.123479633	0.244330253	0.017596462	-0.247352129	-0.250376249	0.644278989	0.068970175	0.524377839	0.108718133	-0.254916701	-0.091035033	0.142710074	-0.206736364	1.298520071	0.699313153	1.522358562	2.655503695	0.889978793	1.351077006	1.555602039	1.580435227	1.97650927	1.322588767
Hmgb3	0.739117365	1.504088264	-0.445274687	0.72381993	0.291437266	0.720021831	1.322588767	1.271896571	1.826932057	1.362024075	2.116791079	1.036370763	0.300626091	0.553167537	0.09692599	0.245840913	0.964102106	0.32834784	-0.104294408	-0.573765797	0.359447378	-0.804143145	1.918743728	1.354697727	-0.03960033	-0.474587933	0.176866501	0.762391446	1.754908301	0.236800452	0.658759728	-0.014663494	0.080733275	-0.164964783	0.629931105	0.693716973	-0.669710801	0.132349209	0.961779106	-0.020529585	1.354697727	-0.014663489	0.147155058	0.386154848	-0.054279419	1.03387542	0.268569811	-0.07338014	-0.07338014	0.373553725	0.16942512	-0.353200768	-0.474593949	0.309840181	0.141229038	0.954840803	2.053415487	0.58415572	2.090455942	0.729536597	0.943377228	0.954840803	1.407589973
Hmgb4	-2.159281402	0.297560386	-1.748196114	-1.684934727	-1.819258856	-1.937292681	-1.866711178	-1.826887847	-1.819302854	-1.715710126	-1.709429508	-1.842470424	-1.819258829	-1.627741177	-1.811733468	-1.754908301	-1.761707901	-1.343841645	-1.684934727	-1.590645035	-1.439656835	-1.690964992	-1.78974816	-1.850431197	-1.667205937	-1.858510083	-1.531685993	-1.850431197	-1.633225638	-1.62784618	-1.697053907	-1.585520134	-1.435567916	-1.842470424	-1.850431197	-1.690963507	-1.78974816	-1.703208021	-1.858510083	-1.555602039	-1.703207428	-1.811733468	-1.734978542	-1.78260696	-1.728484801	-1.741545714	-1.633225638	-1.819258829	-1.748188284	-1.883497509	-1.796981108	-1.875038801	-1.499616736	-1.616915754	-1.883497509	-1.761707901	-1.78974816	-1.946821129	-1.748208396	-1.768589311	-1.804308576	-1.796981108	-1.826887847
Hmgn2	1.486303076	2.568997675	2.361454506	2.532018038	2.090431924	2.130530433	3.05604086	3.259545599	2.988091026	3.259545599	2.550081162	2.655503695	1.883497509	3.05604086	2.410884273	2.258140433	3.259545599	2.532018038	2.240096385	1.709425735	2.840270538	1.98680284	2.767823288	2.532018038	2.130533059	2.103427862	2.296584452	1.909709677	2.568997675	1.918867503	2.317144397	2.090432624	2.159281431	1.322588767	2.410884273	1.305320405	2.030206451	1.380665189	2.36144393	1.722062601	2.144686013	1.875038801	1.900827709	1.649978458	1.468972599	2.090431892	1.722062601	1.892092116	2.317144397	2.655503695	1.595812099	2.410884273	1.91876805	1.761707901	1.703207428	1.97650927	2.931450373	2.437977994	3.056076019	2.767823288	2.077777149	2.077777149	2.931450373
Hmgxb4	1.661407607	0.122002333	0.256432489	1.611572833	1.262139986	1.246138913	0.68443757	0.828635235	0.703073054	0.818370724	0.8265773	0.824519088	0.563436992	0.68443757	0.469674545	0.345411663	0.748765943	0.688142271	0.50764355	0.476228283	0.049874602	0.573766265	0.857849188	0.453376733	0.102820414	0.414734974	0.157538074	1.014138146	1.329606925	0.378296546	0.279223225	0.424335877	0.445272699	0.491049176	0.693716973	0.812252911	0.079262313	0.472949044	0.62102878	0.224740636	0.376698414	0.280747684	0.238293109	0.232264571	0.197755543	0.376698414	0.086618882	0.346967806	0.098399243	0.403581775	0.317538549	0.464772384	0.145674927	0.251889159	0.2142282	0.382998936	1.185090357	0.735277124	0.701191445	0.764349405	0.96643028	0.90308829	0.68443757
Hmx1	-0.326801352	0.487746488	-0.161993764	-0.212728366	-0.317538554	-0.334541635	-0.334541635	-0.323710697	-0.136791073	0.119048524	-0.185809466	-0.376698414	-0.309840181	0.093980107	-0.253402642	-0.253402642	-0.289908183	0.029330108	-0.107243327	0.086618888	0.147155058	-0.051342809	-0.019063003	-0.502650862	-0.048406607	-0.099872708	0.105768754	-0.615710781	-0.592861888	-0.179857356	-0.271610506	-0.257946655	-0.164964785	-0.617481521	-0.463140796	-0.601612966	-0.235277779	-0.223237454	-0.456626611	-0.217229306	-0.34385635	-0.780119299	-0.469674545	-0.273131786	-0.820416758	-0.334541635	-0.068970175	-0.496013207	-0.546353324	-0.386154848	-0.72381993	-0.089562791	0.030797453	-0.580685444	-0.427544582	-0.400404336	-0.706808729	-0.872731774	-0.479518235	-0.58415564	-0.438810318	-0.4501316	0.968763666
Hmx2	0.289908183	1.281774836	0.40040613	0.411543178	0.456626618	0.232264571	0.239801578	0.28227279	0.455012087	0.796084127	0.337644067	0.16942512	0.296028576	0.701183378	0.348524784	0.390895895	0.345411663	0.689998139	0.496013207	0.741041643	0.754588413	0.80819179	0.622805319	0.178355932	0.633506695	0.551461604	0.849429032	0.445272693	0.59985911	0.336113748	0.268569811	0.208231772	0.073380141	-0.05721654	0.129391539	0.646081704	0.406763262	0.238293192	-0.021996211	0.37512561	0.257946564	-0.080733274	0.32834784	0.524377839	-0.09692599	0.400404336	0.594608482	0.150119979	-0.026396383	0.179845754	-0.010264256	0.417930969	0.903099738	0.021996211	0.215728512	0.205236247	0.317538549	-0.00733155	-0.016130144	0.066030943	0.323710697	0.514320085	0.190285807
Hmx3	-0.392478179	0.43236608	-0.068970484	-0.09692599	-0.117572009	-0.303694602	-0.325255639	-0.265531579	-0.308310167	0.181335974	-0.027863279	-0.264013377	-0.24131059	0.082204408	-0.182826593	-0.194766358	-0.16942512	0.265531579	-0.014663489	0.209730133	0.378272144	0.328348129	-0.048406547	-0.401992552	0.187301114	0.06015415	0.549757263	-0.280747684	-0.334541635	-0.064565705	-0.148637357	-0.230758834	-0.156053782	-0.492702513	-0.390895895	-0.27769941	-0.020529585	-0.091035064	-0.417930969	-0.044002991	-0.251889159	-0.560007337	-0.368843546	-0.230758753	-0.519342445	-0.196260733	0.027863216	-0.430757811	-0.484449072	-0.245840913	-0.577222174	-0.187300883	0.119050033	-0.16942512	-0.098399243	-0.12791315	-0.435585955	-0.405172066	-0.378276496	-0.448510798	-0.337643301	-0.326801352	-0.32834784
Hnf1a	-0.578952947	-0.365707938	-0.448512806	-0.55829496	-0.489397177	-0.416332444	-0.565154287	-0.551461604	-0.299100128	-0.368843546	-0.463141848	-0.539564195	-0.354761129	-0.185809044	-0.411543178	-0.387734235	-0.463140796	-0.487746488	-0.361011198	-0.29143728	0.001466297	-0.254916925	0.260978779	-0.635296334	-0.453377292	-0.577222174	1.473264143	-0.531112311	-0.408355538	-0.594646839	-0.585893357	-0.568594051	-0.305229925	-0.788076795	-0.741041597	-0.536178884	-0.509310568	-0.589374277	-0.714343924	-0.536178884	-0.514320085	-0.80616512	-0.570316138	-0.546353324	-0.693716973	0.72572287	0.824519088	-0.703056041	-0.697445352	-0.631717508	-0.697445352	0.435585955	0.531119044	0.772210529	0.838987131	0.786082793	-0.515992769	-0.664225474	-0.649700879	-0.790073912	-0.397230905	-0.481156876	-0.637088777
Hnf1b	-1.218109072	0.628146694	-0.408357367	-1.158999056	-1.033875436	-1.252501162	-1.196947478	-0.923046882	-1.011722965	-0.774183213	-1.028906138	-0.658759728	-0.936557773	-0.693716973	-1.048944777	-0.992392202	-1.054020721	-0.851528451	-0.947947821	-0.864204176	-0.79407756	-1.064255254	-0.187300883	-1.230448383	-1.036372041	-1.125383204	-0.529426463	-0.472948879	-1.439656835	-0.971164942	-1.056568827	-1.170498	-1.22425562	-1.242976479	-1.298520071	-0.866330141	-1.05912376	-1.041381124	-1.208974001	-1.164729219	-1.176304874	-1.395927489	-1.136447009	-1.365714613	0.37512561	2.130530433	0.419530554	0.122002333	1.026427435	-1.315634671	-1.336690685	0.527742106	0.812263207	1.026427435	0.784091888	0.15605378	-1.354697727	0.319080496	-1.142044172	-1.208974001	-1.291778816	-1.158999056	-1.31218118
Hnf4a	-0.406763262	-0.066030943	0.073380469	-0.414734974	-0.179845757	-0.371982756	0.512648829	0.166451196	0.179850107	0.029330108	-0.25794715	-0.411543178	-0.196260733	-0.173888805	-0.312917316	-0.196260733	-0.09250747	-0.085147209	-0.28227279	-0.312917336	0.058685282	-0.007331555	1.407589973	-0.416332444	-0.199251038	-0.332992001	0	-0.32834784	-0.48939717	-0.359470565	-0.430757811	-0.527742291	-0.303694606	-0.522697914	-0.580685444	-0.37512561	-0.317538549	-0.451753733	-0.580685444	-0.451753576	-0.553167537	-0.671543718	-0.188793136	-0.3500826	-0.502650862	2.931450373	2.931450373	-0.624583811	-0.658759728	-0.677055969	-0.619254184	0.472948879	0.76240111	3.05604086	3.259545599	2.840270538	-0.504313704	-0.302160035	-0.554881452	-0.615710781	0.733360884	-0.492702513	-0.519342445
Hnf4g	-1.946820861	-1.858510083	-2.019006419	-1.927935918	-1.9765093	-2.053415487	-1.997306114	-2.008034544	-2.041723954	-1.78260696	-1.976513756	-2.008034544	-1.927935918	-1.866711178	-1.946820861	-1.768589311	-1.956527748	-2.030206451	-1.909709677	-1.866711295	-1.826887847	-1.782608525	-1.550748107	-2.041674546	-1.909712031	-2.077777149	0.776158891	-2.053415487	-2.06544426	-2.030337417	-2.041674546	-1.946821543	-1.909709702	-2.077777149	-2.041674546	-1.842470424	-1.956527748	-1.986801787	-2.041674546	-2.008034544	-2.053415487	-2.053415487	-2.041674546	-2.008034544	-2.116786275	0.05574792	-1.842470424	-1.97650927	-2.053415487	-2.030206451	-2.077777149	-0.502650862	-1.358369074	1.415471778	1.447907151	3.259545599	-1.986801095	-2.018997654	-2.065468022	-0.824519088	-2.090431892	-2.090431892	-2.041674546
Homez	-0.524377839	-0.153086211	-0.199251685	-0.004398904	0.166451198	-0.455001076	0.120525298	0.150119979	0.144194909	0.463140796	-0.147155392	-0.024929607	0.048406547	0.126435038	0.00586522	-0.264013377	0.010264256	-0.182826593	-0.024929607	-0.052811038	-0.138267886	0.020529603	-0.319080452	-0.289908183	-0.31753894	-0.582419672	-0.682588713	-0.129391539	-0.401992552	-0.224755134	-0.208231699	-0.283798648	-0.343856354	-0.17537746	-0.425939612	-0.256431341	-0.424335729	-0.476228419	-0.26705039	-0.283798549	-0.320623108	-0.181335974	-0.09692599	-0.03666557	-0.099872708	0.163478732	-0.250376249	-0.130870209	-0.044002991	-0.06456154	-0.104294408	0.133828404	-0.375130365	-0.170912639	-0.045470745	-0.329895108	-0.265531579	-0.235277812	-0.191781105	-0.05574792	-0.235277779	-0.200746484	0.16942512
Hopx	-0.615710781	-0.242820147	0.354762718	0.017596462	-0.227748675	-0.517666886	-0.594608482	-0.468039252	-0.653329345	-0.3814224	-0.5226991	-0.554875068	-0.102820288	0.682588713	-0.492702513	-0.408355538	-0.58415564	-0.706808729	0.197755543	0.362575918	0.167937974	-0.710571945	-0.572040105	-0.291437262	0.120525447	0.311378383	0.026396383	1.333140506	-0.651502411	-0.44853973	-0.479512718	-0.626364486	-0.630824065	1.092984221	-0.524377839	-0.408355538	-0.236785177	-0.514320264	-0.658759728	-0.386154848	1.439656835	-0.357884429	-0.257946564	-0.270089849	0.892153033	-0.26705039	0.774183213	2.144686013	0.615710781	-0.591117088	-0.196260733	0.326801352	-0.477875904	0.353200768	1.295142142	0.553167537	-0.329895108	-0.786082901	-0.486102717	-0.136787762	-0.524377839	1.376898506	-0.196260733
Hoxa1	-0.887808476	-1.246138913	-0.512651125	-0.256431341	-0.551461613	-0.680742168	-1.298520071	-1.340257663	-1.046442159	-1.142031033	-1.236691159	-1.262139966	-1.179223335	-1.133668141	-0.999588725	-0.987622724	-1.212007876	-1.291778816	-1.164729219	-1.212007953	-1.072002709	-1.082435302	-1.20595113	-1.239826334	-1.190999614	-0.834835721	-1.42344183	-1.199937973	-0.758484201	-0.507676298	-1.054020721	-0.256431431	-0.379846809	0.774183213	-0.635296334	-1.136447009	-1.00926478	-0.841068517	-0.387734235	-1.246138913	-1.246138913	-1.061685573	-0.820416758	-0.802123018	-1.176304874	-1.085060585	-1.064254319	-0.911914262	-1.249313764	-1.403681407	-1.066830054	-1.056568827	-1.156162742	-1.125383204	-1.315634671	-1.351061462	-1.301912769	1.580435445	-1.215066842	-1.481928951	-1.343841645	-1.329606925	-1.362024075
Hoxa10	-1.019035534	-0.425939612	0.247353237	-1.011698482	-1.212007895	-1.023957298	-0.486097125	-0.849429032	-0.762409896	-0.521019452	-0.973448421	-1.085060585	-0.975795446	-0.699313153	-0.929781272	-1.021493346	-1.004415086	-0.735277023	-0.911914262	-0.973446273	-0.575493115	-1.085061538	-0.721919589	-1.095640614	-0.894332692	-0.484449072	-0.980510022	-1.246138913	-0.790073912	-0.820469682	-0.88132264	0	-1.16185942	-1.038872528	-0.371982756	-1.31218118	-0.947947821	-1.048945142	-0.03666557	-0.247352129	-1.00199901	-0.712456365	-0.985246327	-1.185090357	0.613941956	0.126435038	-0.845241299	-1.038872528	0.102820288	-1.199937973	-1.30874315	-1.048944777	-0.729545845	-0.28227279	-0.978150037	-0.987622724	-1.128136312	-1.230448553	-1.004426642	-1.249313764	-1.066830054	-1.236688352	-1.125383204
Hoxa11	-1.513160754	-0.836909636	0.27313301	-1.477582785	-1.560492642	-1.508609105	-1.473264143	-1.435567897	-1.14205867	-1.139234615	-1.403684593	-1.431502641	-1.395927489	-1.066830054	-1.376898506	-1.384450447	-1.399794007	-1.265378892	-1.369423704	-1.399794095	-1.202939156	-1.221177687	-1.262139966	-1.522358562	-1.315636293	-1.362024075	-1.644343199	-1.541147581	-1.555602039	-1.322674085	-1.365714613	-1.499598252	-1.388255998	-1.513160754	-0.573765761	-1.419445618	-1.365714613	-1.399794494	-0.046938596	-0.992392202	-1.460469156	-1.78260696	-1.527005797	-1.555602039	-0.270089849	-0.98287544	-1.373151588	-1.508609105	-0.688142271	-1.585519578	-1.595812099	-1.133668141	-1.288446261	-1.161859405	-1.464707739	-1.452069245	-1.555602039	-1.775555099	-1.649997441	-1.684934727	-1.545930168	-1.513160754	-1.541147581
Hoxa13	-0.892153033	-0.788076795	-0.218731565	-0.862081972	-1.144836361	-0.961779106	-1.038872528	-0.868460054	-0.814308526	-0.392478179	-0.704932753	-1.069412832	-1.10634378	-0.370412698	-0.887808476	-0.93882611	-0.845241299	-0.832765362	-0.859963669	-0.684437613	-0.691856369	-0.796084826	-0.589374072	-1.130897934	-0.477870435	-0.727628421	-0.959461245	-1.041380762	-0.824519088	-0.677099645	-0.849429032	-0.877019424	-1.011698495	-0.957148489	-0.519342445	-0.744898256	-0.688142271	-0.992392547	-0.339195342	-0.463140796	-0.961779106	-1.221176615	-1.016583815	-1.006836995	0.943377228	-1.016583815	-0.851528451	-1.139234615	0.487746488	-1.215052863	-1.230448383	-1.233562409	-0.549764232	0.233770912	-0.957148489	-1.087694268	-1.05912376	-1.246139084	-1.09565322	-1.119902233	-0.786082793	-1.00199901	-1.185090357
Hoxa2	-1.667203882	-1.196947478	-1.236693891	-1.403681407	-1.262139986	-1.34744284	-0.855738507	-1.114454448	-1.281805855	-1.004415086	-1.205953867	-1.362024075	-1.34744284	-1.095640614	-0.968763666	-1.236688352	-1.20595113	-1.30874315	-1.230448383	-1.109039362	-0.914131787	-1.193968618	-1.208974001	-1.048944777	-1.092985568	-0.788076795	-1.358351856	-1.016583815	-0.770240822	-0.328369022	-0.945660074	-0.786083068	-1.202939171	-0.675216291	-0.81428882	-1.301912769	0.173888805	-0.187300948	-1.00199901	-1.028903803	-1.202939156	-1.233562409	-0.934294209	-0.688142271	-1.224255604	-1.038872528	-1.111742826	-0.80616512	-1.142031033	-1.504088264	-0.859963669	-1.354697727	-1.004427818	-0.693716973	-1.150473953	-1.100976551	-1.305320405	0.770240928	-1.452085951	-1.365714613	-1.407589973	-1.326089743	-1.399794007
Hoxa3	-1.336690685	-1.215052863	-1.103661164	-1.291778816	-1.301912789	-1.435567897	-0.536178884	-0.782104062	-0.752662991	-1.153306414	-1.221179386	-1.188039108	-1.173396323	-1.227346154	-0.678897924	-1.20595113	-1.079815505	-0.914131787	-1.176304874	-1.246138991	-0.952538152	-1.185091398	-1.236688352	-1.193967569	-0.992393425	-0.866330141	-1.343841645	-1.085060585	-0.978150037	-0.397256529	-0.866330141	-0.952538485	-1.087694282	-0.580685444	-0.853631602	-1.202939156	-0.693716973	-0.669711034	-0.774183213	-1.041380762	-1.224255604	-1.114454448	-0.90089269	-0.818370724	-1.014138146	-0.914131787	-1.185090357	-0.81428882	-0.954840803	-1.435567897	-0.975795446	-1.199937973	-1.059137185	-0.601612966	-1.064254319	-1.236688352	-1.230448383	1.106343932	-1.285110107	-1.513160754	-1.233562409	-1.275175612	-1.298520071
Hoxa4	-0.014663489	1.103656221	0.105769227	0.085147209	0.007331549	-0.091035033	0.089562791	0.129391539	0.187305416	0.446891164	0.139748627	-0.101346389	0.051342764	0.438810318	0.199250792	0.071909999	0.06015415	0.521019452	0.150119979	0.230758768	0.570316138	0.297560648	0.354761129	-0.130870209	0.184317842	0.422732929	0.220232355	0.157538074	0.268569811	0.317559033	0.108718133	0.027863225	-0.002932598	-0.066030943	0.080733274	0.179845754	0.147155058	0.242820231	-0.122002333	0.425939612	0.099872708	-0.088090742	0.262495778	0.509310568	-0.09250747	0.105768754	0.342301862	0.181335974	-0.023462884	-0.089562791	-0.061623147	0.051342764	0.999601395	0.07338014	-0.033731172	0.063092276	-0.218730586	1.362024262	-0.129393027	-0.176866501	-0.024929607	-0.001466297	-0.135307936
Hoxa5	-1.477582785	-1.011698482	-0.959465542	-1.431502641	-1.601021922	-1.265378892	0.217229306	-0.148637357	-0.537883791	-0.703056041	-1.082436808	-0.978150037	-1.580435227	-1.05912376	-0.068970175	-1.05912376	-0.640679774	-0.978150037	-1.218109072	-1.153306486	-1.182151798	-1.271897688	-0.934294209	-0.737195845	-0.889979767	-0.254916701	-1.495137002	-0.217229306	-0.260978779	0.331464541	-0.254916701	-0.41633259	-1.35106148	-0.459881283	0.076320899	-1.082434351	-1.252501162	-0.920811621	-0.120525298	-0.529426463	-1.319103806	-0.750703959	-0.102820288	0.163478732	-0.55829496	0.16942512	-1.10634378	0.703056041	-0.716234012	-1.51774373	-1.031386449	-1.365714613	-0.093981298	-0.042535331	-1.395927489	-0.845241299	-1.697053907	1.595812318	-1.473281093	-1.550748107	-1.51774373	-1.633225638	-1.42344183
Hoxa6	-1.066830054	-0.718126644	-0.664228357	-0.766310277	-1.087694284	-0.929781272	0.070440011	-0.129391539	-0.542968794	-0.40517201	-0.802124838	-0.613941956	-0.80616512	-0.606885601	-0.03666557	-0.774183213	-0.481156876	0.016129958	-0.633505914	-0.505977963	-0.233770912	-0.546353803	-0.505977931	-0.885642423	-0.739118276	-0.14567308	-0.667880113	-0.877019117	-0.527742106	-0.045473678	-0.248863907	-0.477870014	-0.716234022	0.05574792	-0.257946564	-0.633505914	-0.605126202	-0.629931324	-0.035198333	-0.430757811	-0.877019117	-0.394061438	-0.300626091	-0.357884429	-0.197755543	-0.133828404	-0.651502411	-0.582419672	-0.185809044	-0.866330141	-0.947947821	-0.859963669	-0.585900783	-0.1605077	-0.836909636	-0.739117365	-0.834835721	0.82041687	-1.106356508	-1.246138913	-0.857849188	-0.770240822	-0.920811301
Hoxa7	0.045470745	-0.504313704	-0.546355771	-0.549757263	-0.849429045	-0.556584207	0.317538549	0.117572007	-0.033731988	0.273131786	-0.260979371	-0.294497454	-0.512648829	-0.292967018	0.101346389	-0.448510798	-0.008797893	-0.265531579	-0.425939612	-0.245840928	-0.048406547	-0.345411967	-0.403581775	-0.646081704	-0.356322787	0.202242621	-0.400404336	-0.644278989	-0.197755543	0.051346076	-0.051342764	-0.074850466	-0.72762843	0.049874602	-0.12791315	-0.689998139	-0.403581775	-0.401992692	-0.023462884	0.133828404	-0.587632831	-0.315997395	-0.07338014	-0.187300883	-0.049874602	0.305229921	-0.481156876	-0.392478179	-0.224740636	-0.750703959	-0.847333322	-0.486097125	-0.250379422	0.058685282	-0.671543718	-0.62102878	-0.885642423	-0.560007414	-0.746839306	-0.721919589	-0.622805319	-0.802123018	-0.682588713
Hoxa9	-0.832765362	-0.678897924	-0.319081881	-0.950240502	-1.100976567	-1.036370763	0.646081704	0.317538549	0.06603254	0.159022713	-0.1738892	-0.754588413	-0.916353783	-0.575493115	-0.476228253	-0.864204122	-0.610410008	-0.731447414	-0.877019117	-0.824519139	-0.653313535	-1.004415968	-0.892153033	-0.879168859	-0.703056907	-0.448510798	-0.96643028	-1.10634378	-0.332992001	-0.277717324	-0.699313153	0.13678781	-0.966430293	-0.342301862	-0.329895108	-0.914131787	-0.992392202	-0.994785708	0.135307936	0.070440011	-0.923046882	-0.414734974	-0.72381993	-0.883480487	0.259462376	0.433975459	-0.820416758	-1.021493346	0.294497454	-1.066830054	-1.103656221	-0.766310277	-0.911925821	0.061623147	-0.93882611	-0.999588725	-1.064254319	-1.373151776	-0.932046109	-1.150473953	-0.911914262	-1.098304703	-1.066830054
Hoxb1	-0.038132885	0.975795446	-0.104294875	-0.023462884	0.427544589	-0.063092276	-0.123479633	-0.076320899	-0.051344006	0.334541635	0.060154287	-0.138267886	0.019063003	0.33144316	0.114619733	0.061623147	0.016129958	0.187300883	0.09692599	0.270089866	0.615710781	0.336092362	0.188793136	-0.191778898	0.238293402	0.105768754	0.2142282	0.273131786	0.271610506	-0.044005829	-0.042535331	-0.187300949	0.007331549	-0.215728512	-0.141229038	0.378272144	0.013197051	-0.024929616	-0.199250792	-0.029330108	-0.046938596	-0.27769941	-0.002932598	0.085147209	-0.239801578	-0.082204408	0.166451196	-0.16942512	-0.191778898	-0.15160293	-0.250376249	0.05721654	0.32989929	-0.17537746	-0.107243327	-0.046938596	0.199250792	1.136447166	-0.223239945	-0.154569827	0.182826593	0.244330253	-0.211229007
Hoxb13	-1.072002709	-0.830698541	-0.98525074	-0.695579963	-1.054020737	-1.072002709	-1.004415086	-0.96643028	-1.095667128	-0.737195845	-0.792075958	-1.031386449	-0.90089269	-0.782104062	-0.90089269	-0.868460054	-0.857849188	-0.792074161	-0.838987131	-0.80414249	-0.699313153	-0.91413259	-0.741041597	-1.190998146	-1.041382045	-0.96643028	-0.918580278	-1.188039108	-1.098304703	-0.881379493	-0.950240502	-1.021493704	-1.24931378	-0.999588725	-1.064254319	-1.072002709	-0.997184189	-1.026427792	-1.098304703	-1.019035534	-1.064254319	-1.20595113	-1.069412832	-0.98287544	-0.859963669	-1.00926478	-0.874873391	-1.056568827	2.222748389	-0.985246327	-1.215052863	-0.874873391	-0.690006886	1.395927489	-0.997184189	-1.066830054	-1.144836343	-0.733360985	-0.968774811	-1.111742826	-1.077203988	-1.090335459	-1.133668141
Hoxb2	-0.925287051	0.359447378	-0.766313709	-0.954840803	-0.580685453	-0.841068225	-0.521019452	-0.947947821	-0.8001262	-0.612175035	-0.828637115	-0.971102297	-0.992392202	-0.662401317	-0.828635235	-0.768274077	-0.868460054	-0.577222174	-0.766310277	-0.578952984	-0.430757811	-0.532800128	-0.744898256	-0.649693405	-0.563437686	0.070440011	-0.714343924	-0.714343924	-0.784091888	0.093986169	-0.566873237	-0.820417045	-0.87916887	0.142710074	-0.309840181	-0.746830713	-0.487746488	0.13678781	-0.568593851	-0.742968556	-0.744898256	-0.319080452	-0.359447378	-0.280747684	0.179845754	0.023462884	-0.770240822	-0.413138554	-0.514320085	-1.043895515	-0.211229007	-0.841068225	-0.708697764	-0.476228253	-0.578952947	-0.768274077	-1.085060585	2.077777434	-0.954851788	-1.130897934	-1.098304703	-1.185090357	-1.00199901
Hoxb3	-0.066030943	1.158999056	-0.026396501	-0.119048524	0.07191	-0.2142282	0.196260733	-0.010264256	0.25492287	0.362575895	0.05134288	-0.083675719	0.067500486	0.376698414	0.147155058	0.108718133	0.013197051	0.259462376	0.14567308	0.277699427	0.474587933	0.322166804	0.154569827	-0.221734617	0.345412089	0.424335729	0.384576417	0.113143969	0.29909289	0.311398469	0.247352129	-0.280747782	0.027863216	0.264013377	0.150119979	0.368843546	0.046938596	0.277699506	-0.129391539	-0.007331549	-0.030797062	0.044002991	0.178355932	0.379846804	-0.041067762	0.218730586	0.142710074	0.138267886	0.359447378	-0.170912639	0.13974831	0.026396383	0.117573497	0.505977931	-0.027863216	-0.129391539	0.052811035	2.568998028	-0.311381965	-0.35164126	0.044002991	0.05574792	-0.13974831
Hoxb4	-0.4501316	1.199937973	-0.60688832	-0.653313535	-0.966430295	-0.920811301	0.129391539	-0.309840181	-0.312924889	-0.14567308	-0.386155725	-0.720021831	-0.339195342	-0.093980107	-0.172400533	-0.342301862	-0.546353324	-0.442039216	-0.510978992	-0.110193179	0.05574792	-0.549757746	-0.514320085	-0.487746488	-0.629931881	-0.095452946	-0.554875068	-0.302159994	0.178355932	0.085152702	-0.021996211	-0.920811623	-0.673378887	-0.14567308	-0.362575895	-0.68443757	-0.710571321	-0.215728587	-0.477869846	-0.677055969	-0.642478349	-0.502650862	-0.148637357	0.05721654	-0.336092067	0.113143969	-0.515992769	-0.058685282	-0.53279966	-0.943377228	-0.58415564	-0.721919589	-0.53449529	0.218730586	-0.626364266	-0.492702513	-0.978150037	1.236688522	-0.934304958	-1.17049759	-1.054020721	-0.975795446	-0.918580278
Hoxb5	-0.774183213	0.716234012	-0.406765084	-0.608646867	-0.697445363	-0.737195845	-0.280747684	-0.560007337	-0.368852472	-0.340748194	-0.580686762	-0.669710801	-0.570316138	-0.326801352	-0.539564195	-0.553167537	-0.560007337	-0.455001076	-0.53279966	-0.389314607	-0.211229007	-0.248864125	-0.191778898	-0.651502411	-0.247352434	-0.176866501	-0.510978992	0.29909289	0.487746488	0.1977683	-0.119048524	-0.514320266	-0.496013213	-0.182826593	-0.197755543	-0.481156876	-0.459881283	-0.640679997	-0.430757811	-0.458253345	-0.644278989	-0.522697914	-0.049874602	-0.141229038	-0.154569827	0.101346389	-0.382998936	0.019063003	-0.101346389	-0.810220337	-0.658759728	-0.551461604	-0.416337721	0.712456365	-0.500989398	-0.382998936	-0.80819108	1.976509541	-0.725731219	-0.859963669	-0.712456365	-0.872731654	-0.680742168
Hoxb6	-1.092984221	1.834623874	-0.367276939	-0.830698541	-1.021493362	-0.770240822	-0.629931105	-0.936557773	-0.599873626	-0.270089849	-0.788078584	-1.142031033	-0.968763666	-0.446891164	-0.862081972	-0.818370724	-0.822466206	-0.859963669	-0.782104062	-0.677056012	-0.629931105	-0.70680935	-0.613941956	-0.776158891	-0.481157469	-0.102820288	-0.448510798	-0.784091888	-0.357884429	0.172411654	-0.089562791	-0.887808787	-0.898701403	-0.631717508	-0.411543178	-1.456256454	-0.735277023	-0.838987423	-0.742968556	-0.635296334	-0.932035386	-0.96643028	-0.476228253	-0.384576417	-0.710571321	0.242820147	-0.667880113	-0.58415564	-0.400404336	-0.898701391	-0.96643028	-0.633505914	-0.300629902	0.651502411	-0.678897924	-0.509310568	-1.262139966	0.780119406	-0.982886747	-0.975795446	-1.255701238	-1.362024075	-1.046416836
Hoxb7	-1.028903803	1.326089743	-0.49270472	-0.378272144	-0.853631615	-0.544653709	-0.539564195	-0.642478349	-0.612189849	-0.176866501	-0.509311724	-0.729536597	-0.551461604	-0.325255639	-0.589374072	-0.596356877	-0.626364266	-0.2262444	-0.422732929	-0.130870217	-0.135307936	-0.362576213	-0.311378383	-0.534488515	-0.53956486	0.035198333	-0.119048524	-0.748765943	-0.429150647	0.188805315	0.119048524	-0.7049314	-0.461510437	-0.553167537	-0.512648829	-0.72572287	-0.539564195	-0.482802493	-0.512648829	-0.315997395	-0.637088777	-0.826575424	-0.53279966	-0.504313704	-0.640679774	0.211229007	-0.408355538	-0.729536597	-0.477869846	-0.637088777	-0.830698541	-0.43236608	0.105770094	-0.116095744	-0.633505914	-0.537870775	-0.934294209	0.03813289	-0.814298188	-0.81428882	-0.633505914	-0.870593883	-0.735277023
Hoxb8	-1.644343199	0.537870775	-1.435574326	-1.275175612	-1.504088287	-1.513160754	-1.336690685	-1.611572833	-1.403715375	-1.043895515	-1.369426812	-1.419445618	-1.443769802	-1.265378892	-1.443769802	-1.443769802	-1.301912769	-1.633225638	-1.30874315	-1.221176691	-0.990004669	-1.205952189	-1.295142142	-1.649978458	-1.103657581	-1.196947478	-1.30874315	-1.265378892	-0.499329305	-0.798145364	-0.985246327	-1.190998563	-1.64997848	-0.80616512	-0.870593883	-1.611572833	-1.301912769	-1.58552013	-1.369423704	-1.51774373	-1.504088264	-1.236688352	-1.087694268	-1.090335459	-0.909701178	-0.411543178	-1.452069245	-1.340257663	-0.578952947	-1.606275183	-1.111742826	-1.697053907	-1.281791084	-0.291437262	-1.249313764	-1.407589973	-1.435567897	2.338725304	-1.655685251	-1.697053907	-1.452069245	-1.644343199	-1.473264143
Hoxb9	-0.804142439	1.246138913	-0.120525838	-0.387734235	-0.403581781	-0.265531579	-0.403581775	-0.411543178	-0.584169776	0.086618882	-0.337644067	-0.500989398	-0.446891164	-0.197755543	-0.29909289	-0.346967806	-0.3814224	-0.00586522	-0.300626091	-0.023462886	0.03666557	-0.064561597	-0.362575895	-0.446891164	-0.2052365	-0.315997395	0.217229306	-0.695579963	0.172400533	0.390921112	-0.406763262	-0.433975611	-0.145673082	0.812252911	0.326801352	-0.089562791	-0.392478179	-0.376698545	-0.345411663	-0.362575895	-0.541259153	-0.561721345	-0.315997395	-0.197755543	-0.487746488	0.570316138	-0.27769941	-0.693716973	0.686288752	-0.678897924	-0.519342445	-0.340748194	-0.239804618	1.031386449	-0.291437262	-0.259462376	-0.50764355	1.997306388	-0.653321052	-0.548054506	-0.459881283	-0.469674545	-0.531112311
Hoxc10	-1.826887847	-0.957148489	-1.221182084	-1.142031033	-1.580435251	-1.376898506	-1.230448383	-1.218109072	-1.319135727	-1.016583815	-1.092986701	-1.227346154	-1.05912376	-1.051479388	-1.114454448	-1.144836343	-1.298520071	-0.680742168	-1.087694268	-1.033875485	-0.733360884	-1.176305907	-1.048944777	-1.419445618	-1.074601067	-0.26705039	-0.592861888	-1.644343199	-1.221176615	-1.072071863	-1.199937973	0.274653791	-1.252501178	-0.945660074	-0.615710781	-1.358351856	-1.224255604	-1.098305085	0.232264571	0.98287544	-1.278468318	-0.233770912	-0.866330141	-1.384450447	-0.762391446	0.021996211	-1.182151798	-1.354697727	-1.452069245	-1.358351856	-1.395927489	-1.275175612	-1.103670211	-1.376898506	-1.477582785	-1.193967569	-1.456256454	-1.722062838	-1.606293663	-1.565420522	-1.322588767	-1.271896571	-1.092984221
Hoxc11	-1.804308576	-1.365714613	-1.667211349	-1.673056286	-1.595812123	-1.892092116	-1.842470424	-1.728484801	-1.715751645	-1.550748107	-1.627744871	-1.728484801	-1.78974816	-1.570386445	-1.722062601	-1.775554855	-1.734978542	-1.477582785	-1.649978458	-1.411520086	-1.51774373	-1.431503898	-1.499597727	-1.826887847	-1.411521737	-1.477582785	-0.539564195	-1.761707901	-1.690963507	-1.601125177	-1.748188284	-1.508609633	-1.622304902	-1.709425628	-1.697053907	-1.585519578	-1.644343199	-1.697054497	-0.546353324	-0.836909636	-1.754908301	-1.754908301	-1.697053907	-1.616915754	-1.164729219	-1.560492618	-1.616915754	-1.722062601	-1.633225638	-1.768589311	-1.78260696	-1.946820861	-1.826911005	-1.768589311	-1.78974816	-1.722062601	-1.883497509	-1.986801369	-1.883519178	-1.834623874	-1.697053907	-1.834623874	-1.804308576
[truncated: 950,186 more chars]
