# Supplementary material for: Epigenetic Landscapes Explain Partially Reprogrammed Cells and Identify Key Reprogramming Genes
Source: PLoS Comput Biol. 2014 Aug 14;10(8):e1003734. doi: 10.1371/journal.pcbi.1003734 (PMC4133049; doi:10.1371/journal.pcbi.1003734)
Supplement: File S3 — TF predictivity. The predictivity for each TF and cell fate in this paper. (TXT) [file pcbi.1003734.s006.txt]

	oocyte	sperm	placenta	trophoblast stem cell	episc	esc	HSC	Common Lymphoid Progenitor (CLP)	Common Myeloid Progenitor (CMP)	Granulocyte-Monocyte Progenitor (GMP)	Megakaryocyte-Erythroid Progenitor (MEP)	pre B Cell	B Cell	monocytes - classical	dendritic cell - plasmacytoid	macrophage	thymocyte DN	thymocyte - DP	T Cell	natural killer cells	neutrophils	microglia	erythroblast	spleen	Langerhans cell	lymph node stromal cell	medullary thymic epithelial	terminal bronchiolar epithelial cells	endothelial cell - gonad	endothelial cell - blood vessel	endothelial cell - lymphatic vessel	msc	osteoblast	keratinocyte	mef	fibroblast - cardiac	fibroblast - skin	fibroblast - thymus	myoblast	skeletal muscle	cardiomyocyte	mammary gland - lactating	adipose - white	adipose - brown	bladder	kidney	liver	lung	prostate
2610008E11Rik	-0.001602089	0.001614538	0.000802705	0.000595995	0.000192564	0.000230292	-0.000105993	0.000443961	0.000207851	-0.001991309	0.000548965	-1.01E-05	-8.37E-05	-0.001530046	-7.57E-05	0.001490143	0.000282102	0.001014678	-0.000426168	0.000966506	-0.00143049	0.001272333	0.00063923	0.000186695	-0.002881948	0.000899378	-0.00208302	-8.84E-05	-5.31E-05	0.000165273	-0.000131843	9.84E-07	0.000385515	0.000556669	-0.00086583	0.000678198	0.00084543	-0.000315078	-0.000203876	0.00016996	-0.000857695	-9.90E-05	-6.59E-05	-0.000207426	0.000160789	-0.000498593	0.000672197	0.000251252	0.000164654
2610039C10Rik	0.000845708	-0.001308684	0.000958192	-0.000445946	0.000488711	-0.000298665	0.000889952	-0.001041243	-0.000259531	0.000198792	0.000286298	-0.000303813	0.000171425	-0.000860732	0.000592181	0.000140134	0.000257905	8.10E-05	-0.00050454	0.000576001	0.000828758	0.000751649	0.001249675	8.84E-05	0.000309237	0.001601304	0.000845704	-0.002318299	0.001452498	-0.000169981	0.000776216	0.000982839	0.000809969	-0.002695565	-0.000838585	-0.0018179	0.001245021	0.00149963	0.00081209	-0.001176823	-0.001328064	-0.000845952	-0.002147658	4.65E-05	-0.000244782	-0.001824889	-0.001999846	0.00358748	-0.000202275
2610305D13Rik	0.001271745	-0.000358285	0.000318311	-0.001948835	0.002428736	0.002451024	0.000494015	-8.08E-05	-0.000216641	-4.66E-05	-0.000214574	-0.000269296	-7.33E-05	-0.000192098	-0.000164914	0.00049076	-0.00033048	0.000338191	-0.000131321	0.000318439	-0.000300353	-0.000141417	-0.000487826	-0.000460728	0.000103257	-1.53E-05	-0.000222912	-0.000190642	-0.000502159	8.19E-05	-3.88E-05	6.37E-05	7.11E-05	-0.000227488	-0.000169812	-0.000156717	-2.24E-05	0.000146068	-0.000435347	8.18E-06	0.000291022	-0.000141605	-1.58E-05	0.000132135	-0.000173818	3.46E-05	0.000399776	5.96E-05	0.000282312
2700081O15Rik	-0.000233445	0.000768332	0.001190645	-0.002804847	-0.002070724	0.002658996	0.003172656	0.001058215	-0.005370164	-0.000471315	0.004242137	0.003815252	-0.001742878	0.001565964	-0.002222401	-0.002223689	0.002591122	0.000950529	-0.002478184	-0.002156904	0.001415706	0.002362945	0.001100972	-0.00236262	-0.002189581	-7.13E-05	0.000905945	0.00027159	-0.00151215	0.00055814	0.000591378	0.000300006	0.000977437	-0.002628204	0.000678412	-0.000642701	-0.00054798	0.00118052	-6.11E-05	0.000499851	0.000468767	0.001373845	0.000647938	3.11E-05	0.002017202	-0.002944027	-0.001859705	0.000998594	-0.002323923
3110052M02Rik	-0.000388351	-2.86E-05	-3.41E-05	0.000203055	-0.000187256	-0.000562702	-0.000915131	-0.001891586	-0.000248523	0.000846318	-0.000637834	0.002228463	0.004153651	-0.000233179	-0.002040047	-0.000967838	-0.001082646	7.89E-05	-0.000650645	-0.001338076	-0.000217741	0.000106255	0.000464383	0.002795894	-0.000123992	0.000467854	0.00017689	4.65E-05	0.000151528	-0.000192925	0.000132744	-6.30E-05	-2.15E-05	-0.000242279	0.000576917	0.000251693	0.000651179	-2.84E-05	-0.000923748	-0.000117976	-0.001145885	-0.002258764	0.000390626	-0.00051528	7.49E-05	-0.000115986	0.000368694	-0.000961912	-0.001699273
4930522L14Rik	0.000362366	0.00043498	0.00017257	-3.00E-05	3.61E-05	6.20E-05	0.000104413	-0.000119981	-9.42E-05	0.000142324	-2.75E-05	3.92E-05	9.50E-05	0.000767069	0.000121155	-0.000131007	-0.000455856	0.000519071	2.12E-05	0.000175034	-0.002581446	0.000679524	5.27E-05	0.000225296	0.000255279	5.33E-05	0.000350268	-2.49E-05	2.54E-05	-8.71E-05	-0.000192122	-5.79E-05	-4.28E-05	6.24E-06	-0.000192917	0.000499353	-2.52E-05	8.22E-06	-4.37E-05	1.64E-05	3.32E-05	-0.000108242	-5.90E-05	9.17E-05	5.74E-05	-0.000155694	-7.93E-05	9.08E-05	-6.28E-05
5730507C01Rik	-0.000368706	0.001658635	0.003797412	-0.000986823	-5.42E-05	0.0001288	0.000452327	0.000724485	2.92E-05	-0.003539494	0.000772542	0.000327019	0.000288388	0.003626798	0.000105537	7.59E-05	0.00048844	-0.00098598	-0.000329698	-0.001290621	0.001411573	-0.001447166	-0.001032573	-0.000335643	-0.002104445	0.005129856	0.00215484	0.00042588	-7.32E-05	-0.001841354	-0.000811906	-0.00039304	0.003640807	0.000153638	-0.001189895	-0.000755236	-0.002030428	-0.001714929	0.000128126	-0.000335954	-0.000116784	-0.000454028	-0.001418291	9.49E-05	-1.49E-05	-7.70E-05	-0.000522598	-0.00012955	9.27E-05
9130019O22Rik	-0.000275663	0.000552364	-0.001555054	-0.000930907	-0.000594223	-0.000400097	-0.002354087	-0.002847196	0.003625389	-0.000518086	0.000936963	-0.002444769	0.002543502	8.04E-05	0.000777386	0.00136522	0.003006348	-0.000556471	-0.000754123	5.50E-05	-0.000164786	0.000501326	0.001542347	-0.001342246	0.00057249	9.75E-05	-0.00015651	-6.97E-05	-0.000163678	0.002785901	-0.003575802	0.00020679	-0.001853308	-0.000462058	0.000493116	-0.000532636	0.000892082	0.002656702	-0.000356417	0.002709696	-0.000916576	0.000313534	-0.000621622	-0.003538268	0.000251802	-0.001902102	0.001145299	-0.000414049	-0.001705102
A430033K04Rik	0.000311096	0.00060457	-0.003049129	-0.001926115	0.002448265	-0.002323858	-0.000522231	0.001356668	0.000494804	-0.000463952	0.000194333	0.001532494	0.000514869	0.001087161	-0.000690248	0.002654759	-0.000593848	-0.000712644	-0.000111133	-0.000172019	0.000800399	-0.000160422	0.001890275	-0.004808216	-0.00244277	0.00397341	0.001328955	0.000246344	0.000684105	0.001319282	0.001081455	0.002490023	-0.003859225	0.002300192	0.003747697	-0.002256381	-0.002999726	-0.0052547	-0.003326395	-0.000118868	0.00108688	-0.005984875	0.001990525	0.00112988	0.002342237	-0.00103703	-0.000125584	0.001410734	0.001803115
AA987161	0.000379961	-0.000396038	-6.62E-05	-0.002093394	0.000483915	0.002356335	0.001861404	0.002768207	-0.000216261	-0.00034332	0.001504961	0.000377507	0.000989059	-0.001301898	0.000896824	0.002781134	-0.004804076	0.000398474	-0.002694757	-0.000855407	0.002132184	0.00223523	-0.001595642	-0.000875817	-0.001154705	0.001417322	-0.000733192	0.001268889	-0.00324009	0.000246552	-0.001198291	-0.003480406	-0.001890746	0.000175411	0.004445269	0.000995406	-0.000578369	-0.002004824	0.000950763	-0.001331123	-0.002831255	-0.00041918	0.002977956	0.001134771	0.000704478	0.00140903	0.003195405	-0.003347085	0.001146979
AI607873	-0.0002044	-0.001176351	-0.001253386	0.000623684	-0.000247603	0.000128736	0.000348129	-0.000876306	-0.001337237	-0.002286117	0.000598524	-0.001121368	-0.003349704	0.003465284	0.004723396	0.001007269	0.000195498	0.001081025	-0.001343481	-0.002517478	0.000548692	0.001570439	-0.000895015	0.003241828	0.001042591	-0.00040434	-0.001416839	0.003998756	-0.001983761	0.003248126	-0.00324339	-0.001137215	0.002400668	-0.00218594	-0.000487949	0.000309632	-0.000435366	0.001562805	-0.000539651	0.001895393	0.002442103	0.00086829	-0.000198108	0.000333537	-2.94E-05	-0.00123774	-0.001123743	-0.00471986	0.003181395
AI987944	0.001370263	-0.000716234	7.26E-07	0.000254973	-0.000549502	-0.0004481	-0.000842526	0.000125386	-0.000165897	-0.000416715	-8.52E-05	-0.00023035	-0.002376974	0.000314264	0.006420485	-0.00112391	-0.000622563	6.42E-05	-0.000504382	-0.000433446	-0.000870223	-0.001040344	0.000115716	0.000247342	-0.000439682	-0.000548726	0.003293535	-0.001278218	7.36E-05	0.000496405	-0.000281509	0.000337253	-2.70E-05	-0.000364454	0.000295754	-4.28E-05	-0.00021181	-0.000122123	0.000308992	-0.000389549	-1.64E-06	0.00014468	-0.000596445	0.00062328	-0.000471776	8.24E-05	-0.000317866	0.000258273	0.000267229
Abra	-0.000484115	-4.71E-05	-4.70E-05	-0.00034544	0.000611245	-0.000346809	0.000154027	-0.000146024	2.77E-05	-0.000223241	-0.000247923	-3.33E-05	-0.000371144	0.000118488	0.000319998	0.000242485	0.000621762	0.000109835	-6.68E-07	7.09E-05	-0.000408284	-0.000178322	-0.00031355	-0.000276161	0.000588329	-0.000857506	1.14E-05	0.000297547	-0.000201033	-0.000123171	-0.000156169	-0.000287992	-0.00014704	0.000285776	0.00080845	-0.000459163	-0.000662483	0.000111495	-0.000438427	0.003303636	0.004455611	7.66E-05	-0.000468439	-0.001709358	-0.000930452	-0.000893303	-0.000548024	-0.001085141	0.000576874
Abt1	0.000369363	-0.002052443	4.20E-05	0.000173616	-5.20E-05	0.000301967	-7.42E-05	-0.000276687	-0.000134356	0.000485682	-0.000153525	-0.000316269	0.000388228	-0.000357949	7.71E-05	1.41E-05	-0.000126496	0.000328142	-0.000262851	0.000518548	0.000789461	0.000383764	-5.13E-05	-0.00021752	0.000552297	0.001885122	-0.002408437	-0.000246854	-7.04E-05	0.000610783	0.000846641	-0.000317208	0.000104697	0.000292936	-0.000137923	0.000756576	0.001968743	-0.006424821	-0.00025531	-0.000107219	-0.000205456	0.001526317	0.000436261	0.001021361	0.001002931	0.000265986	0.000234416	0.001089641	0.000682951
Actl6a	0.000362366	0.00043498	0.00017257	-3.00E-05	3.61E-05	6.20E-05	0.000104413	-0.000119981	-9.42E-05	0.000142324	-2.75E-05	3.92E-05	9.50E-05	0.000767069	0.000121155	-0.000131007	-0.000455856	0.000519071	2.12E-05	0.000175034	-0.002581446	0.000679524	5.27E-05	0.000225296	0.000255279	5.33E-05	0.000350268	-2.49E-05	2.54E-05	-8.71E-05	-0.000192122	-5.79E-05	-4.28E-05	6.24E-06	-0.000192917	0.000499353	-2.52E-05	8.22E-06	-4.37E-05	1.64E-05	3.32E-05	-0.000108242	-5.90E-05	9.17E-05	5.74E-05	-0.000155694	-7.93E-05	9.08E-05	-6.28E-05
Actn2	-0.00043819	-8.67E-05	-0.000470978	-6.24E-05	-0.000173511	-0.000488252	-0.000629221	-0.000396786	9.22E-05	0.00020953	-0.000775064	-0.000631921	-0.000210875	-0.000398789	0.000463201	0.001196561	0.000421423	-9.28E-05	0.000205275	-1.00E-05	-0.000446407	-0.000474636	4.01E-05	-0.000297393	0.000568881	-0.000266274	0.000236795	-0.000624158	-0.000217278	-0.001405475	-0.000155701	-0.001048078	-6.50E-05	0.0002911	-0.001972888	-0.000120354	-0.000770881	-0.000897749	0.003580138	0.001518366	0.002446602	-0.00163546	-0.003002339	0.005920878	-0.00118826	-0.001055591	-0.001879066	0.004817156	0.000499108
Adnp	-0.001619504	0.000172217	4.62E-05	0.000144084	0.000143483	0.000357701	-0.000101751	6.00E-05	-0.000219194	0.000229352	0.000158388	0.000228947	0.000237687	1.17E-05	9.64E-06	-9.52E-05	6.51E-05	-6.08E-05	-0.000143508	-1.77E-05	0.000355673	-0.00015525	-6.38E-05	6.92E-05	-8.06E-05	0.000163174	0.000220923	0.000223449	0.000102874	-0.000130545	-4.50E-05	-9.73E-05	-4.23E-05	0.000110328	-0.000158575	0.000157118	-4.84E-05	-4.33E-05	4.23E-05	0.000149842	-3.12E-05	-4.77E-05	-0.000141202	-8.54E-05	0.000165683	5.02E-05	2.50E-05	-8.95E-05	1.05E-05
Aebp1	-0.000956064	0.001149418	0.000712669	0.001229082	0.001716233	0.000380158	-0.001177912	-0.000193339	0.000313893	-0.000796594	-0.000671206	0.000138985	0.001491765	-7.32E-05	-0.000218737	-0.000420091	0.000400343	-0.000291404	4.18E-05	-0.000288326	-0.000348205	-0.001024805	0.002382167	-0.001779956	-0.002217205	-0.000485681	-0.001198652	0.002481096	0.001038808	0.000672612	0.000894474	0.000718352	0.000808866	0.001751104	7.83E-05	0.000547235	0.000654345	-0.000288506	-0.00281784	0.000500834	0.000417246	0.000196958	-0.000396963	0.000395852	-0.000304836	0.001461006	-0.002873633	0.000460197	0.002395385
Aebp2	0.000605329	0.000311036	5.26E-05	-0.000244477	0.000253394	0.000239184	0.00029921	-0.000289195	-0.000337984	0.000250219	8.77E-05	-2.53E-05	0.000543845	-2.10E-05	0.000149718	-0.000399611	-0.000123285	5.41E-05	-1.99E-05	-9.91E-05	0.000623082	0.000250871	-8.10E-05	5.87E-05	-0.000175687	0.00024319	-0.000185939	0.00104489	0.000146669	-0.000371452	4.45E-05	0.00019097	8.93E-06	0.000158225	-0.000272623	0.000179566	0.000130092	-0.000124954	-4.32E-05	0.000313163	0.000511996	-0.000182237	-0.000115762	-0.000208847	0.000275779	-5.66E-05	5.90E-05	-0.000401796	5.55E-05
Aes	-0.001729174	0.000129408	7.99E-05	8.16E-05	0.000102871	0.000397911	-7.26E-05	-3.10E-05	0.000212947	9.95E-05	0.000112345	3.62E-05	0.000301696	-2.42E-05	-0.000230883	0.000100832	-4.45E-06	-6.37E-05	-0.000181285	-0.000125042	0.000588237	-9.69E-05	-0.000346938	0.000271577	0.000160368	0.000103365	0.000434325	0.001115844	0.000819844	-0.000212464	0.000152118	-0.000147443	0.000105005	0.00025872	0.000113599	-0.003272633	0.000112497	0.000377265	3.01E-05	0.000170589	0.00014044	-0.00011236	0.000278696	5.49E-05	0.000158627	4.03E-05	-1.26E-06	-0.000372039	0.000150966
Aff1	0.000564134	0.000246503	-0.003305479	-0.002908947	0.00075243	0.001177367	2.28E-05	0.000153556	-0.000334853	0.000583574	0.000134228	-1.52E-05	0.000340051	-6.95E-05	-0.000524468	-0.000156649	-5.88E-05	-0.000262519	-0.000133543	0.000256078	0.000481688	-0.000252923	0.000607639	-0.000227565	0.000641519	7.06E-05	0.000117969	-0.000670284	0.000178153	0.000547457	0.000528841	0.000676769	9.90E-05	0.00050199	0.000361468	-4.47E-05	-0.000159251	-0.000250205	0.000578301	-0.000287214	0.000322973	-0.000421079	-0.00011325	9.37E-05	0.000549152	7.45E-05	3.63E-05	0.000467932	0.00040839
Aff2	-0.000623912	0.002721037	-0.000370584	0.000661134	-0.000435686	-0.000111063	-0.000182077	0.000335064	0.000106429	-1.05E-05	-0.000389023	0.000347873	0.00044268	-9.10E-05	-0.000494599	0.000567708	-0.000394872	-0.000675958	3.30E-07	-0.00027462	-9.94E-05	2.48E-05	-0.000421017	0.000686367	-0.001278056	-0.001577047	-0.000666281	-0.00040646	0.000293785	-0.000160552	0.000480887	-0.000400262	-0.000227576	-0.000248727	0.000143069	-0.001057402	0.00576386	-0.001805289	-0.000514671	-0.000644846	-0.000529318	-0.001089571	-0.000464589	-0.000448918	0.005150804	-0.000452633	0.00074438	3.04E-05	-0.001909099
Aff3	0.001370961	-0.000357602	-0.001376013	-0.000534521	-0.0007856	-0.001293768	0.00036193	0.000415058	0.000814853	0.003311938	0.000934496	0.000437477	-0.000499598	-0.003612277	0.001467842	-0.00474922	0.000384042	0.000909589	0.000949345	0.002510285	-0.001102781	-0.001401886	-0.001291842	0.00176917	0.004277204	-0.003546212	-0.001098549	-0.001390748	-0.000222266	-0.002892774	0.004115331	-0.00365584	-0.000858664	-0.001824336	0.005563577	-0.000609037	0.003146376	0.004695008	-0.001667185	-9.35E-05	-0.001123411	0.000297169	-0.000445585	-0.000902802	-0.000352709	-0.000546146	-0.000263916	0.003427559	-0.001257989
Ahr	0.0009013	0.001249921	0.000164451	-0.003823505	0.001078272	0.001661227	-0.001557976	-0.00203677	-0.001403945	-0.002154801	-0.002507815	-0.004493847	0.003125619	0.002609436	0.002388107	-0.000618214	0.004817286	-0.003677378	0.00082743	0.002255159	0.001329795	-0.003645488	0.0024416	0.000670792	0.00076325	-0.000121518	-0.003113567	-0.000143494	0.000801807	-5.03E-05	0.000403712	0.001196977	0.000661664	-0.000215595	0.00015705	0.000854927	-0.000739303	5.24E-05	0.001636603	0.000426127	0.000511463	0.000374143	-0.001499787	-0.000757116	-0.001014223	0.000589455	8.85E-05	7.41E-05	-0.000193531
Aim2	-0.00066947	-0.000187817	-0.000196133	-0.00129503	-0.002624392	0.003819611	0.000566484	0.000571913	0.001223259	0.001914628	-0.004112507	-0.000139185	0.001015084	0.000751839	0.000708437	0.000598338	0.001466481	-0.002569141	0.003484188	-0.004003823	0.000669172	0.001778324	-0.001669549	0.000993848	0.002081989	-0.000213647	-0.001448152	-0.000881168	0.00312587	-0.002174455	-0.000902456	-0.001303016	0.003494664	-0.001675631	-0.001408074	0.001804255	-0.000409327	0.000217196	-0.000606768	0.000242729	-0.000331702	-0.00033498	-0.002098716	0.00101625	0.000313432	-0.000278636	-0.000406451	-0.000165535	-0.001205405
Aire	0.001662294	0.001440175	0.000190748	-0.001417148	-0.001801491	0.003858859	0.000253025	-9.50E-05	-0.000608644	-0.000102055	0.000845315	-0.000394341	-0.000369588	-0.001736072	-0.000153263	-0.000227148	-0.000742471	0.002213877	-0.003036812	0.00322005	0.000655641	0.002423892	-0.001261438	-0.000208624	-0.00191137	-0.00060189	0.001279572	-0.001878738	0.003148121	-0.001030968	-0.000225317	0.000248014	-0.000178533	-0.000138694	-0.000561413	0.002164096	0.000329265	-0.000292198	-0.000297002	-0.000541586	0.000149853	0.000801369	-0.000586876	-7.22E-05	0.000234562	-0.00073624	0.000363052	0.000544271	0.000114583
Alx1	-0.000400008	-0.00033675	-0.00029648	-1.66E-05	-6.64E-05	-0.000251043	-7.05E-05	-0.000153901	0.00025027	-7.19E-05	-0.000320237	-8.45E-06	2.05E-05	-0.000357743	-0.000177821	0.000121161	0.000430987	-1.60E-05	0.000214517	0.000241509	-0.000255696	-0.000300487	-2.27E-05	-0.000566864	-5.67E-05	-0.000476214	-0.000484862	7.41E-05	0.000165591	0.000249137	-6.07E-05	-0.001278253	0.004682541	-0.000126216	-0.001056317	-0.000416776	-0.000499809	0.000115497	-0.00024714	-0.000264353	-0.000249165	-0.000370249	0.000207876	-0.000128809	0.000243829	-0.000180872	-8.86E-05	7.25E-05	0.000224344
Alx3	-0.000315013	-0.000183662	-1.52E-05	0.000525566	-5.37E-05	-0.000170541	-6.16E-05	2.40E-05	0.000216432	-8.67E-05	6.98E-05	-8.22E-05	9.12E-05	-0.000325521	-0.000250528	0.000519031	5.15E-05	0.000110256	-8.83E-05	-0.000310674	-0.000331584	-4.19E-05	-0.00020171	0.000473811	-0.000766912	-0.001481701	-0.000102825	6.80E-05	0.000563959	-0.000426273	0.000368313	-0.000203768	-0.000512137	0.00011272	-0.000406826	-0.0004277	0.005835751	-0.001779805	-0.000172551	-0.000529269	-0.000131181	-0.000178248	5.70E-05	-4.11E-05	-0.000191322	0.000201687	0.000432062	2.66E-05	-0.000301221
Alx4	-0.00038636	-0.000333583	-0.000151397	-0.000149714	-8.49E-05	-3.97E-05	-0.000145489	-0.000146426	-8.21E-06	-0.000256236	0.000170842	6.81E-05	-9.35E-05	-0.000257309	3.35E-05	-0.000138497	0.000261511	9.75E-05	-1.36E-05	0.00022292	-0.000379186	-0.000289128	-0.000247189	-0.000205365	-2.96E-06	-0.000644323	-0.000251826	4.07E-05	-9.21E-06	5.95E-05	4.07E-05	-0.000987209	0.00467092	-0.000109862	-0.000855353	-0.000414142	-0.000577418	0.000183546	-9.98E-05	9.76E-05	-0.000307859	-9.80E-05	-0.000194613	0.000105359	0.000156838	0.000204993	-7.53E-05	0.000183281	3.44E-05
Ankrd1	-0.000257723	9.48E-05	-0.000724265	-0.001189548	0.000299618	-0.000643433	-0.000397011	0.000132935	-0.000277612	-0.000626168	0.000151386	-0.000625958	0.000359164	-0.00052313	0.000537748	0.000654022	0.000789878	-2.39E-05	-0.000218283	0.000175163	-0.000170876	-0.000713194	-2.10E-06	-0.001242669	0.000839832	0.005094864	-8.26E-05	-0.00084307	-0.000639381	-0.001543203	-0.001376617	0.001405547	0.00216464	-0.000464685	0.00273102	-0.00047399	-0.00336869	-0.00220214	0.002150682	0.002558733	0.003236993	-0.001134032	-0.001527672	-0.001798102	-0.000932921	-0.001155184	-0.001032534	0.004273453	0.000472488
Apbb3	-0.000721916	0.000869837	0.001024397	0.001073405	-0.00273663	0.001726025	-0.000236991	0.000368085	0.001125893	-0.000383323	-0.000334227	-0.000367703	-0.000830223	0.001779629	0.000676024	0.000302859	-0.000482622	0.002386822	0.002294721	-0.00571532	6.23E-05	0.000727812	-0.003319473	0.000984929	0.001407951	-0.00282107	-0.002087104	-0.001818451	-0.001654774	0.002280359	-0.006169492	0.002294486	-0.002261409	0.00336797	-0.004956205	0.002706526	-0.00281439	0.00474445	0.001699975	0.000439553	0.000754955	-0.003486554	0.003045577	0.000904141	-0.003598294	0.000104651	0.001247272	0.001421767	-0.00317953
Ar	-0.000262337	0.000659289	-0.000877701	0.000592415	0.000161851	-0.0003089	-0.000613729	0.000764309	0.000428707	-0.000421364	0.000618746	0.000971392	-0.000150697	0.000131331	-0.0002944	-0.000319381	-0.000753863	-8.66E-06	0.000545751	-0.000749778	-0.000490922	-0.00075974	4.43E-05	4.81E-06	-0.001773977	0.000471243	0.002084613	-0.001074434	-3.68E-05	0.003539931	-0.002835586	-0.000575496	-0.000960873	-0.001420123	0.000110397	-0.001092798	0.000951956	0.001478849	-0.000531896	0.002215527	-0.004014351	0.001286511	0.002301208	0.001083526	0.000912258	0.003156625	-0.001028855	-0.002581279	0.001901231
Arid3a	-0.001003527	0.001495535	0.001373689	-0.00015782	0.000426688	0.000473682	0.001842986	0.001017865	0.00069128	-0.000499459	0.000464316	0.000344469	0.00053113	-8.61E-05	0.000773	0.002022789	-0.006702392	0.00111119	0.001665064	-0.000122967	-0.000303911	0.00067083	-0.000239852	0.000314889	0.002062692	-0.000359783	-0.002194055	4.43E-05	0.002612383	-0.002370129	-0.001263894	0.001156305	0.001017077	-0.001746287	0.002689317	-0.001301958	-0.001243324	-0.00033069	-0.003014553	8.07E-05	-0.000443124	0.000319596	-0.000804803	-0.000282069	0.000485009	-0.000815752	-0.002826026	-0.001965705	-0.000329287
Arid3b	0.001343056	-0.000915157	0.004207997	-0.002802632	0.001951073	0.001830742	-0.000506412	-0.003396913	-0.001081119	0.000585388	-0.001395005	0.001598517	0.001344711	-0.002411395	0.003124636	-0.003435798	-0.002857528	0.001771942	0.002057993	0.000860015	0.000945287	0.002086163	0.002812632	0.002800094	-0.001266239	-0.000433113	-0.000805635	4.78E-05	-0.001155718	-0.000496609	-0.000491173	0.000491599	-0.000328788	-0.000469173	-0.001053091	0.000301062	7.36E-05	0.000233593	-0.000298157	-0.000326282	-0.000399276	3.29E-05	-0.00020039	0.000814386	-2.11E-05	0.000279645	-0.000806566	-0.001132195	0.000846032
Arid4a	0.000395081	-0.002082917	8.22E-06	0.0012977	-0.003605738	0.001195075	-5.12E-05	0.000810601	0.001198659	-0.00378281	0.000606462	-3.16E-05	-0.000229961	0.002700735	0.000105994	-0.000485719	-0.0001582	0.000454382	-0.000228031	-0.000353052	0.000495601	0.000669151	0.000212152	-0.000477842	0.000659834	0.001118995	0.000443179	0.000358082	0.00019191	0.000162801	4.79E-05	-0.00380468	-0.003448005	0.000212066	0.002466905	0.000150683	0.000666126	-0.000483383	0.000890453	-5.65E-05	-0.000225125	0.000288669	-8.04E-06	0.000377406	-0.000194287	0.000470905	-5.17E-06	-0.000612151	9.56E-06
Arid4b	0.000456859	0.000748067	0.000174687	0.000149621	0.00034226	-0.000339004	-0.000176464	0.000154942	0.000671495	-0.002101155	0.000563408	0.000171434	-0.00028871	-0.002236212	-9.87E-05	-0.000370082	0.000256007	0.000411588	-0.000131219	0.000614025	0.001008648	0.000464262	0.000303525	7.87E-05	0.000614911	-0.005489972	0.000407265	0.000139229	-0.000144679	0.001345378	0.000580272	0.000328915	0.000781795	-0.000179717	-0.000394781	4.12E-05	0.001583089	0.001249613	1.82E-05	0.000856196	-0.000206761	0.000561062	3.68E-05	-0.000378206	0.000122442	-0.000232201	0.000392266	-0.000107884	-0.000256163
Arid5a	0.00176929	0.00166387	-0.002307901	0.000292354	-0.001288628	-0.000986964	-6.91E-05	0.000873438	0.00285769	0.000344349	-0.002810801	-0.000322222	0.000998752	0.000514529	-0.000799969	-0.00076608	0.000340708	-0.000132597	0.001456512	-0.000928035	0.000202641	0.000208384	-0.001628531	0.000461633	0.000118934	-0.001468874	0.00071293	0.001382885	0.001414073	0.000213433	0.001108622	0.002470446	0.001345466	0.001763206	-0.004951009	0.000129185	0.000883746	0.002133412	0.002920348	0.001587595	0.001825705	0.000917161	0.001678405	-0.006106849	0.001340078	-0.001965104	-0.002306652	0.001500444	-0.003760827
Arid5b	0.000460654	0.000749847	-0.000226592	0.000328756	-0.000202521	0.00013473	-0.000342317	-8.58E-05	0.001992167	0.001224779	-0.005385982	0.000668992	0.000799063	0.000285802	-3.22E-05	-0.000633967	0.002029351	-0.00520869	0.001177656	0.001360117	0.000847962	0.000145274	0.001041035	-0.000155284	-0.000210242	-0.000225163	3.74E-05	-0.000161881	-0.000265784	-5.28E-05	9.61E-05	-3.92E-06	-0.000333959	0.000215809	-8.25E-05	0.000217884	-0.000180431	4.65E-05	0.000524873	0.000356205	-0.00022052	8.34E-05	-0.000707439	0.000312104	-3.28E-05	-1.09E-05	-0.000455986	-0.000100778	-0.000138976
Arnt2	-0.000892716	0.001139847	0.003520376	-0.003555035	0.001711214	0.001633094	-0.001043054	-0.000600134	-0.00017102	-4.67E-05	-0.000720315	-0.000273873	0.000333052	-0.000939629	0.000490854	0.00064763	3.90E-05	-0.001132336	0.000514792	0.000169632	0.00264948	-0.001906455	-0.001088889	-5.82E-05	-0.00080174	0.000127724	0.001845403	-0.00061048	-0.0023468	-0.00016088	-0.001718917	0.000940035	0.002377507	-0.001345254	0.002121313	0.002404311	-0.001766447	-0.001293783	0.001207139	-0.000416168	-0.001084436	-0.000103549	-0.00048273	-0.000998628	6.30E-05	0.004108712	-0.000422841	-0.001457104	-0.001393518
Arntl	0.000340616	-0.001833968	0.000537721	0.000955716	-0.002027645	0.001205675	0.004091433	-0.006765039	-0.005356115	0.002022899	0.002502517	0.001176488	-0.000421195	0.000480171	0.000204694	-0.00125548	0.00189144	0.000534441	-0.001318536	0.000683174	-0.002404011	0.001668653	-0.003738304	0.002844924	5.20E-06	-0.000232195	0.000222254	0.001439534	-0.003079717	0.000981969	-0.001187905	-0.000637449	0.00070723	0.001325972	0.00085779	0.001270029	0.000888432	0.00120855	0.001014023	0.002032459	-0.004873105	-0.002114578	0.005877012	-0.004490974	-0.001700976	0.000923618	0.001888222	0.001618764	-0.00329888
Arntl2	0.001571058	-0.000425133	-0.00022226	-6.03E-05	-0.000232025	-0.000274299	-0.000219925	0.000272198	0.000891856	-0.000680731	-0.000410824	4.28E-05	0.000191305	0.000334301	-0.000415338	0.000135629	1.32E-05	-0.000365245	-4.84E-05	-0.000109257	-0.000411187	-6.08E-05	-0.000277906	-6.27E-05	-0.000370175	-0.000376192	-0.000273308	0.000249451	-6.68E-06	-0.000185421	-7.34E-05	-0.000149579	-0.000108456	0.004100462	-0.000676315	-0.000266625	-3.70E-05	0.000142578	-9.72E-05	-0.000176705	0.000369029	-0.00076272	9.36E-05	-8.87E-05	-0.000874937	-3.66E-05	-0.000523635	0.000214639	-0.000541617
Arx	1.81E-05	0.002066418	-0.000689552	0.000209208	-0.000399183	4.48E-05	-0.000207351	0.000861463	-2.54E-05	-0.002919882	-4.75E-05	-0.000811174	-0.002129682	0.004207517	-0.000967507	-0.002108542	-0.003176447	0.001175784	0.005206431	0.000143133	0.000431283	0.002767207	-0.000895796	0.000156366	-0.001514018	-0.001478539	-0.001956282	0.000373889	0.000128836	-0.000187238	0.00055413	-2.10E-05	-0.000147969	-0.000186709	0.000791375	-0.0004461	-0.000389803	0.001204206	7.12E-05	0.000138748	6.73E-05	0.000843881	0.000431749	-0.000610302	0.000184077	5.86E-05	-0.000688654	-0.00026447	-0.00060923
Ascl1	-0.000406108	0.001228389	-0.000196146	-0.000485594	-0.000985342	0.000149278	-0.000666543	-0.000283634	-0.000488971	0.004240058	-0.000524532	0.000177215	0.000452898	-0.002381472	0.000154049	0.000591051	-0.000348124	-0.001348417	0.000580028	-0.00064774	0.00253946	-0.00123566	4.02E-05	0.000174649	-0.001110337	-0.000125775	0.002216771	-0.000340658	-0.000566668	-0.000494553	-5.60E-05	0.000208106	-0.000141548	0.00016004	0.000494069	-0.000397705	-0.000537616	-0.000285766	-0.000674741	0.000117483	0.000231275	-0.001256387	0.000219853	-0.000796728	-0.000345767	-0.00046432	-0.000147481	-0.000696491	-0.001213692
Ascl2	-0.00044176	-0.000117527	0.004114777	-0.00067375	4.52E-05	-0.00011186	5.27E-05	0.000207848	0.00027336	0.000184976	-7.71E-05	-0.000626867	7.96E-05	-0.000561069	-0.000195642	5.99E-05	-0.000147224	0.000104626	0.000188448	-8.17E-05	-0.000522312	0.000349314	-0.000537113	0.000301444	-0.000258565	0.000153035	-0.000250869	0.000438667	-8.59E-05	-9.77E-05	-0.000595115	-5.15E-05	-0.000255313	-0.000835651	0.000183315	-0.000215076	-4.01E-06	0.000131661	-0.00018975	-0.00010676	-0.000335995	-9.90E-05	0.000296162	-0.000111075	-1.29E-05	0.00014152	-0.00027534	-0.000327678	-0.000980661
Ascl3	-0.000479036	-0.000204047	-0.000143817	0.000113338	2.58E-05	-0.000372009	-5.97E-06	-3.30E-05	0.000396258	2.32E-05	-0.000557561	-8.56E-05	-7.87E-05	-0.000214127	-0.000254975	0.00061224	0.00039747	-0.000149338	0.000264226	4.14E-05	-0.000335205	-1.03E-05	0.000308023	-0.000380347	3.77E-05	3.02E-05	-0.000310653	0.000113673	0.000175945	0.000233296	-5.06E-05	-0.000375298	-2.51E-05	-6.59E-05	8.70E-05	-0.000269422	-2.44E-05	-7.26E-05	-0.000224261	-0.000469797	6.66E-05	-0.000337178	0.000630771	-0.0001106	-7.68E-05	-0.000340053	1.43E-05	-0.000107182	0.000267486
Ash1l	0.000431578	0.00059456	0.000355321	3.16E-05	0.000237609	-8.65E-05	1.29E-05	0.00069613	0.000537843	-0.002322754	0.000847995	0.000201445	6.11E-05	-0.002747456	-0.00019201	0.000350425	0.000268973	0.000490058	-0.000561408	0.000496003	0.001093228	5.48E-05	0.000314306	-0.000205359	0.000713962	0.000870737	0.000220273	-0.000169093	-0.000190803	-6.92E-05	2.96E-05	0.000334	0.000275365	2.04E-05	-0.000525128	0.00010096	0.000239281	-0.000546669	0.000175608	0.000155929	-0.000226107	-4.26E-05	-0.000290693	-0.000193235	3.93E-05	-0.000257115	0.000233268	-4.19E-05	-2.04E-05
Ash2l	0.000362366	0.00043498	0.00017257	-3.00E-05	3.61E-05	6.20E-05	0.000104413	-0.000119981	-9.42E-05	0.000142324	-2.75E-05	3.92E-05	9.50E-05	0.000767069	0.000121155	-0.000131007	-0.000455856	0.000519071	2.12E-05	0.000175034	-0.002581446	0.000679524	5.27E-05	0.000225296	0.000255279	5.33E-05	0.000350268	-2.49E-05	2.54E-05	-8.71E-05	-0.000192122	-5.79E-05	-4.28E-05	6.24E-06	-0.000192917	0.000499353	-2.52E-05	8.22E-06	-4.37E-05	1.64E-05	3.32E-05	-0.000108242	-5.90E-05	9.17E-05	5.74E-05	-0.000155694	-7.93E-05	9.08E-05	-6.28E-05
Atf3	-0.000923942	0.001717718	0.000483999	0.000923523	0.002125134	0.000447189	-0.000532618	0.000672207	0.000261543	-0.003685181	0.001554382	0.000245873	-0.000305211	0.003571017	-0.001991038	0.00254373	-0.000163597	-0.000178905	-0.001673377	-0.002098053	0.0002712	0.00234741	-0.002495803	-0.002674183	-0.000289057	-0.000767468	0.001294881	0.001594516	0.001385007	0.000449191	0.000753933	0.001343812	0.000208771	0.001248995	0.001763245	-0.000481313	0.000229132	-0.000353461	-0.002995106	0.002846792	0.002403464	0.001392705	0.001428841	-0.006282909	-0.000576381	-0.003942265	-0.000965462	0.000933396	0.001980729
Atf5	0.000381346	-0.000143127	0.000151608	-5.48E-05	0.000334325	0.000194218	-0.006584151	0.003825147	0.002114802	0.000377068	-0.000269774	-0.006080215	0.002335367	-0.000237651	0.000995652	-0.000141799	0.000581462	0.000512165	2.95E-05	-0.000178587	0.000429234	-0.000343887	-0.000229948	0.001047357	-0.000531786	-0.000259068	0.000290511	-0.000478765	0.000815034	0.000217464	0.000112848	0.000129822	-3.16E-05	0.001333079	2.26E-05	-0.000182369	0.000409905	-0.000904529	0.000868941	-0.000585382	0.000349503	0.000554187	-0.000374461	7.06E-05	-0.000429207	0.000243434	6.24E-05	0.000738092	0.000839012
Atf6	0.00036875	0.00068894	-0.000208225	5.82E-05	-0.000170562	4.66E-05	-0.000170622	-0.0001419	-7.17E-05	0.000397926	0.000115607	0.000592084	0.000266151	0.000331143	-0.000158168	-0.000953608	0.001479688	-0.005257814	0.000769843	0.001708231	0.000941918	0.000482685	0.00034635	-0.000351522	-0.00013362	5.94E-05	0.000257758	-0.000120302	-0.000109787	-4.06E-05	0.000104206	7.46E-05	-9.66E-05	0.000186677	-0.000161045	0.000263927	-4.41E-05	-8.42E-05	0.000129198	0.000207	-0.000252755	0.000251873	-0.000319121	-0.00019791	0.000275973	-0.000104305	-0.00038919	0.000172363	-0.000378066
Atf6b	0.001102597	0.00020967	-0.000361955	0.000252514	0.000218679	-0.000145667	-0.000177388	0.000121636	0.000463282	-0.00011793	0.000432568	-0.000223397	0.000198664	-8.85E-05	0.000137516	-0.000120802	-0.000713799	0.000425057	2.45E-06	-1.54E-05	0.000201111	-0.000305793	-0.000343183	0.000203156	-5.39E-05	0.000197363	0.00025147	-0.003731642	0.001716485	-0.000683784	-0.00022283	-0.000119687	0.000160918	0.000361211	-0.000394032	0.00161582	0.000529796	0.000110879	2.27E-05	-0.000219123	3.92E-05	0.000334414	-0.000320021	-0.00019458	0.000580959	8.33E-06	0.000611104	0.000484399	-8.85E-05
Atn1	-0.001129488	0.000388309	-0.000481418	0.00204545	-0.002435167	-0.001996879	-0.000841364	0.001073617	0.002590143	0.000450457	-0.005090776	0.001807643	0.001387595	0.000345584	0.000317962	0.000478716	0.000394583	-0.000659437	0.000680189	-0.000315298	0.000412845	-0.0004595	0.001594948	-0.00475193	0.000338827	1.48E-05	-0.000380896	1.24E-05	0.000407716	-5.59E-05	1.61E-05	-0.000397054	-0.000121936	6.21E-05	0.000297342	0.000313051	-0.000606589	-0.000238722	0.001022942	1.45E-05	0.000125018	0.000205949	-0.000279859	0.000151697	9.91E-05	0.000303138	-0.000895969	0.00017709	-8.27E-05
Atoh1	-0.000361592	6.96E-05	-0.000321384	-5.36E-05	-0.000242587	-0.000418781	-1.18E-05	0.000255905	7.41E-05	1.79E-05	-0.000209816	-0.000642352	-0.000288271	-0.000108306	0.000138123	-0.000550747	-0.000274033	1.60E-06	-0.000158334	0.00029172	-0.000495942	0.000544661	-0.000267134	-0.000296493	0.000422368	0.000108155	-0.000613309	-0.000176826	6.17E-05	-7.11E-05	2.12E-05	5.81E-05	5.83E-05	-0.000668958	3.53E-05	-1.84E-05	0.000124954	8.71E-05	-0.000332552	-9.65E-06	8.57E-05	-0.000411103	0.000746551	4.35E-05	-0.000206265	-0.001028683	-0.001003602	-2.76E-06	-0.001072392
Atoh8	0.000272161	0.001669452	-0.001906277	0.000239811	-0.00055272	-0.000339854	-0.00225607	-0.00033869	0.006293342	-0.001537962	-0.00158501	3.30E-05	0.00062931	-0.001257497	-0.001516657	-0.000614485	0.000218003	-0.001039258	-0.000199031	-0.001086053	0.00161936	0.002560669	-0.001183892	-0.000856275	-0.002098499	0.001332437	-0.001408923	-0.002079023	-0.001597569	0.003926121	-0.002886806	0.001490471	0.000645417	-0.001116836	0.002135063	0.001653455	0.001647216	-0.005073482	0.001637792	0.000515083	0.00058408	-0.003784	0.003137288	-0.00039247	0.003508222	-0.003422604	0.002443054	0.003846539	0.002349845
Atxn7l3	-0.001600765	0.000829035	-0.000120635	-3.60E-05	-0.000132507	0.000662302	-0.000168502	-0.000180648	-0.000157362	0.001197052	-2.69E-05	-0.00048396	0.000178734	-0.0005749	0.000770934	0.000806557	-0.000334376	0.000991117	-0.000231157	0.001405196	0.001316207	-0.004287412	0.000704783	-0.000516246	0.000660708	0.001873018	-0.002500548	-0.000455484	-3.99E-05	0.000315512	-0.000168642	0.000104142	0.000307084	0.0001307	-0.000641365	0.000410762	0.000688852	-0.000569295	0.000277783	-0.004759929	0.001581734	-0.000373725	0.000189203	0.00119994	0.000549632	0.00064204	0.0014896	-0.000104234	-0.000325992
BC006779	-0.000444377	-0.001562664	0.000645425	0.002919273	-0.001434424	-0.00102084	-0.000260021	0.000658261	0.000614815	0.0007512	0.000862581	0.000683417	-0.00023564	-0.000212763	-0.000100768	0.000746915	0.000180954	0.000944444	-0.000645619	0.000400342	0.000658689	-0.003917224	0.000592068	0.001248653	-0.004226068	0.000874919	0.001460046	-0.001848088	-0.001075217	0.000656426	7.16E-05	-0.001172649	0.00180472	0.003623346	-0.004156203	0.002281736	0.002442544	-0.000282388	-0.000952107	-0.004452889	0.002545966	0.001405307	7.59E-05	0.002059902	-0.002614294	-0.002673258	0.001545232	0.001569685	-0.003117686
BC094916	-0.00067323	7.23E-05	-2.20E-05	0.00020278	9.72E-05	-0.000792991	-0.00078761	-0.001802107	-0.000153122	0.000634446	-0.001280353	0.003021846	0.002990383	-0.000220603	-0.002724817	-0.001630189	-0.001896018	-0.001127923	0.006224517	-0.002919673	-0.000654905	0.000288598	0.000237939	0.003006184	-0.000257476	-0.000472337	0.000504472	0.000146234	0.00014022	-4.02E-05	0.000393136	-3.11E-05	-9.66E-05	9.71E-05	-3.27E-05	-0.000302621	0.000477042	0.00015434	-0.000151939	9.87E-05	-0.000695421	-0.000196578	0.000215082	0.000452687	3.67E-05	0.000297796	-6.46E-05	-0.000305908	-6.38E-05
Bach2	-0.001032112	0.000531976	0.002824901	-0.001120284	-3.52E-05	-0.000778636	0.002143712	0.000675393	-0.004258975	-0.000565361	-0.001148226	0.00107992	1.23E-05	-0.002219663	0.000184972	0.001274549	0.004265584	-0.003784231	6.83E-05	0.002211183	-0.001405612	0.002421391	-0.001131499	0.00187802	0.002274529	-0.001197479	-0.000891506	-0.000349758	-0.001870986	0.002242049	0.001657949	-0.000852837	-0.000748774	-0.000999723	0.000644476	-0.000256368	-0.000982218	-0.00162756	-0.001475541	8.01E-05	-0.001501826	0.000842037	-0.001649748	0.000609553	0.000109875	-0.001818293	0.004547478	0.002973135	-0.000794272
Bahd1	0.00127687	0.000333942	-0.000366784	0.000153236	-0.002950702	0.001386998	0.00027466	-0.000270895	0.001453109	-0.000380947	-0.000257512	-0.000439044	4.83E-05	-0.000213672	0.000245115	0.000256949	-0.00068554	0.000467628	-0.000316807	-0.000289475	0.000388376	-0.00025119	0.000456732	0.000999388	0.000402913	0.001080386	0.000124671	-5.65E-05	-0.001635877	-0.001307495	-0.00011805	0.000136854	9.55E-05	0.002044936	-0.000184559	-0.001296485	0.000357793	0.000348172	0.00093025	-0.000106982	0.001067999	-0.004968901	0.002356454	0.001042403	-0.00349317	-0.000214302	-0.000288016	-4.74E-05	0.001527657
Barhl1	-0.000333703	0.002437253	-0.000224609	1.06E-05	-0.000130502	-0.000153671	3.40E-05	0.000385857	5.47E-06	-0.000570008	-3.34E-05	0.000102185	3.34E-06	-0.000733065	-8.06E-05	0.000509764	0.000487226	-0.001007131	-1.87E-05	-0.000179761	0.002347346	-0.000641755	-0.000110832	-0.000194413	-0.000595447	-0.000206819	-0.00082464	4.78E-05	-7.29E-05	-0.000224674	0.00038052	0.000124306	-8.99E-05	2.99E-05	0.000268835	-0.000456543	4.24E-05	4.68E-05	0.00010302	5.25E-05	5.17E-05	0.000206355	3.64E-05	-0.000345877	-7.05E-05	-0.000309982	-1.24E-05	0.000135759	-0.000162602
Barx1	-0.000362408	0.000191398	0.000833229	0.001909635	-0.000815404	-0.000955775	-0.001645708	-0.001223638	0.005031395	-0.001103891	0.002159967	0.00104673	-0.002428153	4.25E-05	-0.003542106	0.003476937	-0.003179377	0.001245752	0.003177849	-0.000209066	-0.000280893	0.00023927	-0.000354538	-0.000363484	0.000247913	-0.00125605	0.000289297	0.000883209	-0.00100052	0.000447498	0.001794446	-0.001568076	0.002113898	-0.00026077	-0.001314504	-0.001834549	0.000743347	0.002517742	-0.000184424	0.001719732	0.003849597	0.001177726	-0.002161233	-0.003694751	-0.000251032	-0.001234292	0.000665658	-0.002599791	-0.000662823
Barx2	-0.000484388	-6.34E-05	-0.000531785	-7.97E-05	0.000122007	-0.000541593	0.000178191	-0.00011281	0.000325775	-0.000218864	-0.000243605	0.00021635	-0.000479253	-0.000153521	0.000126053	-5.52E-05	8.22E-05	-0.000129245	-0.000353543	0.000400109	-0.000515496	0.000308284	5.29E-05	-0.000600022	0.000148068	-0.000112343	-0.000268073	-0.000132715	7.78E-05	1.85E-05	0.00022936	-9.51E-05	-0.000117745	0.000207142	0.00017063	-0.000222476	-5.32E-05	-0.000180038	-0.000174356	8.22E-05	-1.54E-05	9.58E-05	0.000250393	0.000112876	-0.000210062	-0.000365489	-0.000721006	5.67E-05	0.00014481
Batf	-0.00041968	-0.000163547	0.00011908	-1.64E-05	-0.000944137	0.000281658	0.00344341	-0.006922434	0.003109776	0.002348376	-0.004092988	-0.004410393	0.001649181	0.000821833	0.000335658	0.002034313	0.005254973	-0.00441644	0.0009529	0.002109332	0.000764114	0.001726926	0.000215716	0.004072367	-0.00242785	-0.000982181	-0.000742671	0.000644987	-0.000260788	-0.000965956	-0.00063023	0.000185532	-0.001013909	4.54E-05	0.000518558	-0.000860545	4.45E-05	0.000295415	0.000271578	-3.66E-05	0.000325462	0.000248533	-0.00070514	4.19E-05	0.000351681	-0.000229214	-0.000304709	-0.000774147	0.00019377
Batf2	-0.000348468	5.33E-05	-0.001522319	-0.000211188	0.000542465	-0.000504678	-0.000300263	9.58E-05	0.000148319	-4.97E-06	-0.000470982	0.000744542	-0.001603397	-0.001016295	-0.001145728	0.004982593	-9.44E-06	0.000119379	-0.001143741	0.000118452	0.002160864	-0.001208394	0.000388983	-0.001330752	-0.001262188	-0.002898772	-0.0009806	-0.000862661	-0.001461446	0.003127402	0.002577771	-0.000284761	-0.000240858	-0.000657556	-0.00062033	0.002361527	-0.001784632	0.004392577	0.000213411	5.01E-05	-0.000189413	0.000576908	-0.00156747	-0.000352173	-0.000599611	-0.001220566	-0.000612235	-0.000797646	4.47E-05
Batf3	0.001475222	-0.000456042	0.004053865	-0.000820079	5.63E-06	-0.000261368	0.000521676	-0.001642117	0.000353571	-0.00211178	0.00038928	-0.001050711	-0.00247114	0.002544636	-0.002158335	0.0048379	0.001445887	-0.001856428	-0.002952421	0.003450784	0.000278183	0.002486832	-0.001090736	0.004725027	-0.003427129	-0.000687227	0.002739637	0.000500099	-0.000530485	-0.000858296	-0.000712814	0.000563946	-0.001116276	1.16E-05	0.000311494	-0.000950348	0.000204678	-0.000439338	-0.00020943	-0.00017874	-0.000115192	0.000220317	-0.001196459	0.000469425	-0.000163038	-0.000280504	-5.36E-05	-0.000841364	0.000212336
Baz1a	0.000554128	0.001019882	-0.003464883	0.001055868	-0.000602984	-2.25E-05	0.000503135	-0.000411646	-0.000934948	0.000517289	0.000342679	-0.000301125	0.000245507	-0.000611949	-4.78E-05	-0.000558002	0.00017745	-0.00058455	0.000312407	0.000715369	0.000456059	0.00075335	0.000323217	0.000518764	-0.000205907	0.000461654	-0.000199489	0.000638984	-0.000153336	0.000606772	0.000819303	0.000793209	2.76E-07	0.00067885	-0.001192697	0.00019099	0.001392416	0.000323831	0.000419427	-0.002846627	-0.003311827	0.002566461	0.001934828	0.001993064	-0.002105741	0.001506302	0.001151085	0.002689162	-0.00270417
Baz2b	0.000397333	0.000714264	0.001154671	-0.00336755	0.000772635	0.001007605	0.000484213	0.001101324	0.000574132	-0.004093462	0.000848062	0.000176862	3.93E-05	0.002384703	-0.000307791	0.000110468	-5.79E-05	0.000168079	-0.000396691	-0.000132633	0.000168431	0.000359429	0.000289818	-0.00064642	0.000874466	0.000978842	0.000142911	0.000374164	-0.000208225	-3.99E-05	0.000214068	-0.003414435	-0.003542929	0.000199528	0.002926841	0.000171598	7.71E-05	-0.000181539	0.00086622	0.000405221	0.000396574	-2.58E-05	-0.000175131	-0.000360372	-0.000298058	0.000155754	0.000190082	-0.000528588	0.000134726
Bbx	-0.00165716	0.000331506	0.000878076	0.000274921	0.00019977	0.000452021	-0.000364758	0.000685035	0.000299974	-0.002287667	0.001203015	0.000350957	0.000463332	-0.002843686	-0.000629848	0.000975146	0.001088892	0.000278593	-0.00030234	0.000210627	0.0009187	-0.000299737	0.00022613	0.000580152	0.000864498	0.000933137	0.000518836	0.000124837	-0.000291514	-7.19E-05	-0.000183345	0.000463881	0.000178758	-0.000166341	-0.000411749	-0.000135522	-6.08E-05	-0.000768688	0.00034276	-1.67E-05	-0.000219923	-0.000286468	-0.000267303	-1.11E-05	0.000149884	0.000338345	0.000821394	-0.00024242	-8.29E-05
Bcl10	-0.001286738	0.000251954	-4.00E-05	0.000208327	0.000655574	0.000208791	-0.00645527	0.001829858	0.001876065	0.000121697	-6.00E-05	0.001099782	0.000391095	-0.000718116	0.000585342	-6.27E-07	0.001369472	-0.000542239	5.90E-05	0.001039565	0.000507534	-4.11E-05	3.56E-05	-0.00057823	-0.000197575	0.000242061	-3.96E-06	-0.003092207	-0.003226379	0.000465422	0.000361312	0.000632776	1.05E-05	-0.000239603	-0.000228091	0.001500684	-0.000642387	-0.000376155	-2.21E-05	0.000172929	0.001010292	6.03E-05	0.000399734	-0.000285823	0.00036416	0.000956791	-0.000390903	0.001007806	0.000408533
Bcl11a	-0.001200655	-0.001385736	-0.001741663	-0.001284365	0.002140272	-0.001591391	0.000587957	-0.000588219	-0.00019024	0.001051316	0.000626957	0.0011784	0.00173695	-0.00060382	0.000691229	0.002877597	0.00217452	0.000470205	-0.007580818	0.00277671	0.000901829	-0.003184078	0.002609697	8.79E-06	0.000234145	-0.000396438	0.001191562	-0.003792983	0.003006569	-0.001791926	-0.000560324	-0.000351022	-0.00122123	0.001102648	-0.002270994	0.002215347	0.00457088	-0.003137365	-0.00230613	-0.000545717	-0.000430209	0.002018682	-0.003169651	-0.000529595	0.00258903	-0.001976813	-0.001463751	0.004822259	0.001038361
Bcl11b	-0.000276937	-0.001352435	-0.001070941	0.000329151	-0.000160959	-0.001349313	-0.000618107	-0.002335593	0.000582975	0.000233462	-0.000631536	-0.002192589	-0.002657806	-0.00284759	-0.002162022	-0.003930996	0.004917221	0.000355702	0.002121857	0.001828731	0.001119614	0.002529217	-0.001522081	0.005255026	0.001088912	-0.002700367	0.001063127	0.000885631	0.000547709	-0.000552662	0.000332156	-0.001107419	0.003749773	0.003214647	-0.001782311	-0.001244064	0.005069248	-0.000937571	-0.000958926	-0.000368417	0.000270644	-0.000926653	0.000547497	-0.000771799	-0.000105847	-0.000327239	-0.000218193	-0.000314299	-0.001629512
Bcl3	-0.000679274	0.001522542	9.91E-05	0.000310957	0.001026071	0.001195796	0.003916655	0.002841052	-0.004988115	0.001248692	-0.0016497	0.001160198	0.001767054	0.000174325	0.001016149	-0.000297191	-0.0044466	-0.003089298	0.002292585	0.000658361	-0.000155112	0.000599832	0.001886955	-0.000270042	-0.000465343	6.01E-06	0.00061249	0.003328231	-0.003232569	-0.000215122	0.001008953	0.000753847	-0.000586791	0.000228054	1.20E-05	0.001178642	-0.000345187	7.71E-05	0.00165998	-0.003266283	0.002933281	-0.000583723	-0.000609816	0.001357457	-5.66E-05	-0.003733637	0.000631738	-0.000471745	0.001056084
Bcl6	-0.000592299	-0.001132655	0.001985233	-0.001212228	-0.000145499	-0.000285773	-0.00107913	-0.001425974	-0.001274138	-0.00121283	-0.000936801	0.001759461	0.000125223	0.001767585	0.002012738	0.000199362	-0.003010712	0.003118537	0.001543175	-0.000219212	-2.99E-05	0.000605683	-0.001545448	-6.41E-05	0.001071964	0.001750377	-0.002261789	0.00034387	-0.001517104	-0.002879383	-0.003142113	0.000488656	0.000843814	-0.000106942	0.001050838	0.000872016	-0.000190424	0.001062181	0.001915399	0.000375539	0.000724823	-0.000831549	0.000340341	2.88E-06	-0.000899084	0.001584813	0.001159106	0.00028696	0.000729637
Bcl6b	-0.00043872	-0.000559206	0.001300406	0.003514696	-0.000583377	-0.001231721	-0.001407528	0.000974358	-0.000286629	0.000464487	0.000494023	0.000220724	0.000182995	-0.000175949	-0.000186591	-0.002098034	-0.00031284	0.00029533	0.0004939	-0.000436909	-0.000517665	3.70E-05	-0.001370486	-0.000988116	-0.000571775	0.001625569	-0.000876917	-0.003164485	0.002903937	0.001343644	0.000938358	-0.000925434	-0.000829751	-0.001312683	-0.0012033	0.001504329	-0.003507283	0.002044902	-0.00057095	0.001153942	0.00054322	0.002342246	0.000436698	0.001123127	0.001568551	-0.00178334	-0.001295467	0.0020712	-0.002123695
Bcl9l	-0.001527599	0.000233124	2.78E-05	0.000414633	0.000111524	0.000445846	-0.000273445	0.000116145	0.001844702	0.001056205	-0.0053432	0.000305854	0.000770598	-3.36E-05	0.000135646	0.000224396	0.000614729	-1.17E-05	0.000264304	-0.00036584	0.000261717	-0.000492662	0.000630911	0.000265438	-0.000157196	-0.000121412	5.67E-07	0.00018187	-5.31E-05	-0.0001427	-5.31E-05	-0.000175793	-0.000279674	0.000139461	-8.00E-05	0.000111075	-0.000184701	8.75E-05	0.000437941	0.000299047	1.05E-06	-0.000216172	-0.00052952	0.000424607	-0.000143127	0.000143578	-4.18E-05	-0.00036262	0.000249622
Bcor	-0.001569215	-0.001587653	0.001087849	0.000313078	0.000592886	-2.40E-05	-0.000366525	-0.000533495	-0.000616285	0.001108829	0.000194434	-0.000248733	-0.000121601	-0.000345552	0.000617174	0.000778853	-7.20E-05	-7.17E-05	-8.23E-05	-8.43E-05	-3.33E-05	0.000694412	0.0008746	0.001533784	0.000910824	-0.002732367	0.001627246	-0.00343966	0.000448679	0.001543702	0.001899742	-0.002913068	-0.003188424	-0.003309526	0.003695303	0.001801031	0.003518683	-0.004260549	0.001106735	0.002719664	0.002368373	-0.000347056	-0.002374399	-0.000853135	-0.001474828	-0.002058424	-0.002162759	0.002718739	0.002861639
Bhlha15	-0.000542363	-0.001199429	0.003636001	-0.000860431	-0.000345145	0.000547762	-0.001111448	-0.000440458	-0.000714526	0.005008674	-0.001536029	-0.000475663	-0.00122076	-0.002536423	0.006200415	-0.000893967	-0.001231368	-2.75E-05	-0.000506888	-0.000657045	-0.000704952	-0.00058566	-0.000544714	0.001139452	-0.000449499	-8.50E-05	-0.000557085	0.000270488	0.000660959	-0.000515124	-0.000773461	-0.000708651	-0.000471656	-0.001094959	0.000774356	0.000179029	-0.000811643	3.52E-05	0.000286995	-0.000184405	-8.96E-05	-0.000340139	-4.50E-05	0.000474246	-0.001257101	-5.42E-05	-0.001462963	-0.001038111	0.003162239
Bhlhe22	-0.00044254	-0.000103996	5.90E-05	-7.87E-05	8.11E-05	-0.000121293	-0.000145092	0.000107417	0.000106237	-7.04E-05	-0.000152477	-0.000164102	-0.000263302	-7.96E-05	0.000190491	0.000392954	-0.000153082	0.000172377	5.93E-05	-6.40E-05	-0.000330388	-0.000105883	0.000222233	-0.000172834	-0.000104634	-0.000200562	-4.24E-05	0.000302894	0.000129227	-1.53E-05	9.13E-05	-0.000384873	6.20E-05	-5.88E-05	0.000421337	-0.000184289	-9.74E-07	0.000345089	-0.000181206	-8.34E-05	1.84E-06	-9.43E-05	0.00026986	-9.68E-06	-0.000226313	-4.24E-05	0.000240512	6.52E-05	0.00016081
Bhlhe23	-0.000453072	-0.000489943	-5.98E-05	0.000108111	1.15E-05	-5.29E-05	-0.000158784	0.000213875	0.000303374	-0.00063232	-0.000289787	0.000347205	5.80E-05	0.000222924	-0.000214342	0.000526307	0.000443457	-0.000324773	-1.41E-05	-0.000194929	-0.000557537	-0.000157755	-0.000243093	-0.000206851	0.000249125	-0.000551039	-0.000219537	0.000304126	1.84E-05	-0.000179098	4.74E-05	-0.000265784	-0.000127188	-0.000104258	0.000280724	-0.000227904	-0.000349684	0.000307797	9.68E-05	-0.000136738	1.24E-05	5.81E-06	-1.40E-05	-1.62E-05	-0.000341372	0.000187501	-0.000839016	-0.000102461	-8.05E-05
Bhlhe40	0.000776181	0.001296308	0.000622548	0.000482357	0.001269851	0.001100387	-0.001406995	-8.80E-05	-0.001221321	0.00065133	-0.000465784	-0.003468968	0.003475296	-0.002503665	0.002921876	0.001155396	-5.32E-05	-0.001035499	-0.00495497	0.00466178	0.001921047	-0.003650048	-0.002317206	0.001342621	0.000435551	0.000398572	0.000270486	-0.000622744	-0.003333669	0.001307371	3.06E-05	0.001210092	0.001026253	0.000778043	0.001829148	0.000717042	0.000508811	-0.001246997	-0.003380213	0.000559718	0.000371457	0.000778518	-5.62E-05	-0.0008115	0.000705159	8.74E-05	0.002264512	0.000353966	-0.004849151
Bhlhe41	0.00143624	-0.000422838	0.003529763	-0.000740674	-0.000115804	-0.000554171	-0.000533778	-0.000325633	0.000698238	0.000484623	-0.000173053	6.22E-05	-0.000716172	-0.001560814	-0.002332911	0.006196155	-0.000229134	-7.78E-05	-0.000475376	-0.000815594	-0.000988882	0.002964509	-0.001138046	-0.000676935	-0.002603701	-0.002414447	0.002234224	-0.002288579	0.000591899	-0.000531632	-0.000609288	-0.002275613	0.003206001	-0.001947323	-0.002117508	-0.000757733	0.004576547	-0.002844589	0.003241958	0.001602204	0.002451228	0.004653289	-0.003159778	-0.002367926	0.002834512	-0.000942116	-0.000531113	-0.00061928	-0.001808543
Bnc1	0.00144658	-0.000505916	-0.00059629	-0.000875078	-2.82E-05	-0.000287885	-0.000100584	0.000291731	0.000392366	-0.000181317	-9.99E-05	-0.00013393	-9.06E-06	-0.00079037	-0.00016859	-0.001051579	-0.000155713	-0.000150097	-0.000206091	0.00040738	-0.000549713	-0.000223789	7.40E-05	-0.000722122	0.003835708	0.000362253	-0.001099065	-0.000990435	-0.000276711	-0.000285909	0.000214424	7.61E-05	-0.000201752	0.002871276	-0.000270445	-0.000438591	-0.000867339	-0.000107572	5.16E-05	-6.33E-05	0.000632158	-0.000935651	0.000692429	0.000176813	-0.001225644	0.000187342	-0.000275187	0.000472662	-0.000731513
Bnc2	0.001513552	-0.000654157	-0.00094531	-0.001205805	-0.001416549	0.003197716	-0.000819289	-0.000570784	0.000684203	0.000539531	0.000439669	-0.000468254	0.0004531	-3.97E-05	-0.000111891	-0.000624704	-0.000711518	0.000220222	8.79E-05	0.000959415	-6.65E-05	0.000239818	-0.000216544	-0.000508876	-0.001501219	-0.00192328	-0.000418573	-0.001598293	-0.000747156	0.000524612	-0.000776184	0.002510491	-0.002585338	0.001532375	0.003591385	0.002222299	0.004628279	-0.003413249	-0.002580622	-0.001004941	-0.00116229	0.003107771	0.005507545	-0.003895246	0.001371343	0.003579549	0.001090793	-0.00162099	0.001838804
Bnip3	0.00070816	-1.50E-05	0.00056673	0.000218922	-0.000304926	0.00076665	0.00285283	-0.005415701	0.000977822	7.91E-05	0.001662019	0.005708713	-0.003963618	0.000955422	0.003298629	0.003259679	-0.002439555	-0.001273997	-0.002201545	-0.001775295	0.000751654	0.000564763	0.000429173	-0.004468163	0.000549972	0.002134564	0.000645357	-0.000336763	-3.67E-05	0.002517706	-0.004917897	0.00051178	-0.000189935	-0.004028337	0.001118273	0.000990796	0.001059865	-0.005817757	4.12E-05	-0.000337393	0.000198562	0.000407303	0.000274771	-3.05E-05	0.000973351	1.85E-05	-0.000363773	0.000748958	0.000655041
Brca1	0.000522783	0.001823533	-0.001018491	0.001066694	-0.000119109	-0.000404878	0.002514055	-0.001540417	-5.79E-05	-0.000448084	0.000535317	0.002179156	-0.003167368	0.002118736	-0.001168289	-0.000479136	0.002533681	0.002226891	-0.002625809	-0.000780241	-0.001169255	-0.000433186	0.000124034	0.003147217	-0.000596218	-0.000542764	-0.000330695	-0.000100489	0.000942387	-0.000428321	-0.000761883	-0.003524923	0.002803096	-0.001228382	0.003015213	-0.001168186	-0.000348416	0.000863467	0.000450677	0.000489782	-0.000546593	-0.000533943	-0.000426773	-1.70E-05	0.000867041	-0.00032186	0.000189918	-0.000675308	0.000149942
Brd9	0.000436725	-0.002671353	5.08E-05	3.91E-05	8.71E-05	0.000252343	-5.75E-05	-0.000240374	-4.90E-05	0.000588851	0.00012739	-0.000132273	9.43E-05	7.97E-05	3.13E-06	-0.000731339	-0.000259364	0.000523908	-3.87E-05	-1.81E-05	0.000692796	-3.88E-05	-2.55E-05	-1.20E-05	0.000248653	0.0002914	0.000551988	-0.000103135	4.64E-05	0.000268137	-0.000239292	1.79E-05	0.000169383	1.34E-05	-0.000363891	0.000223979	8.47E-05	-5.05E-05	1.76E-05	3.90E-05	-9.28E-05	-3.32E-05	-0.000205628	0.000130603	0.00017694	0.000419865	6.42E-05	-0.000230215	0.000147862
Brdt	0.001619504	-0.000172217	-4.62E-05	-0.000144084	-0.000143483	-0.000357701	0.000101751	-6.00E-05	0.000219194	-0.000229352	-0.000158388	-0.000228947	-0.000237687	-1.17E-05	-9.64E-06	9.52E-05	-6.51E-05	6.08E-05	0.000143508	1.77E-05	-0.000355673	0.00015525	6.38E-05	-6.92E-05	8.06E-05	-0.000163174	-0.000220923	-0.000223449	-0.000102874	0.000130545	4.50E-05	9.73E-05	4.23E-05	-0.000110328	0.000158575	-0.000157118	4.84E-05	4.33E-05	-4.23E-05	-0.000149842	3.12E-05	4.77E-05	0.000141202	8.54E-05	-0.000165683	-5.02E-05	-2.50E-05	8.95E-05	-1.05E-05
Bsx	-0.000343402	-0.000447134	-9.35E-05	0.000170616	5.21E-05	-9.31E-05	-0.00018795	0.00030487	-0.000128768	-0.000502429	-0.000243743	0.000539982	-5.98E-06	0.000258861	2.62E-05	0.00033023	0.000512973	-0.00032191	2.36E-05	-8.76E-05	-0.000790101	-0.000216134	4.01E-05	-0.000409228	8.18E-06	-0.00049123	-0.000432939	-0.000588268	-0.000698593	-9.72E-05	-0.000149668	-0.000215636	-0.000274542	-0.00025265	8.55E-06	0.003201848	-0.000510595	-0.000112782	0.000108934	-0.000157485	-0.000159181	7.04E-05	-0.000433934	-0.000156505	-0.000334316	0.000197347	-0.000812753	0.000180098	-0.000220937
C1d	-0.001621645	-0.000534256	-0.002412713	0.001492385	-0.002061056	0.001068487	-0.005016229	0.003713864	0.00220736	0.001009078	0.000694291	0.003504655	-0.004790785	0.003674174	0.0005379	-0.002857564	-0.002874699	-0.000236849	0.000864158	-0.000261036	-0.0004886	-0.00014932	-0.003313747	0.001083143	-0.000568022	-0.003860031	-0.000177335	0.000575498	0.001218234	-0.001815897	0.003940902	-0.000785995	0.002297981	-0.000451246	0.001885878	0.000502109	-0.001708415	0.005741097	0.000261963	0.002485247	0.001342133	6.99E-05	-0.001564199	-0.002481333	-0.000931404	0.0014873	0.002091657	-0.002446623	-0.000862205
C80913	0.000362366	0.00043498	0.00017257	-3.00E-05	3.61E-05	6.20E-05	0.000104413	-0.000119981	-9.42E-05	0.000142324	-2.75E-05	3.92E-05	9.50E-05	0.000767069	0.000121155	-0.000131007	-0.000455856	0.000519071	2.12E-05	0.000175034	-0.002581446	0.000679524	5.27E-05	0.000225296	0.000255279	5.33E-05	0.000350268	-2.49E-05	2.54E-05	-8.71E-05	-0.000192122	-5.79E-05	-4.28E-05	6.24E-06	-0.000192917	0.000499353	-2.52E-05	8.22E-06	-4.37E-05	1.64E-05	3.32E-05	-0.000108242	-5.90E-05	9.17E-05	5.74E-05	-0.000155694	-7.93E-05	9.08E-05	-6.28E-05
Camta1	-0.000419299	-1.91E-05	7.09E-06	-0.000364619	0.000332049	-0.000112397	-0.000141532	-0.000167678	0.000113464	0.000121483	-0.000184712	-0.000246049	-0.000390175	-5.33E-05	0.000485371	0.000560725	0.000191234	0.000417187	-5.15E-05	0.00017227	-0.00037149	-0.000398054	8.79E-05	-0.00055664	0.000352578	-0.000219908	0.000149819	0.000393666	-1.43E-05	-6.87E-05	-0.000177566	-0.00037957	-0.000253839	0.00027458	0.000539164	-0.000355916	-0.0001401	0.000145175	-0.000208188	-0.001600867	0.005966992	-9.32E-05	-0.000302321	-0.000768656	-0.000672057	-0.000594993	3.60E-05	-0.000914428	0.000382131
Camta2	0.000627773	0.000233258	-0.000162256	0.001362889	0.001515204	-0.003777424	-0.000179167	0.000244067	-0.000188528	-0.000272236	0.000550302	0.000598698	-0.000251382	0.000398625	-0.000252101	-0.000695188	0.00030601	-2.60E-05	-3.23E-05	-0.000363903	0.000239386	0.000214497	-0.000143169	0.000576768	-0.000173733	-0.000271987	0.000154063	-0.000346721	0.000244964	0.000405171	-2.26E-05	0.000908844	-6.14E-05	0.000302488	0.001287845	0.000294815	0.00020747	-0.000173784	-0.004065999	0.000637441	1.01E-05	0.000472085	-0.000353836	-0.00051451	0.000441773	-0.000301574	8.61E-05	-4.56E-05	-0.000247181
Carhsp1	0.000386254	0.000163057	-0.000392294	7.48E-05	0.000540478	-0.0001687	-0.004475269	0.002818737	-0.004982494	0.000745551	0.002512769	0.002724584	-0.006499877	-4.03E-05	0.003217901	-8.25E-05	0.00115182	-5.79E-05	0.001173226	0.000505454	0.000592467	0.000556653	-0.000945894	0.000974038	-0.000550883	-0.000162299	-0.000154721	0.000758174	0.000186737	1.71E-05	0.00018541	0.000226834	0.000120297	-0.000283322	0.000137733	0.000704882	-0.000251715	-3.33E-05	-0.000390171	0.000250723	0.000628082	0.000311861	-0.000654204	0.000269485	-0.000148561	0.000590465	0.000135008	-8.09E-05	-9.79E-05
Casp8ap2	-1.09E-05	-6.47E-05	0.003298466	0.000355596	-0.000243791	-8.50E-05	0.001049737	0.000249796	0.000273123	-0.001328702	2.09E-05	-0.001188593	0.000290084	-0.000888885	0.001609034	0.003478209	-0.000993235	0.003472131	0.001366272	-0.003398931	-0.000576693	-0.001183568	0.001912552	0.000123897	-0.001559153	0.001771984	1.56E-05	0.001675699	6.48E-05	-0.000509699	-0.001737428	-0.002508337	-0.001870116	-0.000668657	0.002891238	0.001702624	-0.000184195	-0.001625442	0.000544984	0.000181623	-0.000849103	0.001310736	-0.003148178	-0.000743433	0.000967291	-0.001390229	-0.000657867	-0.00261018	0.001574536
Cbx4	-0.001271745	0.000358285	-0.000318311	0.001948835	-0.002428736	-0.002451024	-0.000494015	8.08E-05	0.000216641	4.66E-05	0.000214574	0.000269296	7.33E-05	0.000192098	0.000164914	-0.00049076	0.00033048	-0.000338191	0.000131321	-0.000318439	0.000300353	0.000141417	0.000487826	0.000460728	-0.000103257	1.53E-05	0.000222912	0.000190642	0.000502159	-8.19E-05	3.88E-05	-6.37E-05	-7.11E-05	0.000227488	0.000169812	0.000156717	2.24E-05	-0.000146068	0.000435347	-8.18E-06	-0.000291022	0.000141605	1.58E-05	-0.000132135	0.000173818	-3.46E-05	-0.000399776	-5.96E-05	-0.000282312
Cbx5	0.000362392	0.00121175	0.00028639	0.000305432	-9.92E-06	0.000383998	0.000101829	-0.000146015	-0.000115625	0.000611902	-0.000661863	-0.000394133	8.08E-05	0.001301477	0.000787896	0.001516713	-0.000621789	0.001140821	7.63E-05	0.001129101	-0.001281448	-0.003157156	0.000354671	9.70E-05	-0.003356918	0.000550691	-0.002019254	-0.000449051	-3.29E-05	0.000416032	-0.000362974	-3.00E-05	0.000516015	0.00058228	-0.000830904	0.001012075	0.000901423	8.16E-05	-0.00015597	-3.29E-05	-0.000324121	-0.000161994	-0.000290336	0.000127184	0.000183167	-9.63E-05	0.000548611	0.000134344	4.65E-06
Cbx7	0.000831034	0.000222286	0.00027527	0.000383614	0.000922176	0.000991894	0.000826078	0.000493553	0.000382391	-0.000654104	0.000546691	0.00103902	-0.000567178	0.000461714	-0.000686409	-7.02E-05	0.000261355	0.000127014	-2.99E-05	-0.000361302	-0.000102613	0.000352834	0.001356413	0.000199686	-0.000497344	0.000520582	6.41E-05	0.00063174	-0.002943503	8.24E-05	0.000534405	0.004023094	-0.003541096	0.000944437	-0.004566707	0.001688726	0.000771188	-5.79E-06	-0.002169291	-1.94E-05	0.000558453	0.000164088	-0.000273527	0.000266588	-0.000475334	-0.00050176	-0.000457421	0.00034695	-6.30E-05
Cbx8	0.001430338	0.000575423	0.001684539	0.001976111	-0.000590582	-0.001333952	-0.001888359	0.005679337	-0.001765636	0.000355302	-0.00256197	-0.001556259	-0.002838419	0.000215555	-0.001011225	-0.003119927	0.002673523	0.000198452	0.002815099	0.000467096	0.000293026	0.00179861	-0.002264503	8.20E-05	0.000689403	-0.00124256	0.000621372	-4.97E-05	0.000695521	-0.000846808	-0.000381462	0.003011133	0.002768266	-0.00087466	-0.00243342	-0.000781554	-0.001254328	-0.000272096	-0.001324602	-0.001395286	-0.000353989	2.28E-05	-0.00303203	0.006374969	-0.000922994	-0.002054959	0.002485563	-0.000392543	0.003900776
Ccdc79	0.001619504	-0.000172217	-4.62E-05	-0.000144084	-0.000143483	-0.000357701	0.000101751	-6.00E-05	0.000219194	-0.000229352	-0.000158388	-0.000228947	-0.000237687	-1.17E-05	-9.64E-06	9.52E-05	-6.51E-05	6.08E-05	0.000143508	1.77E-05	-0.000355673	0.00015525	6.38E-05	-6.92E-05	8.06E-05	-0.000163174	-0.000220923	-0.000223449	-0.000102874	0.000130545	4.50E-05	9.73E-05	4.23E-05	-0.000110328	0.000158575	-0.000157118	4.84E-05	4.33E-05	-4.23E-05	-0.000149842	3.12E-05	4.77E-05	0.000141202	8.54E-05	-0.000165683	-5.02E-05	-2.50E-05	8.95E-05	-1.05E-05
Ccne1	0.000308766	0.001230971	0.002429766	-0.000460921	-0.000697379	0.000207745	-0.005640148	0.002154499	0.002232601	0.00082587	-0.000386452	-0.000528007	0.002686934	-0.000571403	-0.004247292	0.002909768	-0.000675268	0.001359473	0.00365862	-0.003844788	0.000918725	-0.00249409	0.000200525	0.001170854	0.000762981	-1.18E-05	0.001740003	-0.002156343	0.000652816	-0.001554702	-0.001487994	0.001712169	0.000684812	9.84E-05	-0.000436189	0.00114844	-0.001322745	-0.001864739	-1.53E-05	-0.00127384	-0.001321191	0.00260115	0.003387735	0.003272011	-0.002197063	-0.000388999	-0.001302279	0.000184682	-0.002289632
Cdk7	0.000252026	-0.001355958	0.001566435	0.000142217	0.000518187	0.000149734	-6.70E-05	0.000174524	-0.001192292	0.00345663	-0.001158948	-0.0001166	0.001246098	-0.00277366	0.002345833	-0.004556304	0.001136982	-0.001920161	0.003074033	-0.002394856	0.000232388	-0.001402282	0.001059667	0.000716132	-0.000667727	0.00165447	-0.000857951	-0.000569219	0.00121515	-0.005020343	0.002028033	-0.000304371	0.000618129	-0.001968968	-0.000812815	0.000793098	0.001706282	0.000667227	0.001125865	0.000285796	-0.000639317	0.001420126	0.000379135	0.001242337	-0.005035711	0.000462828	2.18E-05	0.000474399	0.00275125
Cdr2	0.000374021	0.000789167	0.000336743	0.000419905	0.000443042	-0.000876973	-0.001096969	-0.000482049	-0.000993197	-0.000756603	0.003074178	-0.001849865	-0.00188871	-0.000886491	-0.001875419	0.0035557	-0.003506888	-0.000673947	0.006331082	-0.002673602	-0.001363679	-0.001392331	0.000861565	0.002859507	0.000802467	0.000432615	0.001678518	0.001007369	0.000307658	0.002070763	-0.005003081	0.000490352	0.000348587	0.000581481	-0.00103441	0.000174842	-5.10E-05	0.000148984	0.000537137	0.000176932	2.60E-06	0.001033819	0.000776415	0.000711645	-0.000124973	0.000893702	-0.004230671	0.001652065	0.000166325
Cdx1	-0.000852665	0.000225773	0.000941956	0.000753561	-0.002130357	0.002660815	-0.005936199	0.005319456	0.002960631	-0.001128915	0.000589039	-0.003999733	0.003025396	-0.000433377	0.001121282	0.001456116	0.000386143	5.46E-06	-0.000221688	-0.000196297	0.000276408	-0.000481375	-0.000594693	-0.002787652	0.000820184	0.001830076	-0.000228224	0.000201821	-0.000306715	0.00022193	0.001908111	-0.001990422	0.002210144	-0.000281266	-0.000743804	-0.000736271	0.003127856	-0.005363386	-0.000417826	0.000636869	0.003424405	0.001158418	-0.002891744	-0.002245803	-0.000148411	0.002278107	-0.000380617	-0.002116333	-0.002318299
Cdx2	-0.000533369	-1.76E-06	0.00303669	0.003089618	-0.000546762	-0.001554874	-1.59E-05	0.00027153	0.000284231	-0.000187464	-0.000461998	-0.000550871	-0.000368724	-0.000271431	0.000324074	-0.000614464	-0.000144958	0.000170103	-0.000288745	7.37E-05	-0.00062006	0.000811304	-0.001062712	2.22E-05	-0.000343142	0.000170784	-0.000563666	0.000108837	6.16E-05	-0.000358178	-0.000576972	-0.000365789	-0.000224316	-0.000828073	-0.000468912	1.04E-05	0.000653773	-0.00012581	-0.000378612	-4.58E-05	-0.000252101	-8.47E-05	0.000531496	0.000280654	-0.000363476	-0.0010337	-0.001096912	-0.000329968	-0.001316672
Cebpa	-0.000801621	0.000997871	0.001340133	-0.000170326	-0.001766779	-0.000274112	-0.0054595	0.007145008	0.004513899	0.000860235	-0.00309239	-0.002730077	-0.001648436	0.000331384	0.002784385	0.001461864	-0.003013808	-0.00092632	-0.000425173	-0.003267884	2.25E-05	0.001138456	0.000546749	0.00157469	-0.000735321	0.000438087	0.000138703	-0.000288062	0.002881163	-0.006336086	0.003399794	-0.001843526	0.00170118	0.001788145	-0.00389597	0.000143308	0.001880335	0.000967216	-2.04E-05	0.001423676	-0.006060429	-0.00017708	-0.000760766	0.001789944	0.000305714	0.001481301	-0.001015403	0.002830347	-0.003767599
Cebpb	0.000856287	0.000485284	-0.000651866	0.000948316	-0.002353721	0.000992239	-0.003711762	0.004605938	-0.00383412	0.000452204	0.002689514	-0.00316033	-0.004449197	-9.47E-05	0.003288167	-8.19E-05	0.001704466	-8.57E-06	0.001373043	0.000460022	-8.36E-05	0.000780246	-0.000907731	0.002458247	-0.000997467	-0.001369853	7.97E-05	0.001984533	0.001898203	0.000100662	0.000301578	-5.11E-05	-0.000127432	0.002116066	0.000523327	0.00029609	0.000720782	-0.000439915	0.001245998	-0.00064365	0.000390909	0.00321306	-0.001317022	0.000558048	0.001317439	0.001381709	0.000603862	0.001163326	-0.003035612
Cebpe	-0.000328556	-0.00082866	-0.000529157	1.81E-05	-0.000280961	0.000185169	-3.64E-05	-0.000550647	-0.000581409	0.002341597	-0.000754039	-0.000231533	3.66E-05	0.002094081	0.000114499	-0.000571999	-4.11E-05	-0.000973281	0.000504065	-0.000693849	0.001946914	-0.000735378	-0.000450599	-1.09E-06	-0.001060756	-0.000786156	-0.000492924	0.000113749	0.000164242	0.000112668	0.00011162	-0.000191806	-0.000195856	2.29E-05	0.000430072	-0.000333525	-0.00011217	0.000543	-5.50E-05	-6.44E-05	0.000185005	0.000215693	0.000121459	-2.20E-05	6.72E-05	0.000366997	-0.000181549	-5.26E-05	5.69E-06
Cenpa	0.000658882	0.001291581	0.000344479	-0.000279925	0.000424305	0.000136534	0.001035485	-0.000104498	-0.000137586	0.000235205	-0.000461314	-0.000557672	0.000670549	-0.000936173	0.000651861	0.000643711	0.000151352	6.97E-05	-0.000525538	0.001283368	0.001220679	-0.003907791	-0.000890408	0.000110686	0.000113397	0.000129722	0.000335382	-0.002593614	0.001357664	-0.00015788	0.000174605	0.000626	6.33E-05	0.000920026	-0.000977302	-0.002402507	0.000728876	0.001080882	-0.000188482	0.000732059	0.002007976	0.002526503	0.001576484	0.000419519	-0.002905745	-0.00374521	0.001266232	0.002030319	-0.001831126
Cenph	2.08E-05	-0.000453648	-0.001041631	0.001194957	0.000519202	-0.0002767	-0.004664358	0.001283915	0.001857907	0.000950907	-0.000128473	0.003526197	-0.003487634	0.001873284	-0.000902615	-0.001242722	0.004456234	-0.002952394	-0.001468174	0.00091616	-0.000522314	0.000309752	0.00128981	0.00189201	-0.000739892	-0.000174609	0.000414683	-0.001573988	0.001421948	0.000687176	-9.57E-05	-0.002472614	-0.001994961	-0.001251672	0.004736581	-0.001314002	-3.55E-05	0.000350927	0.001239081	-1.09E-05	-0.000523161	-0.000210757	-0.000427231	0.000219916	0.000368026	0.000694137	-0.00045219	0.000551662	0.000254152
Cenpi	-0.001506863	-0.00025082	-0.0015288	0.001787114	-0.002260806	0.00145789	-0.002747502	0.003044314	-0.003783121	0.000805468	0.002443274	0.005049431	-0.002749117	0.00209913	-0.000130284	-0.000451031	0.004721195	-0.003195998	-0.00178198	0.001265681	-0.000618338	0.000131611	0.002313043	-0.002748856	-0.000209837	0.000170323	0.000139684	0.001044583	-0.001276635	0.000577064	-0.000326119	-0.003389049	-0.00155425	-0.001318043	0.005548172	0.000343841	-0.000843461	9.18E-06	0.001848613	-0.000472967	-0.000139282	0.000209983	-0.000378836	0.00033229	0.000247763	0.000778944	-0.000519904	0.000223631	0.000140628
Cenpk	0.000409433	-0.000167255	-0.000726513	0.001623461	0.00072772	0.00010627	-0.00408449	0.003979034	0.002948979	-0.00158022	0.001281268	0.003473629	-0.002997118	-0.000680846	-0.000802785	-0.000232101	-0.003195103	-0.000663572	0.000510698	-1.07E-05	-2.06E-05	0.000178914	0.002189863	0.001231207	-0.000516416	0.000675616	0.000522112	-0.002328621	0.001869988	-7.86E-05	0.000810753	-0.000317155	-0.000646465	-0.00031604	-0.002801884	-0.001277173	0.000973179	0.000248905	0.002817464	-0.000414979	-0.001203466	-0.000943507	4.83E-05	0.000954185	0.000182471	0.000405713	-0.001105791	0.001111423	0.000477052
Cenpn	0.000778162	0.001565214	-0.001509961	0.000874594	-0.000883967	-0.000188343	0.002142185	-0.000971888	0.000190271	-0.000636191	0.000290773	0.001472293	-0.00313871	0.001713247	-0.001192058	-0.001648078	0.002063261	0.001962444	-0.001848681	-0.000759702	-0.001262441	-0.000653032	0.000341815	0.003246792	0.003091977	-0.000546846	-0.000833748	-0.000306109	0.001107355	-0.000615564	-0.00039179	0.001402762	0.001628117	0.000776855	0.000497149	-0.001497652	-0.001327615	0.000213017	-0.001002412	-0.00061382	-0.000800603	0.00351875	-0.003516317	0.00574589	-0.000727561	-0.000115886	-0.000653432	-0.000324011	-0.001731967
Cenpo	0.000161167	-0.000622134	-0.001685709	0.000636003	-0.000128501	-0.000108883	0.001138547	-0.001459912	-0.000311178	0.000796632	0.000333347	-0.001031313	-0.000383059	-4.45E-05	0.000435128	0.000168238	8.18E-05	-5.30E-05	-0.000183818	0.001769995	0.000691804	0.001678128	0.001196816	-0.000334917	0.002528835	-0.000870611	-0.001342273	0.00138261	0.000366138	-0.000218487	-0.001084104	0.001684176	-0.00324267	-0.003559525	0.003413577	-0.00242004	-0.000988512	-0.00042597	0.000770298	-0.00074488	-0.001009951	0.003435566	0.005929342	-0.002997255	0.002893874	-0.00143423	-0.001332586	-0.001999976	-0.001383311
Cenpp	0.00131079	-0.000382888	-0.000345975	-0.002028136	-0.001685068	0.003384822	0.000761173	-0.000724187	-0.001750197	-0.000992086	0.004560371	-0.000472774	-8.01E-05	-0.000181166	6.67E-05	9.85E-05	-0.000776134	-0.000304152	-0.00048738	0.000730259	-0.000299338	0.000256014	0.003673746	-0.001043875	-7.03E-05	0.000384701	-0.000160352	2.06E-05	-0.000593933	-2.15E-05	0.000130965	0.000714667	6.99E-05	-0.000178854	-0.000890919	0.000131879	-0.000110432	-0.000212744	-0.000270899	-0.000756886	-0.00012645	8.31E-06	0.000172859	0.000199275	7.71E-05	-0.000239987	-0.000714128	0.000588961	0.000445422
Cenpq	0.000402318	0.000268076	-0.000427444	0.000579221	0.000913382	-0.000128931	0.002381974	-0.001102233	0.000492419	-0.001809889	0.000707397	0.000777781	0.00310256	-0.001325606	-0.003620601	-0.001345291	0.005114691	-0.003925602	-0.005337503	0.006379263	2.13E-05	-0.000412744	0.003027277	0.001294385	0.00034233	0.000758191	0.000631959	-0.000863177	0.001174374	0.000101143	-0.000617445	0.002451327	-0.002335175	-0.000645417	0.002744807	-0.001523402	0.000171608	-0.00037972	0.000829069	-0.000225302	-0.000433457	-0.00052246	-0.000175629	-0.000247459	0.000983007	-0.000634272	0.000233801	-0.000348627	0.000360068
Cenpv	0.000447985	0.001087207	-0.001889266	0.001937287	-0.000274002	0.000718682	-0.004373558	0.003918747	0.003646555	0.002420267	-0.000249085	0.003268775	-0.00265083	-0.002753303	-0.001639095	-0.000782655	-0.003301887	-0.001120251	0.000609346	-0.000451282	0.003202849	-0.001361124	0.000864722	0.001802944	-0.001648997	-0.002267775	-0.000388143	0.002884495	-0.002209316	-0.000201546	-0.000109086	0.002694525	-0.002115734	0.002720874	-0.004591203	-0.002106375	0.00567227	-0.001915097	0.000985033	0.000379478	0.00145704	-0.000341517	0.003021857	-7.03E-05	-3.67E-05	0.000500244	0.000455054	-0.003780072	0.000501252
Chd1l	0.000471411	0.000950736	0.000301664	0.000105526	0.001767272	-0.000573451	0.000589032	-0.000577656	0.000174016	-5.86E-05	-0.001153396	0.00023588	-0.000549215	0.000885028	-0.000165564	0.000706831	0.000441644	0.000212717	-0.000305192	0.000333733	-0.002325794	0.001024297	0.000544592	0.000771658	0.000969647	-0.005037757	0.000816845	-0.002723747	-0.002338146	0.002137561	0.000515577	0.001431769	-0.003674447	-0.003919778	0.002803424	-0.001194987	0.002041232	0.002955944	0.00094778	0.001186987	0.001965903	-0.002915367	-0.003043773	-0.002920042	0.002483738	0.00038143	0.000271614	0.000516106	0.001024289
Chd3	0.001176096	0.000111239	0.000622634	-0.002024676	-0.002779608	-0.001020672	0.000122091	0.001712489	0.000267007	0.000288251	0.000651566	-0.00715789	0.002748725	1.84E-05	1.06E-06	-0.000831211	-0.000412197	0.000234246	0.000424144	-0.00045415	0.000333334	0.000348847	0.001204329	0.001955195	-0.000317863	0.000797643	-0.000274339	-0.000304813	0.000846531	-2.10E-05	8.73E-05	0.000976395	0.000171062	-4.00E-05	-0.000252531	0.000203479	0.000261048	-0.000298237	0.001323042	-0.003479547	-0.004347629	0.000102576	0.000802699	0.001163491	0.000537584	0.000592122	0.000212896	0.001037062	-0.000843078
Chd5	0.001680355	0.002616645	-0.00041486	-0.000316655	-0.000351651	-0.000385415	-0.000351184	0.000417313	0.000362392	-0.000359555	-0.000348985	-0.000227896	-0.000326992	0.000170105	6.43E-05	0.000373103	-0.000928644	-0.000327846	0.000332749	-0.000401863	-0.000471856	7.65E-05	2.92E-05	0.0003982	-0.000285921	-0.000125154	-0.000905615	-0.00025563	0.000220455	-0.000248556	0.000208034	-0.0001996	-5.65E-05	0.000300268	0.000634473	9.34E-05	0.000117852	-7.58E-05	-0.000155685	-0.00019812	-0.000356234	0.000166484	0.000271988	-0.000185353	-2.74E-05	-0.000667592	8.98E-05	0.000212844	-0.00091809
Chd6	0.000328556	0.00082866	0.000529157	-1.81E-05	0.000280961	-0.000185169	3.64E-05	0.000550647	0.000581409	-0.002341597	0.000754039	0.000231533	-3.66E-05	-0.002094081	-0.000114499	0.000571999	4.11E-05	0.000973281	-0.000504065	0.000693849	-0.001946914	0.000735378	0.000450599	1.09E-06	0.001060756	0.000786156	0.000492924	-0.000113749	-0.000164242	-0.000112668	-0.00011162	0.000191806	0.000195856	-2.29E-05	-0.000430072	0.000333525	0.00011217	-0.000543	5.50E-05	6.44E-05	-0.000185005	-0.000215693	-0.000121459	2.20E-05	-6.72E-05	-0.000366997	0.000181549	5.26E-05	-5.69E-06
Chmp3	0.000415204	0.000271984	0.000110329	0.000175276	0.0005221	8.07E-05	-4.55E-05	0.0003021	-0.000156258	0.000469039	-0.000203948	-7.88E-05	0.000188966	-0.000198592	-0.000104382	-0.000179994	-0.000310839	0.000114205	-0.000240789	-4.88E-05	0.000485877	-9.32E-05	-4.93E-05	-6.29E-05	-0.00032014	7.06E-05	0.000202811	-0.000161947	0.000306128	0.000201452	-2.89E-05	-4.78E-05	-8.49E-05	0.00033368	-9.41E-06	6.66E-05	0.000470555	-0.000113447	0.000427927	-0.000298856	-2.09E-05	-0.000124057	-0.000286726	0.00019761	0.000329453	-1.87E-05	0.000155971	0.000202299	0.000247372
Chrac1	-0.001171378	-0.001612042	-0.000209409	-0.000877168	0.002182079	-0.001359254	-0.000311209	-0.001214957	-0.004078273	0.002683101	0.004635153	-0.002573722	-0.001054484	0.003157967	0.000517036	-0.00276696	-0.001261687	0.000532904	0.001123633	-0.000388267	-0.001241865	-1.38E-05	-0.001692917	0.00408764	-0.000627128	-0.001451811	0.000226542	0.001041784	0.001702679	-0.000852757	-0.000477117	-0.001139207	-0.000458101	0.000750054	-0.001975544	0.001356702	-0.000996891	-5.02E-05	0.002488365	0.001901015	0.002008351	-0.00021701	0.002744949	0.000529312	-0.000847101	0.002634428	-0.002099826	-0.003128301	0.000897407
Ciita	-0.000769469	-6.88E-05	-0.001358536	-9.87E-05	7.35E-05	-0.000669546	-0.000572208	-0.000872643	-0.000398452	-0.002175442	-0.000802944	-0.003473536	0.003780905	0.003642788	0.003506997	0.003316359	-0.000838126	0.000439024	-0.002669726	-0.002391421	-0.002290638	-0.001405537	0.000242369	0.0025067	0.002027936	4.74E-05	0.002797685	-0.000643222	0.000717066	-0.001501076	-0.000338161	0.000544068	-0.000851635	-6.66E-05	-2.55E-05	-0.000580266	-0.000389581	-0.001513516	0.000240954	-1.88E-05	-0.000367263	-0.000898041	-0.00158357	0.001255276	-0.000683898	-0.000556	-0.001256019	0.005039965	0.000200701
Cir1	0.000135021	0.001891153	0.000906675	0.000679011	-0.002121516	0.00098157	-5.24E-05	-0.000112743	0.000965349	-0.00175838	0.000369124	0.000455229	-0.000670383	-0.002065285	0.000562813	0.002152329	0.001051073	0.000664338	-0.001074736	0.001217764	0.001559645	-0.003369427	-4.11E-05	0.000740268	-0.00283842	-0.004318965	0.001268946	-4.06E-05	0.000878095	-0.004147157	0.001757119	0.001017466	0.000993259	-0.000433755	0.000654679	0.000176271	0.003970646	0.001722021	-0.002588498	0.001435579	0.000265331	-0.000841531	0.003589934	-0.004396923	-0.001674644	-0.000254136	0.001313663	0.001301127	-0.001390203
Cited1	-0.00049542	-0.000346344	0.001838987	0.002596356	-0.00154178	-0.001085186	-7.91E-05	0.000345185	-0.003183524	-0.000629185	0.004410033	-0.000353285	-0.002618353	0.00115173	0.006231466	-0.002347023	-0.003498873	0.001344334	0.003249898	-0.000348768	0.000268984	-0.002942228	0.000289087	-0.000152472	0.000556449	0.002132722	0.001037101	-0.00240279	0.004572807	-0.002909471	-0.000495623	-0.000294405	-0.001577535	-0.00162116	-0.000396969	-0.000237839	0.002803692	-0.002940802	-0.00087021	0.003218546	-0.001607109	0.006452105	-0.002215428	-0.002170556	-0.002562801	-0.000664318	0.001869156	-0.000995616	0.003316927
Clock	0.000575069	0.001173855	-7.20E-05	0.000529962	0.000541576	-0.000245702	0.004655972	-0.003947077	-0.003397053	-0.00012105	-0.002376852	0.001918522	0.001978477	-0.000716873	0.00131731	0.000582731	-0.004176362	-0.000933882	0.004295967	-0.004666721	-0.001689579	0.001840212	0.001920304	0.000938971	0.000536939	0.00012062	0.000639955	-0.000195555	0.000375292	-0.000389302	0.000307843	0.000522404	-0.000141494	-0.000410188	-0.000903839	0.000448933	0.000211695	-0.000349174	0.000898256	0.00041431	-0.000710322	-0.000559973	-0.000395794	0.000506805	-0.000487398	-0.000431564	4.55E-05	-0.000156338	0.0004668
Cnot4	0.000402915	-0.002277673	0.000407361	5.10E-05	0.000332024	5.16E-06	-0.000125517	0.000430254	0.000626589	-0.001895069	0.000908902	6.01E-05	-3.72E-05	-0.00278146	-0.000232521	-2.83E-05	0.000237602	0.000978118	-0.000563977	0.000500729	0.001327329	1.71E-05	0.000372417	-0.000236242	0.00105413	0.001024243	0.000694644	-0.000192008	-0.000143295	0.000242613	-0.00015879	0.000267634	0.000408069	-1.57E-05	-0.000601046	5.82E-05	0.000222063	-0.000601711	0.000116333	8.71E-05	-0.000310995	-0.000140665	-0.000268039	6.09E-05	5.24E-05	0.000208562	0.000324968	-0.000268506	0.000204977
Cops5	-0.000163775	0.000968675	0.000108199	-0.000430867	7.31E-05	-0.000161437	-0.00028604	-0.000762475	1.85E-06	9.88E-05	-0.000546173	0.000533264	0.001685133	0.001633065	0.001566002	0.001394849	0.002532102	-0.002067236	-0.004334313	-0.000896542	-0.001370504	-0.002558407	0.000844437	-0.000348269	0.001341134	-0.002288128	0.001793865	0.000471936	-0.000426013	0.002125832	0.000655798	0.00023849	0.000757405	0.000102139	0.000963426	0.000931457	-0.002489084	-0.003813906	-0.000486514	0.000922633	0.00031335	-3.17E-05	-3.38E-05	0.000854597	0.000201254	-0.000601261	0.000325965	0.000471464	0.000350388
Cphx	0.001619504	-0.000172217	-4.62E-05	-0.000144084	-0.000143483	-0.000357701	0.000101751	-6.00E-05	0.000219194	-0.000229352	-0.000158388	-0.000228947	-0.000237687	-1.17E-05	-9.64E-06	9.52E-05	-6.51E-05	6.08E-05	0.000143508	1.77E-05	-0.000355673	0.00015525	6.38E-05	-6.92E-05	8.06E-05	-0.000163174	-0.000220923	-0.000223449	-0.000102874	0.000130545	4.50E-05	9.73E-05	4.23E-05	-0.000110328	0.000158575	-0.000157118	4.84E-05	4.33E-05	-4.23E-05	-0.000149842	3.12E-05	4.77E-05	0.000141202	8.54E-05	-0.000165683	-5.02E-05	-2.50E-05	8.95E-05	-1.05E-05
Creb3l1	-0.000468796	-0.001032661	0.002333928	-0.001121387	-0.000935411	-0.000573724	-0.000295113	0.00028995	0.000936131	-8.08E-05	-2.82E-05	8.85E-05	0.000673834	-0.000322643	-0.000612382	-0.001414887	-0.000261024	-0.000486741	-3.37E-05	-0.000437484	-0.000867219	0.000282296	-0.00060986	6.55E-05	-0.001656865	0.001648314	0.001716669	0.003107928	-0.001114541	-0.002576072	-0.002402517	0.000450846	0.001495318	0.001275358	-0.000268026	0.0012391	-0.000335805	0.000762809	0.001337108	0.002850643	-0.004541134	9.28E-05	0.00230589	0.001088726	0.000134946	-0.002897826	-0.00282894	0.002631782	0.00068955
Creb3l2	-0.00122419	0.00084518	0.000110418	0.002651136	0.001820084	-0.003561259	-0.002672041	-0.002032445	-0.003006035	0.000731602	0.004600262	0.00649873	-0.004760636	0.002449975	0.003860084	0.002840119	-0.001815559	-0.000781569	-0.001494757	-0.002124803	-0.00220039	0.002135004	-0.004106969	-0.001872717	-0.003780765	-0.000675754	0.001813767	0.000939808	0.001997302	0.000301989	-0.000163704	-0.000728818	0.000270045	0.000880843	0.000479314	0.001181033	0.000857042	-0.000500083	-0.000210555	7.21E-05	-0.000117558	0.000258874	-0.00024982	-0.000642456	0.000331629	0.000119284	0.000831392	0.000413237	-0.000131434
Creb3l3	-0.000177713	-0.000312709	0.002564584	-0.000363887	-9.68E-05	-0.000558659	0.001325207	-0.000279093	8.75E-06	-0.002739015	-0.000606505	-0.000664807	0.000452751	0.003696004	-0.000100285	-0.001035865	4.54E-05	-0.000611616	-0.000363834	-0.001283169	0.00185019	-0.000258189	0.002499269	-0.000175386	-0.002509552	-0.001740104	-0.000909829	6.69E-05	0.000223605	-7.30E-05	-7.83E-06	0.000860423	-0.001309552	-1.10E-05	-0.000905752	-0.000218874	0.00601697	-0.001628336	-0.000446516	-0.000674579	-0.000852013	-1.71E-05	-0.000447758	-0.001010119	0.000447612	-0.000682381	0.003258826	-0.000457924	-0.000863435
Creb3l4	0.0017423	-3.92E-05	0.000164228	-0.000117978	-0.000508077	-0.000234889	-8.82E-05	0.000308699	-3.25E-05	7.38E-06	-0.000124598	-0.001087648	-4.67E-05	3.35E-05	2.43E-06	-0.000400327	-0.000421311	0.000191639	0.000338717	-9.07E-05	-0.00033612	0.000391627	-0.000256245	0.000234329	0.000354873	5.73E-05	-0.000566159	-0.00026756	-0.000118948	4.09E-05	-0.000163181	0.000250476	0.000218408	-0.000986428	2.33E-05	4.69E-05	0.000226583	0.000310425	-0.000200463	-0.000241715	0.000132241	-0.000459159	0.000637359	1.61E-05	-0.000161886	-0.000713362	-0.0003076	3.00E-05	-0.001227734
Creb5	-0.000599101	0.002252481	0.00322226	-0.001178971	-0.000459862	0.000352197	0.000276857	-3.22E-05	-0.000518201	-2.57E-05	0.000572935	0.000190234	1.94E-05	-0.001740489	-0.002116757	0.003440678	0.000529501	-0.000378831	-0.000517144	-0.001034789	0.001436678	0.002582217	-0.001373673	-0.001416115	0.000962737	-0.004262541	-0.001974954	0.001771696	0.001920819	-0.002570939	-0.001495443	0.003740203	0.001843714	0.001750841	-0.004506423	-0.001028468	0.001873934	0.002635299	-0.00144766	0.002037286	0.002446299	0.001004367	0.000652661	5.17E-06	0.000603153	-0.001607512	-0.000959148	-0.002490786	-0.002676834
Crebl2	-0.001181548	-9.90E-05	0.000632523	-0.003214248	-0.002057277	0.003770163	0.002847103	-0.005081833	0.001100433	0.001641312	0.00080032	0.002482995	0.000599758	0.000113969	0.000940825	0.00109917	-0.005046836	0.001946621	0.000991507	0.00020097	0.000240456	-0.004336774	0.001170529	-0.000276253	0.000708382	-0.000303947	0.000533982	-0.000666612	0.000892603	0.000475778	0.000109447	0.001582877	0.000476819	-0.003431859	0.002011008	-0.000378948	-0.000290677	-0.000403965	-0.002391778	-0.000311258	0.000156908	0.000772065	-0.000642866	0.000414501	0.000915436	0.00016501	-0.000403242	-0.000657536	0.000948827
Creg1	0.000879391	-0.001783543	-0.000105408	0.001455498	0.001289064	-0.00363363	0.001017068	0.001666146	-0.000574736	-0.000308612	0.000608413	-0.003973182	-0.003333217	0.0014749	0.002669401	-0.000478529	0.003142443	-0.001461525	-0.002782573	-0.001897412	0.001386635	0.001682893	0.000645583	0.001880909	0.000644593	0.000132898	-0.002306124	-7.59E-05	0.000258022	0.00061088	0.000147142	0.000372455	-0.000180893	5.54E-06	0.000199463	1.65E-05	9.20E-05	0.000478303	0.000487209	0.000812135	-0.000212075	2.12E-05	-0.000831615	-0.000901004	-0.000468634	2.87E-05	0.000209247	0.000197388	3.91E-05
Crem	-0.000894979	0.002124697	-0.000229719	-0.000485797	-0.000335021	-0.000308406	0.000394545	0.000266826	-0.000897281	-0.000576222	-7.16E-07	0.00032245	0.000403279	-0.000155367	0.000133596	-0.000233917	0.000776961	-0.000309958	-0.000226247	-0.000833748	-0.001137197	-0.000106168	-0.001038993	-0.0001683	0.00364217	-0.000550554	-0.001176904	0.002414875	0.002054213	-0.000498829	-0.000256125	-0.000182551	-0.000617427	0.000395813	0.00086386	0.001140044	-0.000427125	-0.000970291	-0.000617885	-0.000265901	-0.00021056	6.38E-05	-0.000260181	-0.000788774	0.000131648	-0.00125328	0.004499071	-0.000651337	-0.000924735
Crtc1	0.000745399	0.000127308	0.000431567	0.001009347	0.001217451	-0.003022284	-0.000571571	0.001153643	-0.000339016	-0.00071341	0.001019066	0.001526234	0.000945897	0.00053051	1.04E-05	0.000193546	-0.000497711	-0.000241738	0.000528923	-0.000373832	0.000499781	-0.0004569	0.000445628	-0.004081375	0.00052903	-2.42E-05	0.000231494	-0.000152682	-9.65E-05	3.97E-05	2.19E-05	0.000187435	0.000171674	-0.00036093	0.000469917	0.000467697	-0.000507202	9.84E-05	0.000716727	0.000348219	0.00033159	0.000333357	-0.000451068	-0.000482361	0.000420034	0.001064591	7.14E-05	0.000584211	-0.000474713
Crym	0.000390616	-0.003032568	0.002731861	-0.003529455	0.002555596	0.002188157	-0.001601124	-0.00164604	0.003908736	0.000966937	0.002262756	-0.000508662	-0.001028771	0.000823265	-0.001288357	-0.002154857	-0.000703768	-0.000247102	-0.001152011	-0.00088563	0.001213121	-0.001615663	-0.002940809	0.00206485	0.001552458	0.003925956	0.00167634	0.00045516	-0.002671967	-0.001465419	-0.001978373	-0.001730087	0.003208752	0.00028114	-0.00138948	0.001003909	-0.003151831	-0.002020097	-0.000794554	0.003399295	-0.004371732	-0.002247666	0.006400121	-0.004171394	-0.002423353	0.001644765	0.000929656	0.003467788	0.003723215
Csdc2	-0.000495466	-0.000399985	-0.000601229	-0.000429758	-0.000204617	-0.00029035	-0.000107208	-0.001444844	0.000533995	-3.70E-05	0.000260847	-0.000275371	-0.000224834	8.33E-05	0.000580692	0.000956216	0.000260915	0.000478494	-0.000290044	0.000364821	-0.000155985	-0.000313075	0.000135548	-0.000215164	8.79E-05	0.000182905	0.000208181	0.000145839	-0.000298315	-0.000471249	-5.71E-05	-0.000393387	8.88E-05	-0.000877313	6.90E-05	-0.000104769	-0.000786091	-0.000407398	-0.001108314	-0.00150465	0.005512102	-0.001676829	-0.000404055	-0.000648136	0.003355105	-0.001414651	0.0001275	-0.001703379	0.003704247
Csrp2	0.000788725	0.000448629	-8.33E-05	0.000409156	0.000419726	-0.000401585	0.001389474	0.001890092	0.002973221	0.000488813	-0.004027393	0.002950349	-0.001957531	0.00243014	-0.001299784	-0.003103217	-0.003575852	-0.000645621	0.000523114	-0.001402956	-0.001310853	-0.00149716	0.000794576	0.000690626	0.000994257	-0.000523489	0.001126894	-0.000243974	-0.000499299	0.000588167	0.000731056	-7.71E-05	1.42E-05	0.000579372	-0.000741412	0.000511353	9.30E-05	0.000880674	-0.000161246	0.000520923	-0.00061006	-0.001031625	0.000526104	0.000545069	-0.000405687	-0.000401101	2.43E-05	-6.23E-05	0.000308034
Csrp3	-0.00032031	-0.000875762	-0.00032121	-0.000643327	-0.00034105	0.000400464	-0.002276317	-0.001356599	0.003486668	0.003840467	0.001937163	8.14E-05	-0.000698729	-0.003638707	-0.000404653	0.000836415	4.91E-05	-0.000514747	-0.000338716	0.000367576	0.002331152	-0.001401852	-0.00121835	-0.000813983	-0.000469651	-0.000534451	7.18E-05	-0.001900008	-0.000423569	-0.000718562	-0.000550926	-0.001116548	-0.000182882	0.001014713	-0.001652432	0.002662515	-0.000239585	-0.001027898	0.003468122	0.000965193	0.002439675	-0.000991303	-0.003040502	0.003974958	-0.00036447	-0.001686305	0.002713367	0.00529868	9.94E-05
Ctcfl	-0.000608694	-0.000675251	0.000113165	-8.20E-05	0.000119112	-0.000274526	-0.000210618	-6.36E-05	0.000298434	-0.000216307	0.000153873	0.000318081	-0.00025485	-0.000201208	-0.00010904	0.000541837	0.000248658	-0.000215988	-3.02E-05	-0.000307636	-0.000731347	-0.000348698	3.76E-05	0.000364603	-0.000505533	-0.000324886	0.003238681	0.00026279	0.00011992	7.22E-05	-2.85E-05	0.000142057	-0.000210888	4.00E-05	0.000302536	-0.000480191	-0.000127169	-0.000309304	-3.95E-05	-0.000211053	0.000200182	-0.00023307	6.50E-05	0.000355038	-0.000149629	-1.43E-05	-9.64E-06	-7.50E-06	0.000279308
Cux2	0.001466412	0.00013616	-0.001072364	-0.001439576	0.002603579	-0.001350482	0.000719367	-0.001468647	-0.001268836	0.000644646	-0.001184803	-0.000389459	0.00011653	0.001852096	-0.000206769	-0.000134752	-0.001335818	0.003731938	-0.001131669	-0.003619263	0.000291986	0.001416131	0.001321479	0.00117364	-0.002109233	-0.002175329	0.001770893	-0.000538034	-0.000661803	-5.98E-05	-0.000428516	-0.000706011	0.003336565	-0.000337616	-0.000903261	-0.000163776	-0.00118286	0.00114419	-0.000649848	-0.001556032	0.005385993	-3.35E-05	-0.000971479	-0.001809196	-0.001182829	-0.002029084	0.002686998	-0.001231806	0.004921695
Dach1	-4.77E-05	-0.001253629	-0.001447063	-0.000577289	-0.000449324	-7.98E-05	0.003097329	-0.003336686	0.003428034	-0.001391064	0.003755193	-0.00069252	-0.00109138	0.000108949	-0.001305837	-0.000465525	-0.001453402	-0.000211541	0.00022984	-0.000277263	0.002684042	-0.00071299	1.20E-06	-0.000844245	0.00022261	-0.000438362	-0.000403466	-0.000573115	-0.000983477	0.00542439	-0.002659045	0.000144087	5.62E-05	-0.000373424	-3.81E-05	-0.000441564	-0.000852461	-0.00073952	-0.00065088	-0.001637534	0.00380095	-0.000105372	-0.000283363	-0.00175597	-0.000701385	0.002649378	-0.001543811	0.002896206	0.00213789
Dbp	-0.00140527	3.56E-05	0.000133473	-6.34E-05	0.000243344	0.000697072	0.000623982	0.001506691	0.000368247	-0.000116286	3.33E-05	-0.006804165	0.002239747	0.000194233	-7.35E-05	-7.59E-05	7.63E-05	0.000410728	2.80E-05	-6.75E-05	0.000644886	-0.000134079	0.000167876	0.001794571	0.00015193	0.000119478	-1.16E-05	0.001998479	-0.00310071	0.000333059	0.000177758	0.000240829	3.82E-05	0.000264277	0.000425611	-0.00274844	-0.000377212	0.000189541	0.000566667	0.0001715	0.000365946	-0.000161969	0.000938778	-0.000390235	-0.000217368	-0.000141356	-0.000271006	-0.0005272	-5.77E-05
Dbx1	-0.000134595	-0.001388786	0.000101776	-0.000499718	-0.000743168	0.000659877	3.84E-05	-0.001280744	-0.000758591	0.004617541	0.000107454	-0.000237631	-0.000530107	-0.004067479	-0.000605485	-0.000516448	-0.000224259	0.002244716	-0.002748444	0.003899972	0.001211485	0.002582806	-0.000852819	0.000562083	-0.00049008	-0.000656577	-0.00139092	-8.22E-05	-0.000325305	-0.000332352	-0.000142728	-0.000580066	0.000112652	-0.000374147	0.000522318	-0.000117512	-0.000499255	0.000746024	-0.0003284	-3.81E-05	0.000360599	0.000762405	0.000951628	-0.00055714	2.33E-05	-6.54E-06	-0.000209794	-0.000358459	-0.000139936
Dcc	-0.000661085	-0.000248372	-6.42E-05	-2.88E-05	-0.000926875	-0.000344567	-0.000372589	-0.000770337	0.000156626	-0.000125742	-0.00019534	-0.000443413	-6.19E-05	0.000233135	0.000219994	0.000386627	0.000126282	-0.000268092	0.000187267	0.000115636	-3.10E-06	3.23E-06	-0.00029728	0.000370991	0.000208934	7.23E-05	-0.000185804	-2.42E-05	-0.001010294	-2.17E-05	-0.00021602	-0.000180948	0.000131684	-0.000191037	-9.08E-05	-0.000364262	-0.00043668	7.53E-05	-0.0011681	0.000211217	-0.000176967	-2.48E-06	0.000912379	-1.04E-05	1.84E-05	-0.000130487	4.47E-05	-0.000277212	-0.000304499
Ddit3	0.000543427	0.000529482	0.001059614	-0.001704653	-0.000932908	-0.002089839	0.001051497	0.00030654	0.001720459	-0.004577417	0.000660728	0.001073876	-0.000823429	0.002384094	-0.00014438	-0.000201952	0.000356047	-0.000371964	-0.000206233	0.000142327	-0.000247569	0.000251247	0.001410233	0.000649597	0.000400167	0.00091515	0.000656697	0.001218355	-9.66E-05	0.002621088	-0.004844676	0.001718301	-0.000290875	0.00147088	0.001813667	-0.000617236	-0.000695626	0.000233984	-0.00278935	0.000580852	0.000784768	-0.004111867	0.001374244	0.000985373	0.002263805	0.00148127	-0.004377975	-0.003715104	0.001440933
Ddx1	0.000362366	0.00043498	0.00017257	-3.00E-05	3.61E-05	6.20E-05	0.000104413	-0.000119981	-9.42E-05	0.000142324	-2.75E-05	3.92E-05	9.50E-05	0.000767069	0.000121155	-0.000131007	-0.000455856	0.000519071	2.12E-05	0.000175034	-0.002581446	0.000679524	5.27E-05	0.000225296	0.000255279	5.33E-05	0.000350268	-2.49E-05	2.54E-05	-8.71E-05	-0.000192122	-5.79E-05	-4.28E-05	6.24E-06	-0.000192917	0.000499353	-2.52E-05	8.22E-06	-4.37E-05	1.64E-05	3.32E-05	-0.000108242	-5.90E-05	9.17E-05	5.74E-05	-0.000155694	-7.93E-05	9.08E-05	-6.28E-05
Deaf1	-0.00117092	-0.002181212	-0.000287427	-2.54E-05	0.000428554	0.000566632	-0.000132565	-0.000413438	-0.000130333	0.000764568	-6.75E-05	-0.00051672	0.000670734	-0.000287484	1.23E-05	-0.000566123	-0.000322313	0.000582713	-3.46E-05	0.000415387	0.001314719	0.000321088	-0.000327541	-0.00023957	0.000917707	0.000857483	-0.002853727	-0.003123533	0.001829107	-0.000441546	0.000102076	-8.74E-05	0.000423712	-7.30E-06	-0.000256752	-0.002296869	0.000160857	0.000511419	-0.000337875	0.000283654	0.000292486	-5.47E-05	0.000754848	5.91E-05	0.000677264	0.000710028	0.000574685	7.50E-06	0.000216548
Dlx1	-0.000446249	0.000162981	-8.78E-06	-0.000389452	7.79E-05	-0.000585106	-0.000527998	-0.001954653	0.000240487	-0.000476939	-0.000546561	0.00623176	-0.002453352	-0.000213907	0.00014179	0.000692923	-0.000198548	-0.000453275	0.000260977	6.81E-05	-9.76E-05	-0.000283271	0.001225043	-0.001571378	-4.90E-07	-8.09E-06	0.000548428	0.000258228	-0.000351157	-0.000118055	0.00014887	0.003722629	-0.000786702	-0.000437169	-0.002673628	7.08E-05	-0.000289251	0.0005623	0.003011275	-0.000569267	-0.000101786	-0.00088019	0.000212199	0.000340833	-0.000208045	8.74E-05	-7.24E-05	0.000206359	0.000354756
Dlx2	-0.000491523	-0.000105456	-5.33E-05	-0.00017033	-0.000275514	-0.000388151	-0.000207423	-5.46E-05	0.000631227	-3.29E-05	-0.00049129	-0.000478627	0.000228935	-0.000311516	-8.48E-05	0.000310042	-0.000203623	-0.000225263	0.000153046	0.000148272	-0.000294731	-0.000168183	0.000438683	-1.62E-05	-0.000330013	0.000219608	4.93E-05	0.000480452	-7.14E-05	-0.000288643	7.21E-05	-0.000918048	-0.000119854	0.003987373	-0.001724864	-0.000402996	-3.53E-05	3.44E-05	0.00404054	-0.000440425	0.000314306	-0.001429166	0.00065771	0.000102714	-0.000910631	0.000242392	4.83E-05	0.000297129	-0.000226305
Dlx3	-0.000581592	0.000718848	0.002511935	0.002372756	-0.000248553	-0.001012703	-1.17E-05	0.000302879	-0.000624383	0.001594607	-0.000791326	3.32E-05	8.34E-05	0.000917258	0.000558947	-0.000809582	-0.001588813	0.003612653	-0.000807868	-0.002481127	0.000406218	-0.001701827	-0.001486728	0.000246991	0.000792817	-0.00040032	0.00112696	-0.001014403	-0.000546761	-0.000795234	-0.000560353	-0.000284359	-0.001043541	0.002685586	-0.000811811	0.002675846	-0.000521902	-0.000402286	4.94E-05	-0.000168213	0.000798504	-0.000633671	-5.74E-05	0.000217812	-0.001254026	0.000142077	-0.00026601	0.0003255	-0.000823133
Dlx4	-0.000362366	-0.00043498	-0.00017257	3.00E-05	-3.61E-05	-6.20E-05	-0.000104413	0.000119981	9.42E-05	-0.000142324	2.75E-05	-3.92E-05	-9.50E-05	-0.000767069	-0.000121155	0.000131007	0.000455856	-0.000519071	-2.12E-05	-0.000175034	0.002581446	-0.000679524	-5.27E-05	-0.000225296	-0.000255279	-5.33E-05	-0.000350268	2.49E-05	-2.54E-05	8.71E-05	0.000192122	5.79E-05	4.28E-05	-6.24E-06	0.000192917	-0.000499353	2.52E-05	-8.22E-06	4.37E-05	-1.64E-05	-3.32E-05	0.000108242	5.90E-05	-9.17E-05	-5.74E-05	0.000155694	7.93E-05	-9.08E-05	6.28E-05
Dlx5	-0.000775335	-0.001032746	-0.000596963	-0.000221319	-5.06E-05	-0.000273231	-0.000410804	0.000326372	0.000424363	0.000203392	-0.000409761	0.000322762	0.000552202	-0.00117207	-0.000439992	-0.000749861	-9.64E-05	-0.000366132	-0.000185512	-8.15E-05	-0.000263467	-0.001039868	-0.000180783	-0.000489915	0.002100688	-0.001521651	0.00197749	-0.000695749	0.000143396	-0.000282271	0.000343619	-0.001304529	0.003892053	0.003212895	-0.0020694	-0.001554559	0.004401943	-0.001891365	-0.000548515	-0.000522391	0.000450471	-0.0016583	0.000573757	-5.56E-05	-0.000613331	8.68E-05	0.000180644	0.000608977	-0.000606666
Dlx6	-0.000697707	-0.000202906	9.78E-05	8.25E-05	-0.000216949	-0.000168404	-4.43E-05	-4.12E-05	-6.91E-05	-4.41E-05	-0.000485184	0.000128132	-4.06E-05	0.000115935	-0.000108717	0.000232309	0.000328165	-0.000349256	0.000153228	6.09E-05	-0.000255194	0.000140268	0.00010783	-1.11E-05	0.000145434	-0.000115288	-6.34E-05	-0.000315675	-0.000656883	0.000429116	7.46E-06	0.00010444	-3.20E-05	6.53E-05	0.000250785	-0.000831286	-0.000297945	-0.000130163	-0.000309583	4.76E-05	5.96E-05	-5.87E-05	0.000335992	0.000171787	0.000114771	6.84E-05	-3.34E-05	8.34E-05	6.13E-05
Dmap1	0.00010943	0.000868198	0.000503519	0.000187573	0.00060375	-0.000348137	0.000237865	-0.000736677	0.000213162	-0.00042394	0.00015045	0.000172053	0.000199344	9.94E-05	-0.000197833	0.001800763	0.000291363	-0.000454501	-0.000395065	-0.000220374	0.000749603	0.00019737	-0.000534596	0.000621058	-0.003811273	0.001231193	0.001220387	0.001168548	0.000297635	0.000726189	0.00053317	0.000258382	-0.000302388	-0.000393797	0.000947118	-0.002449448	0.003323894	-0.005372577	0.000644644	0.000905937	0.000333948	-0.000863685	0.004261096	-0.005052112	-0.001042019	0.000592165	0.000701727	0.001361192	-0.0008512
Dmrt1	-0.000662399	-0.000292533	0.000101827	-0.0012564	-0.001325206	0.003980506	6.18E-05	-0.000122148	0.000202147	0.000163747	-0.000154628	-0.000213653	8.07E-06	-0.00019142	5.83E-05	0.000604387	-1.15E-05	7.83E-05	-0.000226353	0.000329201	-0.000360023	-0.000102501	-0.000226955	-0.000384848	-1.31E-05	0.000114614	-0.000191453	0.000195482	-9.34E-05	-0.000166033	-0.000113576	-0.000140395	8.43E-05	-7.39E-05	-0.000102647	-0.000306999	-0.000111812	-7.83E-05	-0.000279975	-0.000302888	1.68E-05	1.10E-05	0.000119114	0.000501039	-0.000226671	-2.31E-05	0.000261081	-1.66E-05	0.000178002
Dmrt2	-0.000395218	0.001877965	0.000112649	0.000187054	-0.000958265	-8.71E-05	-0.000412676	0.000473358	7.01E-05	-8.96E-05	-6.46E-05	-0.000287871	0.000167473	-0.000448563	-0.000115807	0.000267246	-0.000539684	-0.000491013	0.000776184	-0.000119405	-0.000876523	-0.000518409	0.000188118	-0.000297072	-0.000224623	-0.000677647	0.002650558	-6.71E-05	-0.000215065	-0.00051794	0.00014	-0.000455436	-0.000789849	-0.001029165	-0.000942966	-0.000819386	-0.000738455	-0.000871995	0.004114315	-0.001601426	-0.00095163	0.002150296	0.00422031	0.003011172	-0.002811726	-0.000153964	-0.001015863	-0.001073299	-0.000747996
Dmrt3	0.001032111	0.000313189	-0.002275085	0.001867321	-0.000136749	0.001859799	-0.000747312	-0.001222183	0.005431504	0.001046892	-0.004587404	-0.001953053	0.003919569	1.13E-05	0.001347515	0.002881484	-0.004769509	0.001660138	0.002152743	-0.001101812	-0.000997381	-0.000112523	0.001549188	-0.002593393	0.00030454	0.00142423	-0.000294501	0.00247069	0.00230685	-0.00421157	-0.001295241	-0.000546257	-0.002990666	0.000133753	-0.00276122	0.00039403	0.002115305	0.001814721	0.000581433	-0.002846409	-0.000862148	-0.002220715	0.003663883	0.002388167	-0.001005864	-0.001371387	0.000176118	-0.001133181	0.000288308
Dmrta2	-9.65E-05	0.000301714	-0.002298623	0.002984112	-0.001344166	-0.000979858	0.000419775	-0.001080408	-0.000824839	0.000328326	-0.000438007	-0.000189956	0.000430646	0.000221091	-0.00050892	-0.000751232	-1.52E-05	0.001399107	-0.003403114	0.002456304	0.000147399	0.001263463	0.001161913	-0.000191164	0.002113489	0.004141039	-0.003198403	-0.000710507	-0.000604549	-0.002173535	-0.000460396	-0.00139414	0.003052668	0.000133273	-0.000599372	0.000350602	-0.002539422	-0.001197132	-0.000336153	-0.001693647	-0.000666066	-0.000161188	0.000384239	-0.000431474	0.000926415	-0.000789634	0.002198209	-0.000123187	-0.000534998
Dmrtb1	0.001837223	0.002076	-0.000105859	-0.000218607	-0.000616587	-0.0001293	4.78E-05	-0.00042635	-0.000827622	0.004309828	-0.00061478	-0.000134401	0.000240583	-0.003151025	-0.000683773	-0.000574973	0.000100919	-0.001630968	0.000219818	-0.000514868	0.001788657	0.003852845	-0.000524542	0.000441776	-0.001174797	-0.000863136	-0.001372814	-0.000203207	9.27E-05	-0.000343133	0.000289984	-0.000257892	-0.000396072	-6.83E-05	0.000466582	-0.000275361	0.000224313	0.000554601	0.000134139	-0.00013059	-2.53E-05	0.000744112	0.000440785	-0.000575759	4.61E-05	-0.00064859	-0.000302027	0.000540199	-0.000240034
Dmrtc2	-0.000127395	0.001992002	-5.13E-05	3.47E-05	7.34E-05	-7.98E-05	0.000256352	0.000644253	-0.000492725	-0.000676877	-3.65E-05	-0.000288059	-0.000134149	-0.000914578	0.000361689	0.000914713	-0.001150939	0.004289393	-0.00078684	-0.001803488	0.001631559	-0.001183849	-0.00025759	-2.64E-05	-0.000794283	-6.85E-05	-0.001218183	-0.000804522	-0.000681251	-0.000145803	2.83E-05	0.000184129	-0.000103913	-0.000255593	-0.000130268	0.00297607	2.76E-05	-0.000284984	6.29E-05	-6.74E-05	0.000124914	8.40E-05	-0.000292664	-0.000411843	-0.000175577	-0.000241643	0.000375473	0.000242345	-2.52E-06
Dmtf1	0.00031979	-0.002210231	0.000239532	-0.000336506	0.000144554	-4.25E-05	-0.000565547	-0.00031496	0.000798939	-0.00149405	0.000637233	4.55E-05	-0.000619296	-0.00226426	-1.14E-06	-0.00063742	0.000351721	0.000852671	-8.34E-05	0.001140474	0.001024124	0.000356611	0.000909742	-0.000571316	0.001773902	-0.00329239	0.001010025	2.00E-06	-0.000601366	0.002240592	1.27E-05	0.000591104	0.001184513	-0.000380153	-0.000178547	0.00018	-0.003950445	0.002653864	0.000389172	-0.003720252	0.001364964	0.00043594	0.000355352	0.001114556	0.000483941	0.00046409	0.000450533	-0.000248384	7.00E-05
Dnajc1	0.000623082	0.00104706	0.000637262	0.00237803	-0.001594665	-0.002802782	-0.000763133	0.001226483	0.001000171	-0.002046438	0.001320472	0.000301396	-0.000623768	-0.002122944	-0.000441799	0.000237632	0.000526623	0.000995934	-0.000496466	0.000395966	-0.001967067	0.001179913	-0.003717353	0.000877315	0.001128479	0.000622864	0.000630857	-0.000538144	0.000966719	0.000194619	-0.000288502	-0.000201042	0.000277567	0.000402566	0.000623823	-0.000232691	0.00073583	-0.001061811	0.000533275	-0.000262007	-0.000317406	9.79E-05	0.000183026	0.000183325	0.000172298	-0.000308968	0.000716772	-1.98E-05	-0.000651468
Dnajc2	-0.000280794	-0.000732554	-0.001206143	-5.16E-05	0.001131273	4.67E-05	0.001071167	-0.001283161	-0.000837829	0.003853989	-0.001798506	-0.000924729	-0.000651582	-0.00440246	0.001803254	0.003732543	0.000514182	0.001983039	-0.000892954	0.002725246	-0.000456725	-0.003364942	0.001401111	0.000472091	-0.001558581	0.000244853	-0.000340734	0.000975231	0.000141269	-0.00030508	-0.00237595	8.14E-05	0.001689809	0.001842986	0.0011483	0.001344186	-0.00035119	-0.000837938	0.00037078	0.001864516	0.003381045	-0.00212762	-0.001462042	-0.001751231	-0.001991713	0.000952779	0.002374892	-0.002425185	0.00403011
Dnmt3b	0.000793306	-0.00073385	-0.001116054	0.001336271	0.001415791	0.000884532	0.001601053	0.000758258	0.001059804	-2.79E-05	0.001832974	0.004677788	-0.004853646	0.00176397	-0.002692163	-0.00251313	0.002265241	-0.004527648	0.003485215	0.004342478	-0.001143553	-0.000795126	-0.002555703	-0.003377937	0.003881506	-0.000437019	-0.000741863	-0.000719744	0.002804333	-0.000875931	-0.000194374	-0.001161672	-0.000235429	-0.000717438	0.000121018	-0.000803177	-0.000333801	0.00110278	-0.001405358	1.36E-05	0.000628344	0.00052225	-6.36E-05	0.000504828	0.000808376	0.00052867	-0.000465489	-9.89E-05	-0.000776529
Dpf1	-0.000521669	0.001587857	-0.000420881	-0.002213309	0.00265146	0.002539864	0.000127232	0.000864572	7.21E-05	-0.001065754	-0.000163957	0.000361254	0.000397646	-0.000838013	-0.000135293	0.000350207	-0.000233809	-0.000796305	-0.000227126	-0.000298269	0.002046978	-0.001451495	-0.000767559	-0.001418159	0.003897676	-0.000362903	-0.001623234	0.000261489	-0.000396972	-0.001089584	0.000558678	-0.000542406	-0.000205537	-0.000404279	0.000571335	-0.000252887	-0.001115722	0.000365261	-0.00025299	0.00014766	0.000383804	-0.0001139	3.76E-05	-0.000457189	-0.000332895	-3.34E-05	-0.000575982	-8.07E-05	-0.000634836
Dtx1	-0.001155554	0.000766666	0.003158833	-0.00242552	0.001992422	0.002079799	-0.000496674	-0.001787128	-0.001357578	0.002264538	-0.002804946	-0.003250771	0.004568605	0.000677691	-0.00381221	-0.002769337	0.004086708	-0.001096766	0.001131495	0.000552992	0.00013989	0.002140466	-0.001386569	0.004223012	-0.002765895	0.004160558	0.000896414	-0.001691673	-0.001211714	-0.003676335	0.004353594	-0.000631516	-0.001444557	0.000409944	-0.000635566	0.002458781	-0.001442739	-0.002489849	-0.000455847	-0.000940099	-0.000778644	0.000496855	-0.001065213	-0.000159282	0.000143808	-0.001298268	-0.001683902	-0.000307622	-0.000428131
Duxbl	0.001320627	-0.000299251	0.000191509	-0.000568371	0.002750421	-0.001515936	-8.20E-05	-0.000367635	-0.001215326	-0.000605491	-0.000400707	-0.000202533	-0.001844238	0.000706366	0.0064177	-0.001509345	-0.000381379	3.41E-05	-0.000112374	-0.000120886	-0.000300216	-0.000400452	-8.69E-05	-3.23E-05	0.000483036	-0.000271159	-0.00028546	-0.000732302	-0.001167385	0.000441441	-9.14E-05	0.000560943	0.000153578	-0.000607344	4.30E-05	-0.000240332	-0.000783969	0.000221976	-0.000622176	0.000834192	0.000641634	-4.35E-06	-0.000202297	-0.000297172	-0.000206336	0.000280911	-0.000247352	-0.000264519	4.97E-05
E2f1	0.000900402	-0.000958705	-0.002280691	0.001276439	-0.000314338	0.000518917	0.000911518	-0.000633519	0.001429226	-0.000775042	0.000974254	0.002567352	-0.00423644	0.000846991	0.002494368	0.00375654	0.000342031	0.002880595	-0.00368943	-0.00093948	-0.001195639	-0.002542321	8.53E-05	-0.002268199	0.002834806	-0.00154659	-0.001466552	0.000987007	-0.001943052	-0.000645736	-0.001621952	0.000551172	0.000561801	0.000349049	0.001328943	-0.000611357	0.003471946	-0.001819484	0.000249024	-0.000659534	2.22E-05	0.003072107	0.005952807	-0.003648295	-0.001822286	0.000696709	-0.000974826	-0.001711857	-0.002300828
E2f2	0.000943631	-0.000602516	-0.000745041	-0.000889705	-0.000521845	-0.001588099	-0.002376796	0.003167522	-0.003765121	0.001266876	0.001453883	8.69E-05	0.002042537	0.00033016	-0.004066328	0.004040539	3.00E-05	0.001711648	0.003121035	-0.004717515	0.001290675	-0.001479322	0.002785821	0.001548186	-0.002143543	0.000719045	0.002929921	0.000384162	-0.000323275	-0.000724899	-6.37E-05	2.34E-05	-0.000817407	-0.001008516	-0.001856156	8.40E-05	0.00075973	-0.000336085	0.00362887	-0.000824313	6.31E-05	-0.001034305	-0.000733284	0.000857752	-1.91E-05	-0.000288244	-0.00172049	0.000530301	-0.000454847
E2f3	-0.001480706	-0.000280389	-0.001155208	0.00055001	1.06E-05	-0.000451323	0.001304399	-0.000654277	0.000229969	0.001583316	0.000950226	0.004148464	-0.002913958	-0.002243085	-0.001645039	-0.001854477	0.004112672	-0.003241766	-0.002591443	0.001670274	-0.000514757	0.003900132	0.001635994	-0.002423847	-0.00032723	-0.000524019	-0.000131061	-0.001952175	0.00047537	-0.000565973	-0.001326528	0.000233598	0.002145634	0.002659787	0.000420966	0.002427998	-0.001340089	0.00014221	-0.000689779	0.004963695	-0.002340955	-0.000764264	-0.000186652	-0.001353467	-0.000316038	-0.00219716	-0.000981187	0.000841388	-0.00027871
E2f5	0.000620834	0.002071091	-0.002017231	0.002249571	0.000242365	0.000240955	-0.001166167	0.000292373	2.47E-05	-0.000516399	-0.000429274	-0.000440985	-0.000241604	0.001318446	0.000239755	-0.000721778	-0.00071197	-0.000638768	0.000228315	0.000892214	-3.09E-06	0.00053537	-0.001374705	-0.001008169	-6.67E-05	-0.000689031	-0.001244635	0.00216377	-0.003463583	-0.001083334	0.005157574	-0.002630084	-0.000945334	0.000257718	0.005421316	0.002066386	-0.000532274	-0.002124848	-0.003040076	0.000441434	-0.001085112	0.002817731	-0.002209461	-0.00157321	0.001414936	0.002562317	-0.001589815	-0.003094819	0.000103986
E2f6	-0.001797697	-0.0012947	3.92E-05	0.000925753	0.000113991	5.14E-05	-0.000447394	-0.000106068	0.000168844	0.000627836	-0.000275131	0.002288663	-0.006572662	0.002486869	0.002434532	0.001703015	0.000825448	-0.001956894	0.004051473	-0.002592551	-0.000566969	-0.002100972	0.000314716	0.000878768	-0.003265135	0.00041922	-0.000828808	0.000127211	-1.56E-05	0.000775316	-0.00034192	2.71E-05	0.000137085	0.00047495	-0.000951989	0.000813426	0.000637368	0.000204934	-0.000475577	0.000279202	-0.000786481	-0.000433904	-0.000783642	0.000743719	-0.000113997	0.000458444	0.000544193	-4.09E-05	0.00027489
E2f7	-0.002011997	0.000856977	0.001064459	0.000252996	-0.000483211	0.000292035	0.001126864	0.001066284	0.001022036	-0.000198607	0.001384715	0.004537939	-0.004849401	-0.0010957	-0.004707008	0.002835756	0.000230134	-0.001563741	0.00148474	0.002825198	-0.000164503	0.00099231	0.000149819	-0.004339126	0.001123581	0.003564419	0.000568527	0.001996902	-0.001987649	0.001668512	0.002029091	-0.004276005	0.000507174	0.000244618	0.002453916	0.00025736	-0.004139902	-0.004074331	0.001024626	-0.001517506	-0.00207244	0.003631984	0.002645001	0.003178833	-0.001639464	-0.000443732	-0.003444612	-0.001348423	-0.00152546
E2f8	-0.001678297	-0.000765408	0.002116645	0.000221062	0.000257526	-0.000286077	0.001908375	-0.000932297	0.000285414	0.000440253	0.000409822	0.001522006	-0.003091954	0.001016594	-0.001530063	-0.001874805	0.002154527	0.001838095	-0.003204599	-0.000633051	0.002005356	-0.00025251	2.44E-06	0.002894272	-0.001194595	0.000529429	-0.000595772	-0.000557479	0.000966924	-0.002829595	0.004522569	-0.002640368	-0.001988771	0.001640421	0.002311335	-0.00142883	0.000557076	-0.000446282	0.000348273	0.000559605	-0.000479274	-0.001557751	0.000113013	0.00052052	-0.000384385	-0.001152909	-0.000830291	-0.001348809	-0.000909287
E430018J23Rik	-0.000394321	-6.55E-05	-0.000177862	0.000260815	-0.000218692	-0.000212421	-9.07E-05	0.000243261	9.88E-05	0.000131075	-9.54E-05	-0.00062127	-4.73E-05	-0.000150581	-0.000184504	4.99E-05	-0.000371148	-0.000102333	0.00047771	-9.45E-05	-0.000348477	0.000237025	-0.000118384	0.000156704	7.94E-05	-2.76E-05	-0.000362768	7.74E-05	-3.79E-05	0.000241269	0.000105937	7.11E-05	-0.00010265	-0.000720631	0.000365769	-0.000181393	1.25E-05	0.000274208	-0.000250179	-0.000110447	-0.000284085	-0.000278071	0.000607809	-0.000195322	0.00028969	0.000149688	-0.000277743	0.000132965	-0.00089457
Ebf1	-0.000215534	-0.00083343	-0.001710738	0.00021131	-0.000600828	-0.001211141	-0.003940556	0.006007647	-0.001780088	1.90E-05	-0.000481561	0.001710794	0.005220803	-0.00021921	-0.001912274	-0.0025679	-0.001662	-6.84E-05	0.000472588	-0.001225543	-7.44E-05	-0.001003049	-0.0012879	-4.61E-05	1.36E-05	0.00054841	-0.000565531	-0.003264478	0.002705573	0.003055145	-0.004430239	-9.97E-05	0.001703526	-0.002188691	0.001254872	0.001615723	0.000535392	0.001420931	0.001006416	0.000731562	-0.00047029	0.001328057	0.000145459	-0.000500461	0.001284784	0.003210986	-0.001793854	0.001571761	-0.003115149
Ebf2	-0.000479036	-0.000204047	-0.000143817	0.000113338	2.58E-05	-0.000372009	-5.97E-06	-3.30E-05	0.000396258	2.32E-05	-0.000557561	-8.56E-05	-7.87E-05	-0.000214127	-0.000254975	0.00061224	0.00039747	-0.000149338	0.000264226	4.14E-05	-0.000335205	-1.03E-05	0.000308023	-0.000380347	3.77E-05	3.02E-05	-0.000310653	0.000113673	0.000175945	0.000233296	-5.06E-05	-0.000375298	-2.51E-05	-6.59E-05	8.70E-05	-0.000269422	-2.44E-05	-7.26E-05	-0.000224261	-0.000469797	6.66E-05	-0.000337178	0.000630771	-0.0001106	-7.68E-05	-0.000340053	1.43E-05	-0.000107182	0.000267486
Ebf3	0.000102497	-0.001148065	-0.001693816	-1.50E-05	-0.001237151	-0.001377797	-0.000949818	-0.000485008	-0.000492727	-0.000118714	0.000786685	-0.000956231	0.000293215	-0.00018665	-0.000154318	-0.002646026	-4.37E-05	-0.000298774	0.001044	-0.000867756	-0.000765049	0.00325979	-0.001226985	1.68E-05	-0.000669203	-0.000597487	0.001877825	-0.001553385	0.002223553	0.00135519	0.001509944	0.000862921	0.000734542	-0.002132244	0.001149264	0.000975465	0.000257002	0.000641705	0.000774824	0.001093546	0.001758707	0.002773914	0.002408654	-0.000661951	-0.003056617	-0.001649111	-0.001111728	-0.003513868	-0.000593853
Ebf4	-0.000428852	-0.000275151	-0.000255412	-4.22E-05	-0.000503559	-0.00029199	0.000120463	-0.000309575	0.000414737	-0.000284713	-0.00028713	2.24E-06	-7.50E-05	9.82E-05	-0.00010695	0.000439652	0.000480315	-0.000227695	0.000468916	6.74E-05	-0.000362387	8.18E-05	0.00027373	-0.000298623	0.00026636	9.75E-05	-0.000435847	0.0001954	-0.000131327	-1.18E-05	-7.25E-05	-0.000243292	9.66E-05	-0.000350034	-0.000191554	-6.93E-05	-0.000392946	4.54E-05	-0.000575296	-6.31E-05	7.96E-05	-0.000148223	0.000689215	-0.000431778	-0.000242462	-0.000367171	-0.000169256	-0.000313091	-5.74E-05
Eed	0.001207939	-0.000283994	0.000135564	-0.00148653	-0.001627598	0.003647426	0.000423674	-0.000137526	-0.00241932	-0.000484297	0.004882398	-0.000180474	-0.000481817	0.000221481	0.000141732	-0.000288941	-0.000684578	-0.000184776	-0.000371852	0.000817666	-0.000192107	0.00046999	-0.000634016	-0.000826068	-0.00013444	0.000456334	-0.000313599	-0.001354898	-0.001416446	0.000400339	-0.0003519	0.000358494	0.000257922	-0.000197351	-0.000619975	0.002713969	-0.000182045	-0.000707352	-0.000861531	-0.000359307	-0.00011212	0.000362972	0.000108165	-0.000139225	0.000365929	-0.000180083	0.000240701	0.000704731	-0.000305883
Egr1	-0.001106659	-0.002596314	-0.002526617	0.002091487	0.001317191	0.00098098	0.00419486	-0.002554689	-0.002499397	-0.000993138	0.000211452	-0.000487201	-0.001829999	-0.000822448	-0.003883288	0.003318312	0.002758314	0.003090392	0.003561081	-0.004789809	0.00106246	0.001384334	-0.000972567	-0.000903854	0.000794171	0.000516777	0.001583535	0.000658507	0.000885359	0.000534942	0.00081095	0.001554198	0.000969247	0.000374348	0.000478993	-0.000669473	0.000529585	-0.001040095	-0.002533061	-0.002180556	-0.003241535	0.000159293	-0.000606263	0.003064063	0.000562806	0.002226972	-0.000155692	0.001757231	0.001331999
Egr2	-0.000667078	0.001456846	-0.001519651	0.000232994	0.002910656	-0.001445332	-0.000177856	0.001731739	-0.000385322	-0.00054305	0.000335038	0.000320384	-0.000819945	-0.001926443	-0.003510727	0.003357908	-0.004335983	0.003658936	0.006182743	-0.00497288	0.00081418	0.001992407	-0.001757391	-0.000931991	0.000805408	-0.000405356	-0.002352978	0.002379337	0.001462085	0.000905128	0.003017821	-0.0015671	0.002538893	0.002047752	-0.003114758	-0.001035942	0.001338058	0.000638669	-0.000426522	-0.001571316	-0.001842066	0.002234459	0.001282589	0.002064531	0.002651555	-0.000224191	-0.0003652	-0.001300499	-0.00180746
Egr3	-6.22E-05	0.000342602	-0.000183212	0.000179652	0.001285051	0.000210759	-0.006436027	0.002758579	0.002192366	-2.28E-05	0.000251235	0.00256983	-0.000571499	-0.000130753	0.000342145	-0.000278383	0.00048393	-0.00045437	-0.000404395	0.000212689	-0.000243341	-0.000149498	-0.000593464	0.000151667	-0.000767112	-0.000869316	0.000923317	-0.000390697	0.000420304	0.000521269	0.00051335	0.000829143	-0.000103225	0.003071685	0.00143182	-0.00032777	0.000737912	-0.000455957	-0.002896185	0.000173907	-0.000256564	-0.00263467	-0.000407002	0.00114971	0.003094279	0.001476471	0.000361369	0.002682434	-0.002674455
Egr4	3.80E-05	0.000535156	-0.002213187	-0.000692737	-0.000204554	-4.75E-05	0.000263239	0.0004294	-0.000744276	0.000322888	-0.001056063	5.96E-05	-0.000565121	0.000829014	-0.001481699	-0.002519037	-0.002272041	0.000416846	0.00435991	0.000252809	3.29E-05	0.001564078	0.002500419	-0.000825931	0.002239385	0.002114309	-0.00295392	-6.66E-05	-0.001187438	0.002167252	0.003627861	-2.15E-05	-0.001454348	-0.000504346	0.001061231	-0.000149157	-0.002932925	-0.001377586	0.000571089	-0.001471242	0.000129422	0.00084748	-0.000197527	-0.000921068	0.000328005	-0.000697125	0.001634589	-0.000996615	9.55E-05
Ehf	0.00104512	0.001576126	-0.000860668	-0.0007954	-0.000189055	-0.000802931	-0.000286934	0.000366169	0.000739035	-0.000193662	-0.000388489	0.000138059	2.80E-05	-0.00057101	-0.000134607	-0.001004632	1.76E-05	-0.000794368	4.85E-05	0.000405219	-0.000650825	0.000253633	0.00021104	-0.001481934	0.002973428	-0.000348353	0.001144411	0.003444413	-0.000550075	0.000149669	0.000472541	-0.000628731	-3.80E-05	0.000696193	0.000175982	-0.001314731	-0.000946788	-0.000545565	-0.000407825	-0.00052378	0.000360573	0.002978004	-0.000954035	-0.000838963	0.001117049	0.002415964	-0.002220617	-0.001536389	0.001125128
Elf1	0.001127466	-0.002455759	-0.000258543	0.001735017	-0.001453312	-0.001895913	-0.000288483	0.000177872	0.000298721	0.000605205	0.000878486	0.000635434	-4.13E-05	-0.000220059	-0.000261732	-0.00102086	0.000457485	0.00064843	-0.000231348	-0.000334397	0.000134114	0.000506743	0.000802215	9.50E-05	-0.000202057	0.000581571	0.000464398	0.000815806	0.001815058	0.000406991	8.98E-06	0.001232341	-0.000238075	0.000607247	0.001141156	0.000242391	0.001035419	-0.00093065	-0.00262957	-0.004827243	0.001896653	0.000189323	-0.000730374	0.001193019	0.000650774	0.000562452	0.000427035	-0.000270869	2.30E-05
Elf3	-0.000908082	0.001254255	0.001798895	0.001339378	-0.00139318	0.002350042	-0.000850083	0.000715079	0.000558667	-9.61E-05	-0.000353339	6.35E-05	0.000461803	-0.000878556	0.000211829	-0.000171792	-0.00030096	-0.000213239	-0.000341068	-3.56E-05	-0.000855219	-0.000143455	-0.0002937	-0.002488554	0.002679063	0.001159407	0.001057363	-0.002042401	0.000301481	-0.001699752	-0.000774509	-0.000381099	8.47E-05	-0.002984599	-0.000957471	-7.57E-05	-0.000675402	-0.001248302	-8.54E-05	-0.001157548	-0.001276123	-0.003607097	-0.000929945	0.000703927	0.002333591	0.002069997	-0.002619675	0.003753271	0.000989901
Elf4	-0.000492582	-0.000942168	-0.000327537	-0.000229096	-0.000624958	-0.000108918	0.000656449	0.001035029	0.002123988	0.001050893	-0.003557975	0.002271704	0.000565206	-0.000223013	0.000599448	0.002090569	0.000814712	0.000314741	-0.000147544	5.07E-05	-0.000296191	0.000416888	-0.001147679	-0.003724034	0.001517919	-0.001330746	0.001331637	-0.001374812	0.003827358	-0.002575691	-0.000609295	-0.000864389	-0.001478724	-0.000652235	-0.00041972	0.001888977	0.005242743	-0.002478528	-0.000188936	-0.000513455	0.001161937	-1.26E-05	-0.001823393	0.000853299	-9.55E-05	-0.000436448	-0.000910961	-0.000259741	-0.000328333
Elf5	-0.000796629	-0.000101188	-0.001084783	0.004238114	-0.000707227	-0.001337272	-0.00057254	-0.000159871	0.000334184	-0.000113936	-0.000584035	3.94E-07	-0.000144234	8.86E-05	-0.000161334	0.000793431	0.000966771	-0.000210147	0.000342267	-0.000637225	-0.000276887	0.000828911	0.000575754	-0.000772855	-0.000912729	-0.000698011	-0.000167859	0.004060262	-0.000234241	0.000580558	0.000154225	-0.000960565	-9.11E-05	-0.000883975	-0.000371703	-0.000892553	3.96E-05	-0.000552508	-0.00053116	-7.38E-05	-0.000885619	0.004988995	-0.001123984	-0.000180412	-0.002644885	-0.001168398	-0.000679601	0.004096832	0.004241254
Elk1	0.000484388	6.34E-05	0.000531785	7.97E-05	-0.000122007	0.000541593	-0.000178191	0.00011281	-0.000325775	0.000218864	0.000243605	-0.00021635	0.000479253	0.000153521	-0.000126053	5.52E-05	-8.22E-05	0.000129245	0.000353543	-0.000400109	0.000515496	-0.000308284	-5.29E-05	0.000600022	-0.000148068	0.000112343	0.000268073	0.000132715	-7.78E-05	-1.85E-05	-0.00022936	9.51E-05	0.000117745	-0.000207142	-0.00017063	0.000222476	5.32E-05	0.000180038	0.000174356	-8.22E-05	1.54E-05	-9.58E-05	-0.000250393	-0.000112876	0.000210062	0.000365489	0.000721006	-5.67E-05	-0.00014481
Elk3	0.000310082	-0.00303876	0.000315689	0.00013197	0.000263158	0.000471037	-6.24E-05	-0.000654699	4.62E-05	0.000319022	0.000356717	0.000656056	0.00026056	4.02E-05	-0.000412769	0.000131618	0.000623738	0.000278231	0.0001326	-0.000200158	0.000601735	-0.000475517	0.000186584	0.000419595	0.000113948	0.000108021	0.001052481	-6.88E-05	-0.000142296	0.00044193	-0.000249959	0.000176138	-2.43E-05	0.000642005	-0.000244608	-0.000106899	-0.000243158	-0.000491756	0.00037759	-8.37E-05	-0.000164463	0.000342382	-0.000765475	0.000343875	0.00028187	0.00158254	0.000882332	-0.000285426	0.001214541
Elk4	0.000813147	0.000386948	-0.00036575	0.001824497	-0.002579484	-0.002648035	-0.000311339	4.63E-05	0.000298056	-2.15E-05	0.000122669	4.94E-05	2.83E-05	0.000294093	0.00019892	-0.000748096	3.74E-05	-0.000241553	0.000238731	-0.000323525	0.000403375	0.000295637	0.000468028	0.000410376	-0.000114198	-9.96E-06	7.96E-05	-0.000113027	0.000398139	4.99E-06	3.30E-05	0.000117809	7.90E-06	0.000166727	4.04E-05	0.000266387	0.000172732	-9.82E-05	0.000469973	-5.02E-05	-0.000267781	0.000254231	-7.13E-05	-0.000170296	0.000171958	-0.000130546	-0.000452322	2.63E-05	-0.000370393
Emx1	0.000168958	-0.000420913	0.000959074	0.001932232	0.001856072	-0.002855678	-0.003198904	-0.002837068	0.002629031	5.18E-05	9.52E-05	-0.001544434	0.002145004	-0.000517188	0.000731699	4.09E-05	0.002094488	-0.000246269	-0.000527314	0.000196527	-0.000122994	-0.00041007	-0.000220799	-0.001339805	-5.34E-05	-0.00133722	-0.000100619	0.000827713	0.000755995	0.000467094	0.001164424	-0.002132922	0.001929688	-0.000830399	-0.002294353	-0.000254965	0.001285404	0.001247981	0.000183686	0.001612497	-0.004380943	-0.000269223	0.002118469	0.001245478	-0.000905039	0.003159213	-0.000862741	-0.00145401	-0.000843133
Emx2	-0.000647574	0.00217283	-0.000301113	-0.000162272	0.000165794	-0.000333796	-0.000494776	0.000405867	-0.00012504	-0.000104933	-0.000700842	0.000314201	-0.000184928	-0.000222728	5.09E-05	0.00087094	0.000368195	-0.000694788	0.000561388	0.00032171	-0.000349996	-0.000239933	0.000370612	-0.000922495	-0.000201982	7.80E-05	-0.001215728	-0.001129814	-3.01E-05	-0.00015949	0.000106078	-0.000455967	-8.79E-05	-0.000833415	0.000163814	-0.000108906	-7.09E-05	0.000126217	0.000295328	-0.000742499	-0.00059068	8.68E-06	0.000316822	-0.000213147	-0.000586746	0.004061861	-0.001112457	7.94E-05	-0.000521968
Eny2	0.000362366	0.00043498	0.00017257	-3.00E-05	3.61E-05	6.20E-05	0.000104413	-0.000119981	-9.42E-05	0.000142324	-2.75E-05	3.92E-05	9.50E-05	0.000767069	0.000121155	-0.000131007	-0.000455856	0.000519071	2.12E-05	0.000175034	-0.002581446	0.000679524	5.27E-05	0.000225296	0.000255279	5.33E-05	0.000350268	-2.49E-05	2.54E-05	-8.71E-05	-0.000192122	-5.79E-05	-4.28E-05	6.24E-06	-0.000192917	0.000499353	-2.52E-05	8.22E-06	-4.37E-05	1.64E-05	3.32E-05	-0.000108242	-5.90E-05	9.17E-05	5.74E-05	-0.000155694	-7.93E-05	9.08E-05	-6.28E-05
Eomes	-0.000745559	-0.000319384	-0.000656585	0.003259124	0.003338181	-0.002423425	-4.52E-05	-0.000412412	-0.000217576	-0.000206125	4.30E-05	0.000565646	-0.001083965	-0.000844292	-0.000300794	0.000174078	0.001145237	-0.001642055	-0.002074457	0.005896409	-0.000650176	-0.000724247	-0.00047632	-0.000221698	-0.000145813	-0.000478571	-0.000358474	-0.00035942	-0.00062657	0.000290643	0.000161268	-0.000578901	-5.87E-05	-9.57E-05	0.00043617	-5.64E-05	4.89E-05	0.000189138	-0.000338678	1.71E-05	0.000209308	4.43E-05	0.000528855	-8.12E-05	0.00027626	0.000251656	-0.000107077	-7.69E-05	-7.72E-05
Epas1	-0.001534476	0.000632164	0.000632522	-0.002261311	-0.002453442	0.003178979	-0.001537966	-0.000360917	0.000913461	0.000943774	-0.00122711	-0.000975232	-0.00167282	-0.002039487	-0.002939564	0.003776003	-0.001199896	-0.002371521	0.003731269	0.002629161	-0.001658433	-0.002358933	0.001583641	0.002646918	0.000651969	0.000721072	0.000543821	-0.000698277	0.000642366	-0.000464508	0.000588992	-0.000501332	-0.002434124	0.001511483	-0.003016405	0.000336414	0.000547659	-0.000913104	-0.001127717	-0.000553248	-3.40E-05	0.000169667	0.000358949	0.001522429	-0.000913184	-1.21E-05	-0.000491402	0.00011938	-0.000246305
Erf	0.000735624	2.87E-05	-0.00014041	-0.000251266	-0.000145978	0.00073128	0.000426102	0.002558954	6.62E-05	-0.000273379	0.000339629	-0.00566396	0.003308655	0.000516413	0.00043356	3.03E-05	-0.000864249	0.0002485	0.000412454	1.51E-05	0.000695231	-0.000236323	0.000291194	-0.003928607	0.000292839	0.000391959	-0.000632978	-0.000266983	0.000354536	-0.000146541	-0.00011531	0.000182994	0.000146028	-6.04E-05	-0.000333264	0.000276389	-0.000317593	-0.000373191	0.000653857	-7.63E-05	0.000457807	0.000434895	0.000138203	-0.000696024	0.000142304	-1.48E-05	-0.000463002	0.000561727	-0.00024861
Erg	0.000951783	-0.000793858	-0.001408019	-0.001017812	-0.000109212	-0.000595678	0.000481185	0.00062317	0.001911649	0.003374959	-0.002979501	0.005006579	-0.001696532	-0.004101067	-0.002403502	-0.001215643	0.00579905	-0.002777181	-0.002008005	0.000790119	0.003028914	-0.001265913	0.002827248	-0.003982613	-0.000453494	0.002908813	-0.001125378	0.000747965	0.000290389	0.002836472	0.001548895	-0.000958548	-0.001642419	-0.000311886	0.000158143	0.001559243	-0.00172553	-0.002855706	-0.000509012	0.001701506	0.001430009	0.005244642	0.003126306	-0.004956076	-0.002638454	0.001679046	0.002325039	0.002273435	-1.69E-05
Esr1	0.001984559	0.001674793	0.003029212	-0.00129356	-0.000150424	0.000516193	0.002471613	0.002189562	0.002372677	0.000488547	-0.002952145	-0.003902023	0.006124736	0.00177321	-0.00376983	-0.002190916	0.004269857	-0.002916304	-0.004039024	0.004653289	-0.00065839	-0.001195163	-0.000171046	-0.00124319	-0.002042578	0.001692182	-0.001917097	-0.002541858	-0.00057825	-0.005047944	0.003354947	0.003694605	-0.002276811	-0.001035896	-0.002465396	0.002332057	0.001806433	0.000801471	-0.001335807	0.001884942	-0.0044139	0.001437598	0.001365883	0.000681707	0.001479159	0.001467659	0.003119505	-0.002958934	0.001270356
Esr2	0.001619504	-0.000172217	-4.62E-05	-0.000144084	-0.000143483	-0.000357701	0.000101751	-6.00E-05	0.000219194	-0.000229352	-0.000158388	-0.000228947	-0.000237687	-1.17E-05	-9.64E-06	9.52E-05	-6.51E-05	6.08E-05	0.000143508	1.77E-05	-0.000355673	0.00015525	6.38E-05	-6.92E-05	8.06E-05	-0.000163174	-0.000220923	-0.000223449	-0.000102874	0.000130545	4.50E-05	9.73E-05	4.23E-05	-0.000110328	0.000158575	-0.000157118	4.84E-05	4.33E-05	-4.23E-05	-0.000149842	3.12E-05	4.77E-05	0.000141202	8.54E-05	-0.000165683	-5.02E-05	-2.50E-05	8.95E-05	-1.05E-05
Esrra	-0.000861778	0.000438212	4.07E-05	5.45E-05	0.001677959	0.000480179	0.000327242	0.000553412	0.000617467	-0.000122346	-3.22E-05	0.000480014	0.000212968	-0.000429643	-0.000331017	0.000261814	-0.000333307	0.000362222	-0.000235559	3.54E-05	0.000397811	-0.000185031	0.00049223	2.12E-05	-2.00E-05	6.40E-05	0.000383439	-0.000546541	-0.001047902	-0.000102014	0.000414893	-0.000225182	0.000146763	0.000847214	0.000904091	-0.001678379	0.000245372	0.000464824	0.000761614	-3.16E-05	0.001081559	-0.000362366	0.000150911	-0.000151335	0.000601221	0.00022603	0.000595151	-7.07E-05	0.000644981
Esrrb	0.001225416	-0.000664023	-0.000940256	0.002414331	-0.001639434	0.002486794	-0.000478768	-0.000287344	0.000359199	7.26E-05	-0.000642727	-0.00020511	-0.000471724	0.00035118	0.00076619	0.000484466	-0.000130876	0.000439737	0.000312719	0.000378603	-0.000138503	-0.000373094	-0.000785367	-0.000889366	0.000293319	-7.29E-05	-0.000264853	-0.000247755	-0.000324709	-0.000231708	-0.000496013	-0.000663104	-0.000123276	2.64E-05	-0.000283142	-0.000296604	0.000600623	-0.000190107	-5.41E-05	-0.002288655	0.005166738	0.000560951	-0.000896536	-8.12E-05	-0.000737733	0.004121022	-0.000909486	-0.001242408	-0.000347068
Esrrg	0.001180087	-0.001351993	-0.000326602	-0.000287333	0.000169752	-0.000118109	-0.000314335	0.000378154	5.66E-05	0.000375087	-0.001192982	0.000203786	-0.00088606	-1.21E-06	0.000514563	0.000431608	-0.000755571	0.00031238	0.000700859	-0.000699352	-0.000559856	-0.000816753	-8.86E-05	0.000815917	0.000219586	-0.000382325	0.003119755	0.000126878	0.000105989	-0.000472288	7.23E-05	-0.00027771	-0.000217038	-0.000863569	0.000504585	-0.000945964	-0.000777019	-0.000612856	1.84E-05	0.001929945	0.003205944	-0.001107697	-0.003611222	0.005473609	-0.001882409	0.003491827	-0.002644792	-0.001529671	0.003996535
Esx1	-0.000512827	-0.000252919	0.004293905	-0.000954312	0.000271188	-6.01E-05	6.25E-05	-6.09E-05	0.000312339	-0.000107265	-4.81E-05	-1.47E-05	-6.58E-05	-0.000524181	-5.48E-05	0.000362585	0.000451917	0.000171111	-0.000253163	3.56E-05	-0.000632531	0.000113319	-0.000335157	0.000125892	-0.000246494	4.27E-05	3.43E-05	0.000441505	-4.69E-05	-0.000295267	-0.000650158	-0.000206865	-0.000189342	-0.000164587	0.000105519	-0.000300472	-0.000118453	-0.000147098	-1.65E-05	-0.000104186	-4.40E-05	0.00011415	-8.34E-05	0.000207815	-0.000466403	3.76E-05	2.99E-05	-0.000457033	-8.54E-06
Etohi1	0.00053694	0.001226148	8.58E-05	0.000728134	-3.57E-05	0.00016456	-0.000319624	0.000921447	-0.000371791	0.000357387	0.000241821	-8.61E-05	0.000486161	0.001431031	3.84E-06	-0.000965439	0.000342924	-0.002916707	0.003053824	-0.004129444	0.001548709	0.001652026	-0.004280915	2.87E-05	0.000523434	0.000353657	-0.002682142	-0.000108496	0.000694838	-0.000148667	1.45E-05	-0.000530807	0.000208228	2.14E-05	-3.05E-06	8.68E-05	0.000599834	0.000184554	-0.000313018	0.00076124	-0.000546988	0.000476785	-0.000160134	-0.000648916	2.50E-05	-6.58E-05	0.000867595	0.000141178	-0.000985425
Ets1	-0.000609727	-0.001048591	0.000510989	-0.001030179	-0.000512505	-0.001795724	0.002363588	0.001247383	-0.004252607	-0.003227748	-0.001590015	-0.000208209	0.001180848	0.002605709	0.000642958	-0.001076078	0.001718584	0.000421124	0.000398399	-0.000505808	0.000595933	0.00076664	0.001264003	2.81E-05	0.001190759	-0.000276535	-0.002441517	0.001806709	0.000275695	7.30E-05	0.000143446	0.000793456	6.96E-06	0.001291672	0.000800163	0.000265244	-8.50E-05	-0.000255554	0.00085805	0.000532337	-0.000336726	0.000502277	-0.001446226	0.00029306	0.001603167	0.00209808	0.000726897	-0.000589655	-0.003838478
Ets2	0.000253056	0.000219837	0.000233009	-0.000229462	0.000858495	-0.000234271	0.00280132	0.001626608	-0.006771796	0.003143213	0.001862933	0.000156846	0.003115202	-0.00477072	-0.005893787	0.001868226	-0.000187238	0.001848579	0.002028325	-0.005169855	0.001430995	0.00141854	-0.000135072	0.000905577	0.000300015	0.000994074	0.000400321	6.03E-05	0.000439742	-0.000311015	-5.60E-05	-0.000139261	4.90E-05	-0.000322637	-0.000716494	0.000315156	0.000775507	-0.000339525	6.92E-05	0.000138826	-0.000572654	4.18E-05	-8.50E-05	-6.98E-05	-0.000164797	-0.00047652	0.001071308	0.000412435	-1.74E-05
Etv1	-0.000526907	-0.000993432	-0.000273756	-0.001710042	0.001229149	0.002528547	-0.001270015	-0.001215344	-0.000932475	0.00081067	0.000245159	-0.000708292	0.000152427	0.000545138	-6.06E-05	-0.001244607	-0.000127922	0.000303629	0.00081097	-0.000958214	-0.000290661	0.003754275	-0.00050531	-0.000627192	-0.00043172	-0.003629381	-0.00117713	0.003003198	-0.002052706	-0.001108665	-0.001358628	-0.002633249	0.004013621	-0.001194506	-0.003481992	0.001670063	0.002283158	0.004281217	0.002830915	-0.001449576	0.003337481	0.003653802	-0.003067465	-0.002501615	-0.003798632	0.003872731	-0.001499564	0.001633491	0.001860888
Etv2	-0.000616135	-0.000295294	0.000265189	-0.000587844	0.003911955	-0.001493161	0.000168566	5.04E-05	-0.000362425	-0.000303367	-3.45E-05	0.000155179	-0.00022904	-0.000216366	-0.000300851	0.000496291	0.000202116	0.000127449	2.37E-05	1.71E-05	-0.000502047	-0.000192107	-0.0001575	-4.44E-05	0.000218812	-0.000242544	3.42E-05	-2.23E-06	-0.000303569	0.000204721	0.000131515	-6.17E-05	-0.000128867	-0.000142348	0.000350207	-0.000226177	-0.000162881	0.000171914	-0.00026689	0.000245167	0.000258885	-0.000330159	0.000180435	-0.000207175	-0.00010911	0.000199489	0.000218784	-6.00E-06	0.000269939
Etv3	-0.001619504	0.000172217	4.62E-05	0.000144084	0.000143483	0.000357701	-0.000101751	6.00E-05	-0.000219194	0.000229352	0.000158388	0.000228947	0.000237687	1.17E-05	9.64E-06	-9.52E-05	6.51E-05	-6.08E-05	-0.000143508	-1.77E-05	0.000355673	-0.00015525	-6.38E-05	6.92E-05	-8.06E-05	0.000163174	0.000220923	0.000223449	0.000102874	-0.000130545	-4.50E-05	-9.73E-05	-4.23E-05	0.000110328	-0.000158575	0.000157118	-4.84E-05	-4.33E-05	4.23E-05	0.000149842	-3.12E-05	-4.77E-05	-0.000141202	-8.54E-05	0.000165683	5.02E-05	2.50E-05	-8.95E-05	1.05E-05
Etv4	-0.000550897	0.002425871	-0.001860045	0.001557043	0.001657266	0.000713704	0.000541995	-6.97E-05	-0.000183966	-0.003279674	-0.000633143	-0.000542353	-0.000355075	0.005058576	0.000544098	-0.001459749	-0.000299197	-0.001070225	0.000631643	-0.000380223	0.002085951	-0.00087374	-0.001188888	-0.000365478	-0.001732266	-0.002758686	-0.001087563	0.000583051	-0.000929385	-4.56E-05	-0.000744097	0.001365859	0.002431562	0.002748611	0.001129938	-0.001283865	-0.002693317	0.00681694	0.001789199	0.000759025	-3.42E-05	-0.0009764	-0.000433087	-0.001563722	-0.000465953	0.000155734	0.00041704	-0.00026382	-0.000647654
Etv5	0.000927449	-0.001412795	-0.002391016	0.000928751	0.000890534	0.000166652	0.002723095	0.004358117	-0.004373067	0.004402499	-0.002072491	-0.004219948	0.000287551	-0.003130247	-0.002552898	0.004034976	-0.002416986	0.000284627	-0.000374765	-0.001732046	-0.000597328	0.001805284	0.001424258	0.001983936	0.001677491	0.00115703	-0.002092875	-0.000221248	0.000500852	0.002697311	-0.00537173	-0.000578198	0.000520954	0.000632825	0.000791732	0.001008665	0.000678872	0.001767838	0.000932515	0.000832292	0.00089144	0.001501607	-0.004903076	-0.002952418	0.000517285	0.00181592	-0.001850781	0.001349597	-0.003709007
Etv6	-0.001119357	0.000228055	0.001537535	-0.002320776	0.002031658	-0.002051672	-0.000403294	0.000206332	-0.000485453	0.000125448	0.002140079	0.000421757	-0.000224684	9.20E-06	-0.000236053	-0.000144397	0.000675923	0.000378701	-0.000355626	0.000255666	-2.77E-05	3.61E-05	-0.00377096	0.000500668	0.000573213	0.000431346	0.000896664	-0.000369686	0.000270836	-0.000168272	-4.11E-05	0.000594498	-1.16E-05	0.000188939	0.000486651	-9.89E-06	-8.92E-05	-0.000396751	0.000417238	-0.003900526	0.001927819	1.30E-05	-0.000148374	0.00054137	0.000394942	0.000918188	0.001120676	5.30E-06	-0.000718381
Evx2	-0.000292375	0.000331343	-0.001527218	-0.00076701	0.000470926	-0.000111758	0.001158053	0.000136025	-0.00246864	-9.21E-05	0.004194435	0.000665882	-0.002015502	6.32E-05	-0.003105206	0.004266737	-0.002826222	0.001079458	0.002826338	-0.000339034	-0.000293633	0.000692419	0.000988852	-0.000460621	-2.65E-05	-0.000357283	0.000418275	0.000273299	-0.000389831	0.002930075	-0.003184665	-0.000163803	-0.001954069	-0.000511097	0.00067231	-0.000917713	0.000768245	0.003504254	-1.07E-05	0.002760289	-0.001130491	0.000650459	-0.000866659	-0.003047781	-9.40E-05	-0.000716716	0.002249446	-0.000739743	-0.00015728
Ezh2	0.000175596	0.00029409	0.000105861	-7.41E-05	0.000181509	0.000421975	0.000284354	0.000192805	-0.000103943	0.000419783	-0.000429267	7.34E-05	0.000375108	-0.000301219	0.000593041	0.000553439	-2.04E-05	0.000547543	-0.000378766	0.000841205	0.001177609	-0.004622958	-0.000156216	-0.000273133	0.000291649	0.000474506	0.000520181	0.000135273	-0.000122402	0.000235837	-0.000315155	5.54E-05	0.000384936	-0.000248434	-0.000314983	2.36E-06	0.000227053	0.000277396	0.000407979	9.31E-05	0.000667595	-0.000107152	-0.000592204	0.000100719	-0.000162509	0.000390525	9.60E-05	-0.000376067	0.000313903
Fev	-0.000727534	0.000595293	0.000290843	0.000402569	-0.001957762	0.002768991	-2.18E-05	0.001099635	0.000305071	-0.000927964	0.000425136	0.002091237	-2.54E-05	-0.000272426	0.000559232	0.001564206	-0.000104662	-0.000285562	-0.000617688	-4.40E-05	0.000440331	-0.000573037	0.000601718	-0.003907237	0.000266199	0.00085566	-0.000256679	-0.001700411	-0.000641406	-0.00122786	0.000882232	0.002685953	0.001622125	-0.00133888	-0.00489749	-0.000426106	0.001047925	0.000912524	-0.001498068	-0.000348398	0.000973692	-0.000671624	-0.005929208	0.005108063	-0.000514766	0.001117187	-0.000989376	0.003336647	-0.002224573
Fezf1	-0.000479036	-0.000204047	-0.000143817	0.000113338	2.58E-05	-0.000372009	-5.97E-06	-3.30E-05	0.000396258	2.32E-05	-0.000557561	-8.56E-05	-7.87E-05	-0.000214127	-0.000254975	0.00061224	0.00039747	-0.000149338	0.000264226	4.14E-05	-0.000335205	-1.03E-05	0.000308023	-0.000380347	3.77E-05	3.02E-05	-0.000310653	0.000113673	0.000175945	0.000233296	-5.06E-05	-0.000375298	-2.51E-05	-6.59E-05	8.70E-05	-0.000269422	-2.44E-05	-7.26E-05	-0.000224261	-0.000469797	6.66E-05	-0.000337178	0.000630771	-0.0001106	-7.68E-05	-0.000340053	1.43E-05	-0.000107182	0.000267486
Fezf2	-0.000585846	-0.000578367	0.0001709	-0.000141003	0.000192957	-0.000235129	-0.000274785	6.93E-05	0.000266892	-0.000125511	6.79E-05	0.000163042	-0.000325481	-0.000167146	0.000125095	0.000582208	-0.000132418	-7.76E-06	-7.06E-06	-0.000394473	-0.000603039	-0.00045561	0.000176283	0.000210617	-0.000701682	-0.000387555	0.00327388	0.000485464	0.000248002	1.32E-05	1.18E-05	-0.000158561	-0.000112244	3.08E-05	0.000435899	-0.000397691	-2.62E-05	4.03E-05	-0.000143816	-0.00018656	0.000194077	-0.000262461	0.00010654	0.000221791	-0.000212119	-0.000102443	0.000203333	5.41E-05	0.00036257
Fhl2	-0.000308376	-0.000554509	0.002063534	0.002309923	-0.000133682	-0.002001837	-0.000130228	-0.000121418	0.000243123	6.39E-05	-0.000369321	-0.00038003	2.69E-06	-0.000499917	0.001046105	-0.00085969	-0.000216256	0.000804626	-0.000540349	0.000670755	-0.000193493	-0.000384813	-0.000636953	-0.00054896	-0.001276392	0.003285345	-0.000752315	-0.001088707	-0.000606845	-0.002292609	-0.002394954	0.000437496	0.001533581	0.001557006	0.00023765	0.002117738	0.00169885	0.001828236	0.00224004	-0.002752585	0.004519675	-0.003222549	-0.002228733	-0.001742539	0.002300276	0.00284604	-0.001307067	-0.002234143	0.001325445
Fhl5	-0.000378043	-0.000256273	0.000360948	9.61E-06	-0.000362647	0.000167746	-0.000219458	0.000570194	-0.000183202	-0.000240739	0.000386549	-0.000116258	0.000178236	-0.000659513	-0.000118918	0.000818869	0.00050954	-0.000144353	-0.000176868	0.000131841	-0.000200974	-0.000125302	-0.000189439	-0.000535714	0.000129384	0.005619202	-0.000432781	-0.000462813	0.000141838	-0.000749672	-0.000429701	-0.000244748	-0.00057618	-0.00073059	0.000514344	-0.000142347	-0.001559118	-0.001700847	-0.000402635	-0.000667782	-1.03E-05	0.005548852	-0.001213319	-0.000535047	-0.001394344	0.00030969	4.84E-05	-0.000212378	-0.000208594
Figla	0.001619504	-0.000172217	-4.62E-05	-0.000144084	-0.000143483	-0.000357701	0.000101751	-6.00E-05	0.000219194	-0.000229352	-0.000158388	-0.000228947	-0.000237687	-1.17E-05	-9.64E-06	9.52E-05	-6.51E-05	6.08E-05	0.000143508	1.77E-05	-0.000355673	0.00015525	6.38E-05	-6.92E-05	8.06E-05	-0.000163174	-0.000220923	-0.000223449	-0.000102874	0.000130545	4.50E-05	9.73E-05	4.23E-05	-0.000110328	0.000158575	-0.000157118	4.84E-05	4.33E-05	-4.23E-05	-0.000149842	3.12E-05	4.77E-05	0.000141202	8.54E-05	-0.000165683	-5.02E-05	-2.50E-05	8.95E-05	-1.05E-05
Fiz1	0.000659386	0.000135155	-0.000328868	3.29E-05	3.46E-05	8.56E-05	-0.000159486	9.45E-05	0.000223196	0.000124505	-2.11E-05	-0.000233795	0.000310706	-0.000104347	-8.46E-05	-0.00020842	-0.000668048	-7.10E-06	-7.15E-06	0.000151436	0.000746603	-8.86E-05	-0.000453924	8.45E-05	5.37E-05	0.000386406	0.000108449	-0.004346827	0.001648541	-0.000310196	0.00010972	0.000280093	0.000223579	-5.10E-05	-0.000311022	-0.002270568	0.00027511	0.00043908	-8.65E-05	2.06E-06	7.29E-05	0.000234977	0.000369274	8.35E-05	0.000564527	9.91E-05	0.00030676	0.000707055	-2.83E-05
Fli1	-0.000813663	0.000892889	0.00116854	-0.000695069	-0.000815716	-0.00098463	0.000510365	0.000101473	0.000285449	-8.95E-05	0.001161865	0.001171144	0.00013943	-0.000502021	-0.000604842	0.000235791	0.001708638	0.000163937	-0.000439618	0.000337689	-9.63E-05	8.46E-05	0.000104592	-0.000845403	0.000949972	-0.000875855	-0.002563515	0.001068142	0.001509304	-0.000353843	0.000361666	-0.002745524	0.002158786	-0.001242473	-0.002356166	0.000650958	0.001182511	0.000838061	-0.000949511	-0.000402414	-0.000351991	0.002189502	-0.00125915	0.000178513	0.001828107	0.001322787	-9.56E-05	0.000280559	-0.002511609
Fos	-0.000880316	0.00088928	0.000350098	0.001043682	0.001355317	0.000133759	0.002796827	-0.005347827	0.003883219	-0.000446866	-0.002858659	-8.74E-05	-0.00327055	0.001831578	0.00210676	0.000542348	0.00336509	-0.003322837	0.004073576	-0.003664253	6.00E-06	0.001510109	0.002925362	-0.001862981	-0.000585747	-0.001457285	0.000681979	0.001138174	0.000938879	-0.000741422	0.000831703	0.003540646	0.001279276	-0.001130745	-0.005578578	0.000717516	0.000929519	0.001010697	-0.000278056	0.002912706	-0.004694814	-0.002263577	0.002416385	-0.003175089	0.00321169	0.001293979	-0.003637558	0.003307146	-0.001796531
Fosb	0.001134148	0.001557229	0.000528679	0.000854005	0.001574641	-0.000540336	0.005712435	-0.003424376	-0.002836996	-0.001349027	-0.000334324	-3.83E-05	-0.003171088	-0.001705408	0.002748496	0.000736486	0.003499242	-0.002666019	0.002508238	-0.00201102	0.000498276	0.001888132	0.002054493	-0.001640745	0.000695437	0.000216016	0.000300717	-0.002921943	0.001346854	0.000258591	0.000951528	-0.002574934	0.000997856	-0.002844125	0.003150165	0.001391915	0.000818004	0.000249119	-0.000751525	-0.000912094	-0.001825479	-0.001461244	0.003257591	-0.003071975	0.003987848	-0.002267957	-0.000687169	-0.001630388	-0.001424351
Fosl1	-0.000253845	-0.000298825	-0.00156612	0.00350879	-0.000559022	-0.002201862	-0.000215112	6.39E-05	-0.000120023	-0.000606722	-0.000473823	-0.000302307	1.25E-05	-0.000568282	0.000631846	-0.000566375	4.90E-05	-5.28E-05	0.000238817	-0.000144793	-0.000693449	-0.000363726	-3.34E-05	-5.94E-05	0.003635724	-0.001408736	-0.000697268	-0.000603856	-0.000823533	-0.000325547	-3.46E-06	0.001785085	-0.002953096	-0.001809652	0.003474312	0.002613774	0.004451753	-0.002603965	0.002312302	-0.00069118	-3.53E-05	-0.000319407	0.000138682	-0.000659639	-0.000451182	0.000571632	5.83E-05	-0.000362424	-0.000882083
Fosl2	-0.000573949	0.000409797	-0.000529568	0.001742211	-0.0002898	-0.002088061	-0.003596387	0.006242783	-0.001430299	0.000639811	-0.002352674	-0.001725899	-0.001829805	-1.20E-05	-0.002736192	0.002255961	0.002241677	4.06E-05	0.002585065	0.000438372	0.000325515	0.000649455	0.001987445	-0.003352559	-0.000646706	-0.000630216	-0.000697687	0.002089122	-0.002577859	0.000414406	0.000922243	-6.18E-05	-0.000245326	7.36E-05	0.001096777	0.001412359	-0.000840769	-0.000155912	0.001734832	-0.000161535	0.000953313	0.000132416	-0.000174125	-0.000158653	-0.000613467	0.000578158	-0.000565506	0.000801539	0.000303612
Foxa1	-0.000379706	-0.000618848	-0.00045589	-3.92E-05	-0.000611372	0.000255125	-0.000520454	-0.000267136	-0.000399028	-0.000101237	0.001036197	-0.000252217	0.000337106	-7.76E-05	-0.000317679	0.000207181	0.000763344	2.36E-05	-0.000194472	-0.000546435	-0.000516855	0.000429345	-0.000751962	0.000242015	-0.001262481	-0.000581108	0.002767747	-0.001604711	0.000655236	0.000304751	-0.000521789	0.000395201	0.00040807	-0.002306976	-6.25E-05	0.000164104	-0.000409663	-0.000623623	-0.001462684	-0.000278938	-0.001093176	0.003895	-0.001598734	-0.001010988	0.002858782	-0.002408005	0.004640725	0.004403703	0.001589536
Foxa2	-0.000877599	-0.000342797	0.000162602	-0.00050547	0.003458816	-0.000751724	-0.000327378	0.00069415	-0.000790981	-0.000322963	-4.46E-05	-0.000295685	0.000406233	-7.47E-05	-0.001204489	0.000310374	0.000868432	0.00011431	-0.000478874	-0.001175512	-0.000651446	-2.09E-05	-0.00178077	0.000689409	0.000283583	-0.000655157	-0.000471326	0.004066396	-0.000573873	0.000166523	-0.000946424	-0.000302093	-1.27E-05	-0.00019656	0.000502659	-0.000764368	0.000216263	0.000297961	-0.000234408	-0.00027277	-0.00081172	-0.000942077	-0.000263361	-0.00074658	-0.000446219	-0.001674237	0.003346629	0.003864324	-0.001770237
Foxa3	-0.000547851	-0.000418504	-0.000953742	-0.000431998	-0.00048014	-0.000205692	0.000367284	3.95E-05	-0.000189565	-0.000483528	-0.001263043	-0.000191435	0.000456802	-0.000291864	-0.000346654	-0.000369593	0.000325915	-0.000436416	-0.000762858	-0.000248643	-0.000651388	-4.06E-05	0.002711018	9.45E-05	0.000267711	-0.000271836	-0.000991041	-0.000142674	-2.29E-05	0.000222735	-0.000366243	0.000371137	-0.00047248	-0.00034231	0.000175811	0.000132332	2.99E-05	0.000251618	1.47E-05	-0.000715956	-0.000331432	-0.000283244	0.000255748	-0.000525104	-7.46E-05	-0.001646515	0.002097219	-0.000477714	-0.001093161
Foxb2	-4.75E-06	-0.000525314	-0.000920452	-0.000703191	0.002654858	-0.000923746	-0.002042856	-0.000365816	0.002768034	-0.000843092	0.002172129	0.000632931	-0.003419396	0.000564662	0.004331737	-0.002862388	-0.003420195	0.00086505	0.003330113	-2.86E-06	-0.00077217	-5.52E-05	0.001651245	-0.000499066	0.000801608	0.001331975	0.000862126	-0.000973917	-0.00125265	0.003783816	-0.001912829	0.000518297	-0.002183115	-0.000170104	-0.000150177	0.002858124	0.002283741	-0.003741296	-3.15E-06	-0.002997045	4.16E-05	-0.000549219	-0.003116752	0.004729495	0.000448501	-4.38E-05	0.001358952	7.72E-05	-8.28E-05
Foxc1	-0.000588472	-0.000380389	-0.001574783	-0.001123022	0.000491621	-0.000747891	-0.001368043	-0.000167993	0.000355294	-6.23E-05	-0.000455924	-0.000125958	-0.000312973	4.39E-05	0.000254094	-0.000374479	0.000428373	-0.000238067	0.000500702	0.000972259	0.000154205	-0.000736863	0.00020567	-0.001108688	0.000331659	-0.000770023	-0.000472345	-0.000766769	-0.000573909	-0.001556021	0.004986907	0.00161183	0.002319854	0.002660996	0.002953543	-0.001038231	-0.001037281	-0.001552284	-0.001859852	-0.001866004	0.005161412	-0.000741305	-0.000872056	-0.001068483	-0.001074817	0.003539962	-0.000957369	-0.001586349	-0.000286938
Foxc2	-0.000487637	-5.16E-05	-0.000977023	-0.000578574	-0.000761531	-0.000794828	5.46E-05	0.000437577	-0.000750067	3.44E-05	9.37E-05	-7.92E-05	0.000252556	-7.31E-05	0.000647089	-0.00048602	-0.000404124	-0.000169794	0.000382307	0.000124031	-0.000497281	-1.21E-06	-0.000228712	-0.000487958	0.00092427	0.003983904	-0.000816656	-0.00150247	0.002545638	-0.004232275	0.004149113	-0.003021686	-0.001567457	-0.001587231	0.004313131	0.001828267	-0.003660751	0.003803801	0.003139057	-3.49E-05	-0.000691525	-0.000184449	-0.001166613	-0.000985295	-0.000578488	0.000349514	-0.000445379	-0.000928845	5.31E-05
Foxd1	-0.000605329	-0.000311036	-5.26E-05	0.000244477	-0.000253394	-0.000239184	-0.00029921	0.000289195	0.000337984	-0.000250219	-8.77E-05	2.53E-05	-0.000543845	2.10E-05	-0.000149718	0.000399611	0.000123285	-5.41E-05	1.99E-05	9.91E-05	-0.000623082	-0.000250871	8.10E-05	-5.87E-05	0.000175687	-0.00024319	0.000185939	-0.00104489	-0.000146669	0.000371452	-4.45E-05	-0.00019097	-8.93E-06	-0.000158225	0.000272623	-0.000179566	-0.000130092	0.000124954	4.32E-05	-0.000313163	-0.000511996	0.000182237	0.000115762	0.000208847	-0.000275779	5.66E-05	-5.90E-05	0.000401796	-5.55E-05
Foxd2	0.000155246	-2.11E-05	-0.001029603	-0.000471322	-0.000564128	-6.57E-05	-0.000173463	0.00046111	-0.000312731	0.000563393	-0.000711587	1.13E-05	-0.000339663	0.000676438	-0.001280218	-0.002161124	-0.002248795	0.000373597	0.004214388	-9.89E-05	-0.000396243	0.00121683	0.002798269	-0.00026588	0.00136566	0.001403374	0.00039369	0.000386492	-0.000671146	0.003277218	-0.001938801	0.000183262	-0.001748978	-0.000710503	0.00014321	-0.000233945	0.002321361	-0.0026372	0.000738968	-0.001775806	0.001048937	2.23E-05	-8.02E-05	-0.000274298	-0.000572092	-0.000339968	-0.002563833	-0.000577685	-0.000500311
Foxd3	-0.000644104	-0.00129283	0.000142186	-0.000472525	0.003984689	-0.001400543	-6.25E-05	0.000397126	-7.97E-05	-0.000810818	5.65E-05	0.000808502	5.71E-05	-0.00062064	-0.000614455	0.000637696	0.000666105	-0.000824839	-0.000150184	-0.000728899	0.002166602	-0.001381173	-0.000666409	-5.54E-05	-0.000567419	-0.000758103	0.002935957	0.000348898	-0.000194122	5.39E-05	0.000189874	0.000125309	-0.000314076	-6.42E-05	0.000262463	-0.000633258	-0.000308702	0.000175842	6.48E-05	0.000204637	0.00041452	-0.000254484	-0.000394437	-0.000330743	-0.000166007	0.000390986	-0.000633235	-0.000217636	0.000298907
Foxd4	-0.000362366	-0.00043498	-0.00017257	3.00E-05	-3.61E-05	-6.20E-05	-0.000104413	0.000119981	9.42E-05	-0.000142324	2.75E-05	-3.92E-05	-9.50E-05	-0.000767069	-0.000121155	0.000131007	0.000455856	-0.000519071	-2.12E-05	-0.000175034	0.002581446	-0.000679524	-5.27E-05	-0.000225296	-0.000255279	-5.33E-05	-0.000350268	2.49E-05	-2.54E-05	8.71E-05	0.000192122	5.79E-05	4.28E-05	-6.24E-06	0.000192917	-0.000499353	2.52E-05	-8.22E-06	4.37E-05	-1.64E-05	-3.32E-05	0.000108242	5.90E-05	-9.17E-05	-5.74E-05	0.000155694	7.93E-05	-9.08E-05	6.28E-05
Foxe1	-0.000963909	-0.000457585	-0.000178255	0.001048695	-0.002592475	0.002017916	-0.003852553	-0.003115924	0.004572906	0.000724549	5.70E-05	-0.00271387	0.002614968	-0.000599965	0.000683444	0.000948147	0.001987182	-0.000107313	-0.00037069	0.000869261	0.000192473	-0.000603568	-0.000759876	-0.001979456	0.001406727	-0.000149942	-0.000668616	0.000435537	-0.001083797	0.000330101	0.000272012	-0.00397565	0.000698581	-0.001184774	0.005083687	-0.001915772	0.000331612	-7.74E-05	-0.001563003	-0.000604379	0.001828731	-0.001970335	0.002980762	-0.000360789	-0.000754523	0.002458225	-0.000672273	-0.004538919	-0.002357048
Foxe3	0.000202847	-2.52E-05	0.000150869	0.000141449	-6.04E-05	0.000792573	-0.006307064	0.005119003	0.00169359	4.78E-06	0.000661826	-0.004040919	0.002591591	-2.64E-05	0.000927545	-9.84E-05	9.49E-05	-0.00020657	0.000123447	0.000255724	-0.000283749	-7.75E-05	-0.001797943	-0.003017417	0.001413021	-0.00020392	-0.000655346	-0.000370705	-1.43E-05	-2.46E-05	6.73E-05	-0.003744984	0.000791211	-0.001820806	0.003409224	0.000279109	0.000140545	-0.00040205	-0.001915215	0.000540362	0.000192981	-0.000462496	0.001368614	0.000742295	-0.001492175	0.001566964	-0.001425316	0.00240693	-0.003124891
Foxf1	-0.000377744	0.001556913	0.002299137	-0.002383633	-5.53E-05	-0.000224816	-0.000375586	-0.000510389	-0.001076813	0.003482399	0.000779589	0.000876639	0.000291454	-0.002431709	-2.82E-05	-0.001336351	0.001421589	-0.000279512	-0.001280498	0.000128996	-0.000947372	-0.000477627	-0.00120447	-0.000254644	-0.001555286	0.001616086	0.001853317	0.002769954	-0.002295351	0.002110149	7.60E-05	0.001926206	0.002301317	-0.00141389	0.003425612	0.002131232	-0.004726065	0.002182772	-0.002267918	-0.000683667	-0.001516834	-0.002323134	-0.00305561	-0.002169165	0.003569595	-0.003555027	0.003591095	0.00172592	-0.002544352
Foxf2	-0.000197969	9.21E-05	-0.000581987	-0.000187607	2.02E-05	-0.000237084	-0.000669976	-0.000228843	0.000225805	-0.000610232	0.000285156	-0.000418107	-4.84E-05	0.000123918	-0.000141568	0.000442474	0.000456505	-0.000202145	0.00029952	-0.00039743	-0.000410957	0.000204919	0.000925181	-0.00027388	-0.000398983	-6.68E-05	0.000137587	-0.00115899	0.00017708	-0.000342434	-0.00035396	0.005279622	-0.000759963	0.00011632	-0.002444303	6.59E-05	-0.000198445	-0.000536953	-0.000783053	-0.000426048	-0.000966369	-0.000512448	-0.000309249	0.000526104	-0.000254073	-0.000827905	-0.000263522	0.005782519	-0.000227993
Foxg1	-0.000650264	-0.000517195	-3.01E-07	-0.000206962	9.87E-06	-0.000510303	-0.000142605	-0.000297315	0.000360799	-0.00035065	-0.000763402	-0.000129872	-0.000158195	0.00023887	-3.09E-05	0.00066383	0.000235535	-0.000424987	0.000588796	-0.000553702	-0.000133853	-0.000364912	0.001020007	0.00011168	-0.000918581	-0.000191755	0.003281362	-0.000122964	-0.000269943	0.000583703	-0.000261392	0.004968595	-0.000998943	6.40E-05	-0.001806273	-0.000914675	-0.000264072	-0.000342484	-0.001292325	-0.000602023	0.000309733	-0.00069408	0.000598194	2.66E-05	0.000131202	-0.000873984	0.000157364	0.000157466	0.000529444
Foxh1	-0.000813147	-0.000386948	0.00036575	-0.001824497	0.002579484	0.002648035	0.000311339	-4.63E-05	-0.000298056	2.15E-05	-0.000122669	-4.94E-05	-2.83E-05	-0.000294093	-0.00019892	0.000748096	-3.74E-05	0.000241553	-0.000238731	0.000323525	-0.000403375	-0.000295637	-0.000468028	-0.000410376	0.000114198	9.96E-06	-7.96E-05	0.000113027	-0.000398139	-4.99E-06	-3.30E-05	-0.000117809	-7.90E-06	-0.000166727	-4.04E-05	-0.000266387	-0.000172732	9.82E-05	-0.000469973	5.02E-05	0.000267781	-0.000254231	7.13E-05	0.000170296	-0.000171958	0.000130546	0.000452322	-2.63E-05	0.000370393
Foxi1	-0.000532704	0.002205677	-5.89E-05	-3.60E-05	6.65E-05	-0.000321286	-0.000521843	0.000333751	8.19E-05	-0.000544482	-0.000220801	0.000345569	-0.000194897	8.72E-05	0.000178794	0.000774704	0.000183623	-0.000465415	0.00042222	6.71E-05	-0.000582913	-0.000248198	-2.00E-06	-0.000232259	3.90E-05	-0.000316313	-0.000612063	-5.16E-05	-7.80E-05	-0.000419177	2.87E-05	-0.000426156	-1.02E-05	-0.000141543	0.000516753	-0.000214133	7.11E-05	0.000161032	0.000307088	-0.000425515	-0.000459792	0.000322006	-0.000247354	-6.86E-05	-0.000385766	0.004369742	-0.000881983	-0.000235234	-0.000647983
Foxi2	-0.000261678	-0.000282098	0.001212503	0.002904679	-0.00117645	-0.000938059	-0.002205305	-0.000245445	0.003853773	-0.000984105	0.001368064	0.00068012	-0.003841514	0.000947199	0.004215987	-0.004566252	-0.003936898	0.000621115	0.003636231	-0.000646862	-0.000363329	0.000819281	0.000420572	0.00097409	0.00053539	-0.001426395	0.000373284	0.000519331	-0.00014479	0.000896716	0.002680173	-0.000633537	-0.0018495	-0.000385689	-0.000545403	-0.00141943	0.00118855	0.002604273	0.000332957	0.001897725	-0.002444587	0.000449326	-0.003589281	0.004128383	-0.000247125	-0.000613121	0.000115657	-0.001548108	-0.000340642
Foxi3	-0.000616135	-0.000295294	0.000265189	-0.000587844	0.003911955	-0.001493161	0.000168566	5.04E-05	-0.000362425	-0.000303367	-3.45E-05	0.000155179	-0.00022904	-0.000216366	-0.000300851	0.000496291	0.000202116	0.000127449	2.37E-05	1.71E-05	-0.000502047	-0.000192107	-0.0001575	-4.44E-05	0.000218812	-0.000242544	3.42E-05	-2.23E-06	-0.000303569	0.000204721	0.000131515	-6.17E-05	-0.000128867	-0.000142348	0.000350207	-0.000226177	-0.000162881	0.000171914	-0.00026689	0.000245167	0.000258885	-0.000330159	0.000180435	-0.000207175	-0.00010911	0.000199489	0.000218784	-6.00E-06	0.000269939
Foxj1	-0.000608694	-0.000675251	0.000113165	-8.20E-05	0.000119112	-0.000274526	-0.000210618	-6.36E-05	0.000298434	-0.000216307	0.000153873	0.000318081	-0.00025485	-0.000201208	-0.00010904	0.000541837	0.000248658	-0.000215988	-3.02E-05	-0.000307636	-0.000731347	-0.000348698	3.76E-05	0.000364603	-0.000505533	-0.000324886	0.003238681	0.00026279	0.00011992	7.22E-05	-2.85E-05	0.000142057	-0.000210888	4.00E-05	0.000302536	-0.000480191	-0.000127169	-0.000309304	-3.95E-05	-0.000211053	0.000200182	-0.00023307	6.50E-05	0.000355038	-0.000149629	-1.43E-05	-9.64E-06	-7.50E-06	0.000279308
Foxj2	0.000662399	0.000292533	-0.000101827	0.0012564	0.001325206	-0.003980506	-6.18E-05	0.000122148	-0.000202147	-0.000163747	0.000154628	0.000213653	-8.07E-06	0.00019142	-5.83E-05	-0.000604387	1.15E-05	-7.83E-05	0.000226353	-0.000329201	0.000360023	0.000102501	0.000226955	0.000384848	1.31E-05	-0.000114614	0.000191453	-0.000195482	9.34E-05	0.000166033	0.000113576	0.000140395	-8.43E-05	7.39E-05	0.000102647	0.000306999	0.000111812	7.83E-05	0.000279975	0.000302888	-1.68E-05	-1.10E-05	-0.000119114	-0.000501039	0.000226671	2.31E-05	-0.000261081	1.66E-05	-0.000178002
Foxk1	0.001173409	-0.00098801	0.002719526	-0.000345492	0.000159945	-0.000722005	0.002663765	0.001860601	-0.00317997	0.001529873	-0.001263594	0.001533102	0.000609615	-6.95E-05	-0.00040612	0.001189944	0.000156431	0.000223587	-0.000143447	4.02E-05	0.000647739	0.000661442	-0.001865721	-0.001525478	-0.003907786	0.00055888	0.001593349	-0.000446076	-0.000997764	0.000879914	0.000547828	-0.001466525	-0.00193434	0.003460391	-0.001158354	-0.001031125	0.002040749	0.001878687	-0.000350425	0.00340214	-0.002446963	-0.001114308	0.005638807	-0.003207749	-0.001518789	-0.000977374	6.25E-05	-0.001914606	-0.000116704
Foxl2	-0.000154222	-0.000261782	0.001415033	-0.001903484	0.000585112	-0.000178433	0.000422757	0.000408278	-0.002170453	-0.000128044	0.004396783	0.000563264	-0.001143542	0.000502627	-0.001342178	-0.003235094	-0.00332252	0.001038519	0.003713386	0.00040768	0.000645007	-0.002891215	0.000428575	0.000489072	0.001007883	-0.001290618	0.000191492	0.000155956	-0.000256111	0.00123196	0.002229764	-0.001285393	0.003307169	-0.000227196	-0.000852014	-0.000916169	0.000421438	0.002878143	0.000115806	0.003054627	-0.002108849	0.000887656	-0.001252608	-0.002608318	0.000178202	-0.00059624	0.001732779	-0.001850787	-0.001104427
Foxm1	0.000486437	-0.000969228	-0.001779622	0.000932539	-0.000721289	7.85E-05	-0.005746464	0.001332088	0.001977116	-0.000234154	0.000526199	0.002652118	-0.004132275	0.002322322	0.005844058	-0.002318179	0.001364269	0.001985044	-0.002186667	-0.000561526	-0.000377562	-0.001210114	0.000876254	-0.002199105	-0.000858759	0.000153983	-0.00051541	-0.001753406	0.001311005	0.0004556	-0.000879369	0.001834417	0.002145485	0.001403318	0.000424458	-0.00064392	-0.001146878	0.000146566	-0.00037485	-3.29E-05	-9.93E-05	-0.00135436	-3.80E-05	-0.000140373	0.000468	0.000794807	-0.000836068	0.000919674	-0.001119869
Foxn1	-0.000669455	-0.000639103	-1.86E-06	-0.000126097	2.63E-05	-0.000298905	-0.000454434	2.92E-05	0.000805501	-0.000196533	0.000124741	0.000233561	-7.66E-05	-0.000191826	-0.000344042	0.000408495	0.00011151	-0.000353098	-0.000171889	-0.000216878	-0.000688019	-0.000405914	2.26E-05	0.000559123	-0.001113892	-0.000124757	0.003328216	0.000511784	0.000198884	-2.10E-05	-0.000143517	7.67E-05	-0.000271184	0.004305449	-0.000525103	-0.000628583	3.51E-05	-0.000522388	-0.000268045	-0.000209052	0.000533524	-0.001114222	0.000259667	0.000320714	-0.000681335	-0.000142388	0.000358291	0.000223734	-9.37E-05
Foxn2	0.000415204	0.000271984	0.000110329	0.000175276	0.0005221	8.07E-05	-4.55E-05	0.0003021	-0.000156258	0.000469039	-0.000203948	-7.88E-05	0.000188966	-0.000198592	-0.000104382	-0.000179994	-0.000310839	0.000114205	-0.000240789	-4.88E-05	0.000485877	-9.32E-05	-4.93E-05	-6.29E-05	-0.00032014	7.06E-05	0.000202811	-0.000161947	0.000306128	0.000201452	-2.89E-05	-4.78E-05	-8.49E-05	0.00033368	-9.41E-06	6.66E-05	0.000470555	-0.000113447	0.000427927	-0.000298856	-2.09E-05	-0.000124057	-0.000286726	0.00019761	0.000329453	-1.87E-05	0.000155971	0.000202299	0.000247372
Foxn4	-0.000362366	-0.00043498	-0.00017257	3.00E-05	-3.61E-05	-6.20E-05	-0.000104413	0.000119981	9.42E-05	-0.000142324	2.75E-05	-3.92E-05	-9.50E-05	-0.000767069	-0.000121155	0.000131007	0.000455856	-0.000519071	-2.12E-05	-0.000175034	0.002581446	-0.000679524	-5.27E-05	-0.000225296	-0.000255279	-5.33E-05	-0.000350268	2.49E-05	-2.54E-05	8.71E-05	0.000192122	5.79E-05	4.28E-05	-6.24E-06	0.000192917	-0.000499353	2.52E-05	-8.22E-06	4.37E-05	-1.64E-05	-3.32E-05	0.000108242	5.90E-05	-9.17E-05	-5.74E-05	0.000155694	7.93E-05	-9.08E-05	6.28E-05
Foxo1	0.000726112	-0.001946635	5.58E-05	0.000416922	0.000464958	-7.54E-05	-3.05E-05	0.000348527	0.002909047	-0.003855741	-0.0042226	-0.000173982	1.73E-05	0.003109674	0.000314895	-0.000229364	0.000169375	0.001606423	0.000308513	-0.000562948	-0.002663647	0.000352582	0.001042053	-4.01E-05	0.000691867	0.000121227	0.000645218	0.000399755	0.000370717	-0.000105964	-0.000115832	0.00013507	-5.70E-05	-0.000135431	-0.000407395	0.000845106	-5.72E-05	-4.79E-05	0.000416856	0.000195144	-0.00026301	-0.000523066	-0.00082412	0.00069629	-0.000535038	0.000336432	5.38E-05	-0.000566208	0.000422135
Foxo4	-0.000972893	0.000362411	-0.000161112	0.00010722	0.001062239	0.000111677	0.000582694	-0.000777066	0.000427483	-0.000306211	0.000267409	0.00060054	-1.62E-05	-0.00062137	-0.000217176	0.000564615	0.00049354	-0.000123088	-0.000212958	0.000466811	0.00017031	0.000224237	-0.000298542	0.000918158	0.000779753	-0.000212756	0.000152233	-0.000924519	-0.001701063	-0.000170048	0.000447845	-0.000141935	0.000122701	-0.00350026	0.000938867	-0.001329346	-0.000174086	0.000336214	0.000356776	0.000147545	0.000403556	0.002125093	0.000766237	0.000433634	0.001745666	0.000228212	-3.54E-05	0.000179831	0.001070208
Foxo6	-0.000533573	-0.000628564	5.52E-05	-0.000278979	-0.000134936	0.000164224	-0.000292705	-0.000688026	-0.000505994	0.004974332	-0.000893336	2.45E-06	0.000167551	-0.002765271	-8.68E-05	0.000512096	2.09E-05	-0.000272608	3.69E-05	0.000379286	-0.000439853	-0.000186447	-0.000177223	0.000404187	-0.000135447	-0.000359492	-0.000132758	-1.30E-05	0.000205382	-2.33E-05	-0.000178482	-0.000610822	-0.000131748	-2.98E-05	0.000542291	-0.000136898	-2.75E-05	0.000252937	3.16E-05	-0.000361802	0.000199799	7.71E-05	0.000519979	0.000234949	-0.000145707	9.02E-05	-1.97E-05	8.11E-05	7.34E-05
Foxp1	-0.001495165	0.00019158	0.000980739	-0.003933705	0.000711581	0.001594355	4.58E-05	8.98E-06	-0.000254772	0.000488585	0.000428937	0.000131869	0.000445024	-0.000235665	-0.000187452	-2.15E-05	0.000159915	-2.23E-05	-0.00030236	0.000213096	0.000305956	-0.000309605	0.000313075	-0.000104734	0.000346928	0.000281179	0.000283179	0.000299071	5.50E-05	-0.000182458	-0.000147899	0.000203998	8.76E-05	0.000154423	0.000163211	9.46E-05	-0.000593726	2.70E-05	0.000148756	0.000189664	0.000254685	-0.000195092	-0.000237795	-0.000238271	2.03E-05	4.70E-05	0.000120718	-0.000222912	0.000168721
Foxp2	-0.000604641	-0.000320041	-0.000847425	0.000187732	-0.00042437	-0.000125155	1.10E-05	-0.000179699	0.000232459	-0.00111479	0.0003852	0.000983329	0.000152672	0.001008534	-0.000298004	-0.000172122	0.000526985	-0.000627435	0.000409433	-0.000176344	-0.000624941	0.000266952	0.000332071	-0.000410298	0.000197772	-0.001366038	-0.000440795	0.004281205	-0.001893639	-0.002216441	0.005959828	-0.000480206	0.000118041	-0.00093446	-0.000300341	0.002319542	-0.000601506	-0.001049105	-0.000169819	0.000116694	-0.000770026	-0.00105262	-0.001535674	-0.000268204	0.004356124	-0.000403916	-0.001473277	-0.001363548	-0.00127315
Foxp3	-0.000355717	-0.00015807	-3.24E-05	4.28E-05	4.79E-05	-0.0002009	-0.00011009	6.55E-05	-0.000294363	-3.13E-05	-2.04E-05	0.000183714	-0.000256679	-7.78E-05	0.000196877	0.000156505	0.00029751	-3.30E-05	7.39E-05	0.000130128	-0.000691259	-5.73E-05	0.000366736	-0.000221226	-0.000149427	-7.81E-05	-0.000291019	-0.000812175	-0.000715825	0.000125601	-0.000146224	-3.41E-05	-0.000184033	-0.000197959	1.58E-05	0.003162963	-0.000262872	-0.00042513	-6.47E-05	-0.00012862	-0.000163682	-2.65E-07	-0.000191616	-1.67E-05	-0.000156768	5.57E-05	5.38E-05	0.000286169	-6.29E-05
Foxp4	-0.001289691	0.000970625	-0.000310027	0.000567375	-0.003453327	0.0024092	0.00193305	0.001539314	-0.003403328	0.001110795	-0.002451077	0.00098615	0.001943152	0.00049306	0.001539086	0.002047983	-0.000199231	0.001068208	-0.000640224	0.000505338	-0.002209756	-0.004054548	0.001133946	-0.003862714	0.000891715	0.000974233	0.000933108	0.002360602	0.001952506	-0.000764579	-0.000203397	-0.000192206	0.000211467	0.000396049	0.000135773	-0.001963655	-1.48E-05	-0.000309661	0.001066952	-0.004627743	0.002780927	-0.000173738	-0.000390057	0.002502438	8.40E-05	-0.003749197	0.001415618	-0.000137927	0.000297706
Foxq1	-0.000650752	0.000695212	0.00250495	-0.001466229	0.000685018	-2.64E-05	0.001077612	-0.000517128	-0.000172546	0.001123544	-0.00076351	0.001340627	0.000451244	0.001188273	-9.83E-05	-0.000638008	0.000725232	-0.001224724	-0.001201995	-0.000972934	0.000907325	-0.001202697	-0.001851698	-0.000495101	0.001503646	-0.00124098	0.001710252	0.000110012	0.000616652	-0.00082323	-0.000256548	-0.000431956	-0.000746812	-0.000909573	0.001184454	-0.000802659	-0.001195807	-0.000139604	-0.000127991	-0.000308186	0.000419709	-0.000994503	-0.000986781	-0.000618491	0.003687191	-0.001675658	0.002931835	-0.001310178	0.003194118
Foxr1	0.00165351	-0.000131706	-5.73E-05	5.30E-05	-0.00040069	-0.00025577	-0.000494547	-0.000151193	-0.000526757	-0.000272522	-0.000284396	-0.000591823	-0.00196362	0.000267126	0.006591954	-0.001360193	-0.000538518	0.000262602	-0.000421815	-0.000179307	-0.000433185	-0.000438715	0.00016419	-9.62E-05	7.32E-05	-0.000256437	-0.000286319	-0.000335678	0.00010263	0.0001401	-0.000106648	0.000217656	0.000119503	-0.000345331	0.000296542	8.34E-05	-0.00015847	5.31E-05	0.000151548	-8.11E-05	0.000326066	6.57E-05	-0.000320605	0.00030653	-0.000374015	0.000131759	-0.000194188	-0.000128806	0.000198544
Foxs1	-0.000442803	-0.000299344	3.94E-05	-0.000208087	7.91E-05	1.81E-05	0.000466404	0.000347419	-4.29E-05	-0.000125277	8.73E-05	0.000175273	-0.00024545	-0.000331206	-0.000127097	0.00023427	0.000216858	0.000131394	-0.00021035	-7.65E-06	-0.000377784	-0.000205983	4.28E-05	-7.95E-05	0.000219531	0.004426534	-0.000569361	-0.000242051	-1.16E-05	-0.001570436	-0.001284072	-0.00026833	-0.000355011	-6.25E-05	-0.000267471	-0.000627558	-0.003221022	0.005030332	0.000332527	-0.00049218	-0.000211314	-0.000568527	-0.000261024	-0.000347376	-0.000503041	0.00013144	-0.000179192	-0.000273648	0.000160913
Gabpa	-0.001619504	0.000172217	4.62E-05	0.000144084	0.000143483	0.000357701	-0.000101751	6.00E-05	-0.000219194	0.000229352	0.000158388	0.000228947	0.000237687	1.17E-05	9.64E-06	-9.52E-05	6.51E-05	-6.08E-05	-0.000143508	-1.77E-05	0.000355673	-0.00015525	-6.38E-05	6.92E-05	-8.06E-05	0.000163174	0.000220923	0.000223449	0.000102874	-0.000130545	-4.50E-05	-9.73E-05	-4.23E-05	0.000110328	-0.000158575	0.000157118	-4.84E-05	-4.33E-05	4.23E-05	0.000149842	-3.12E-05	-4.77E-05	-0.000141202	-8.54E-05	0.000165683	5.02E-05	2.50E-05	-8.95E-05	1.05E-05
Gabpb1	0.000677888	-0.002531518	0.000201724	3.43E-05	0.000267084	0.000132028	0.000208712	-0.000634662	0.000216145	0.00042268	0.000137526	-0.000211787	0.000549518	0.000154574	2.58E-05	-0.000614945	-0.000169751	0.000658037	6.65E-05	-0.000330414	0.000747756	0.000193478	-0.000171103	0.00035657	0.00035168	0.000170449	0.000659061	0.002133659	0.000321062	-0.000129706	-0.000322724	-0.000136629	0.000230959	0.000797595	-0.000196565	2.89E-05	0.000332488	-0.00021323	-0.000238047	0.000199376	0.00061669	-0.000239307	-0.000254796	-4.43E-05	0.000576866	0.000331119	0.000367845	-0.001053811	0.00034486
Gata1	-0.000661651	-0.000857484	0.004266745	-0.001651431	-0.000605858	-0.000435519	-0.001794634	-0.003215666	0.004627748	0.003719848	0.001671799	-0.001398229	-0.000850449	-0.003498178	-0.000896536	-3.07E-05	-5.66E-05	-0.000240374	-0.000528341	0.000556237	-0.000906039	0.000122911	0.002942248	0.005039542	-0.000906934	-0.000301219	0.000697654	0.000684891	-0.000561576	-0.000211385	-0.000533418	0.000237168	-0.000710352	0.000512628	-0.000448033	-0.000475893	0.000378372	0.000104438	-0.000139063	-0.000761003	-0.000395222	-0.000279289	0.000552533	7.55E-05	-0.000186258	-0.000250326	-0.000996572	-0.000323889	0.000355068
Gata2	-0.00023276	0.001425945	0.000722383	0.00205153	-0.001196067	-0.002125503	0.000615788	0.003985856	0.001800663	0.002307316	0.002397941	-0.00219543	-0.000115206	-0.001630952	-0.000682261	-0.00018858	-0.004378983	4.36E-05	0.001638617	-0.000112136	-0.000613209	-0.000377263	-0.00026418	-0.002638318	-0.000322943	-0.000758818	-0.000308569	-0.002774984	0.001913081	0.001576812	0.001957239	0.001048676	-0.002877012	-0.001634055	0.001903265	0.002047115	-0.001017441	-0.003862323	0.001509175	-0.00385595	0.001794996	-0.004444475	0.00327327	0.00222498	0.002415729	0.000971611	-0.002015316	0.001708064	0.001758331
Gata3	0.001571415	0.000993762	0.002387429	0.002288693	-0.000317993	-0.002177109	0.005013007	-0.004372805	-0.001032256	-0.000742976	-0.000502234	-0.001191192	-0.001828776	-0.001140357	-0.001607092	-0.00162148	0.004474889	0.000925435	0.002355497	0.002778742	-0.001096171	-0.001126765	-0.000424053	-0.000218168	0.002366913	-0.001885722	0.001102907	-0.00065551	-0.000414286	-0.001814224	-0.002255319	-0.001398022	0.000293471	0.000700965	-0.002363658	-0.000398892	-0.002762197	0.006218411	0.003966779	-0.000862155	-0.000626236	0.002136838	-0.002474692	-0.000592157	0.000787226	0.003773676	-0.000964393	0.002156244	0.000734247
Gata4	0.001596998	-0.000901218	0.002048699	-0.001443382	-0.000429778	-0.000884481	0.000679677	-0.000400677	-0.00021668	-0.000767691	-0.000434626	3.01E-05	0.000775133	-0.000744973	0.000362972	-0.000878887	0.000285074	-0.00078984	-0.000289999	-0.000702143	0.001921804	-0.0007494	0.002333621	-0.000875494	-0.001098463	-0.000999471	0.002126957	-0.001616292	0.002678821	-0.002883017	0.004856222	0.000953862	-0.001238213	-0.000343803	-0.001545968	0.00238544	0.000380131	-0.001344748	-0.000279223	-0.001761415	0.004874879	0.000657637	-0.002246376	-0.00148907	-0.00016797	-0.001831672	0.001572494	-0.001441896	-0.000371105
Gata5	-0.000415181	5.89E-05	-0.001013492	0.000346218	-4.92E-05	-0.000656171	0.000217894	-4.67E-05	0.000477335	9.15E-05	3.62E-05	-0.000140224	-0.000149626	-8.40E-05	-0.000223138	-0.00038583	-0.000521268	-0.00030788	8.28E-05	0.00052278	-0.00029882	0.000644569	-0.000152276	-0.000658584	-0.000104287	-8.52E-05	-0.00053903	-0.000543313	0.000159113	0.000334342	0.000396904	3.80E-05	0.000136946	-0.000995628	0.000313791	-0.000130025	3.37E-05	-0.00015735	-0.000562744	-0.000241231	-0.000753149	-0.001264763	3.40E-05	-0.000312501	0.005394778	-0.000470439	-0.000701716	0.000118051	-0.001917611
Gata6	-0.000679648	-0.000171548	0.00167537	-0.001806066	-0.00120269	-0.00020704	1.63E-05	-0.000101667	-0.000629889	-0.00012976	2.77E-05	-0.000132208	0.000843048	-0.000207655	-0.000207175	-0.001655692	0.000755403	-0.000326446	-0.000445411	5.72E-05	-0.001138064	0.000519084	0.002116299	-0.00087348	0.000567568	0.002787297	-0.001151386	0.001608333	0.00174454	-0.004157279	0.002436286	0.002987117	-0.00336519	-0.002270707	0.002629064	0.000961689	-0.004174424	0.001945342	-0.002086796	-0.003392908	0.002250017	0.002690587	0.000691289	0.001270249	0.001781035	-0.003567713	0.000960386	0.001415796	-0.002642807
Gbx1	-0.000328556	-0.00082866	-0.000529157	1.81E-05	-0.000280961	0.000185169	-3.64E-05	-0.000550647	-0.000581409	0.002341597	-0.000754039	-0.000231533	3.66E-05	0.002094081	0.000114499	-0.000571999	-4.11E-05	-0.000973281	0.000504065	-0.000693849	0.001946914	-0.000735378	-0.000450599	-1.09E-06	-0.001060756	-0.000786156	-0.000492924	0.000113749	0.000164242	0.000112668	0.00011162	-0.000191806	-0.000195856	2.29E-05	0.000430072	-0.000333525	-0.00011217	0.000543	-5.50E-05	-6.44E-05	0.000185005	0.000215693	0.000121459	-2.20E-05	6.72E-05	0.000366997	-0.000181549	-5.26E-05	5.69E-06
Gbx2	0.001260062	0.0020298	-0.001136477	0.001942191	0.000991985	0.001449922	0.000679341	-0.000711091	-0.000926953	0.001442492	-0.00105711	-0.00013541	-4.70E-05	0.003262703	0.000456367	-7.98E-05	-0.00080808	-0.000720897	0.000760098	-0.000409947	-0.00114645	8.70E-05	-0.001354958	5.00E-05	-0.001241265	-0.000952349	-0.001027389	-7.27E-05	-0.000619368	-0.000397645	0.000149985	-0.000288926	-0.000308603	-0.000490392	-0.00045709	0.000314577	3.43E-05	0.000799993	-0.000932312	0.000395883	0.000321169	0.000400279	0.000178982	-0.000220682	-8.27E-05	-0.000243773	-0.000231961	0.000252035	-0.000483323
Gcm1	-0.000512827	-0.000252919	0.004293905	-0.000954312	0.000271188	-6.01E-05	6.25E-05	-6.09E-05	0.000312339	-0.000107265	-4.81E-05	-1.47E-05	-6.58E-05	-0.000524181	-5.48E-05	0.000362585	0.000451917	0.000171111	-0.000253163	3.56E-05	-0.000632531	0.000113319	-0.000335157	0.000125892	-0.000246494	4.27E-05	3.43E-05	0.000441505	-4.69E-05	-0.000295267	-0.000650158	-0.000206865	-0.000189342	-0.000164587	0.000105519	-0.000300472	-0.000118453	-0.000147098	-1.65E-05	-0.000104186	-4.40E-05	0.00011415	-8.34E-05	0.000207815	-0.000466403	3.76E-05	2.99E-05	-0.000457033	-8.54E-06
Gcm2	0.001782307	-0.000371798	-6.73E-06	-0.000145998	-0.000292597	-0.000219777	-0.000109837	0.000182682	0.000190887	-0.000328531	3.29E-05	-0.000526419	-6.68E-05	0.000219725	-2.80E-05	-6.40E-07	-0.000194497	0.000347925	0.000250278	-0.00027602	-0.000176019	-0.00012001	0.000187129	-0.000470585	0.000345013	0.000226378	-0.000272043	-0.000248349	-0.000138249	-4.11E-05	-0.000177206	0.00039524	9.31E-05	-0.000266296	0.000343141	-5.57E-05	-3.51E-05	-0.000108769	-5.88E-05	-0.000216379	0.000151486	-0.001443619	-0.000175598	-0.000380907	-0.000749798	5.32E-05	-0.000110346	-0.000876027	-0.000595016
Gfi1b	0.000979869	9.53E-05	-0.000536877	-0.000570314	0.001459734	-0.001377093	0.002872359	0.002594954	-0.001783233	-0.000619556	0.001803155	-0.003992452	-0.003934031	0.000269707	0.002648269	-0.005381189	0.000996542	-9.48E-05	0.001879075	9.72E-05	-0.000482071	0.000806373	9.60E-06	0.004232744	0.000974359	0.002246121	0.000512388	0.000528171	0.000833764	-0.002217939	-0.000594758	3.11E-05	0.001653474	-0.001109277	-0.002152108	0.00035421	0.002863475	-0.002743183	-0.000159143	-0.002222246	-0.002083459	-0.002491259	0.003556494	0.002908247	-0.000293623	-0.001059623	0.001395677	-0.000393809	-0.001172026
Gli1	-0.001028034	0.002170387	0.000219759	-0.000467803	-0.00228351	0.004050743	0.00062639	0.001000621	-0.000660698	0.000134253	-2.77E-05	0.000129079	0.00051455	-0.000672394	-0.000106402	0.000502123	0.000264102	-0.00075975	-0.000481838	-0.000668053	0.002378688	-0.000954958	-0.000907842	-0.000287783	-0.001563531	0.002888978	-0.001089724	0.001641429	0.002141751	-0.002225228	-0.001176397	-0.000383999	-0.000927565	0.000340648	-0.001807787	0.000324678	0.003016716	0.002835506	0.000112946	-0.000950828	-0.000990456	-6.46E-05	-0.001722003	-0.000578722	-0.000613749	-0.000280559	0.000200874	-0.000160746	-0.000479053
Gli2	-0.000664313	-0.000884134	3.83E-05	-0.001301631	0.001304053	0.002636471	-5.98E-05	0.000164319	0.000536119	-0.000208987	0.000684297	-0.000702349	0.00025009	-0.00026484	-0.000754156	0.00072798	-0.000417187	0.000559617	-0.000649834	-2.56E-05	-1.30E-05	-0.001160088	-0.001232066	0.000310968	-0.000616311	0.003965196	-0.000452181	-0.001053711	-0.000433767	-0.002417965	-0.001746984	-0.000280283	-0.000718354	0.003736305	-0.002424014	-0.000363328	0.002456813	0.002978033	-0.001035412	-0.000886279	-0.000387371	-0.002911003	-0.00028916	-0.000929565	-0.001800313	0.000247388	0.000711245	-0.001038777	-0.001464631
Gli3	0.001556995	-0.000224856	-0.000579732	-0.000871068	0.002661483	-0.002521781	0.000400766	-0.000739674	-0.000138558	-0.000312506	5.08E-05	-0.000513241	0.000495277	-2.68E-05	-0.000278349	-4.22E-05	-7.98E-05	-0.000318993	2.86E-05	0.000492347	0.000221283	-0.000270373	-0.000373118	0.000653059	-0.000778169	0.003434529	-0.000600825	-0.001818205	-0.002107185	-0.001331684	-0.001781918	0.002439792	-0.002730057	0.002277805	0.001348496	0.002260414	0.001434343	0.001957717	0.00105547	-0.00078848	-0.000442947	-0.002998571	-0.000535657	-0.001830014	0.004221722	-9.12E-07	0.000983557	-0.000602551	-0.002180838
Glis1	0.00116838	0.00017957	0.003529919	-0.001414696	0.002425051	-0.000476896	-0.001886091	-0.000762459	0.004552496	0.001201645	-0.002547509	0.000575578	-0.000856611	0.000208748	-0.00122328	-0.00195399	-0.001012843	0.00238336	-0.002378492	0.002558912	-2.51E-05	0.001212899	-0.002942543	-0.000203079	0.001578402	-0.003923474	-0.002333117	0.00028697	0.001516554	-0.003255074	0.005601572	-0.001889553	0.003314328	-0.000711604	-0.001859246	4.60E-05	0.005089277	-0.002288045	-3.59E-06	-0.001876461	-0.001976595	0.000192668	-0.004249914	0.005609735	-4.03E-06	0.004164976	0.001846642	-0.000620638	-0.001044254
Glis2	-0.001024443	-0.000517275	0.00018512	0.00077995	-0.000154702	0.000615569	5.31E-05	0.001712828	0.001480049	0.000453843	-0.003808291	-0.00466329	-0.00342878	0.00131958	0.003568599	-0.006553985	0.001022306	5.34E-05	0.0029415	-0.000187979	0.000439686	0.000304151	-4.33E-05	0.003972778	0.000115025	-0.001525605	2.99E-05	0.000354656	-0.000339803	0.000676325	0.000412311	0.00063832	-0.000137531	0.000143707	0.00046198	1.80E-05	-0.000751967	0.001429718	0.000718617	0.000831928	-0.000386361	0.000559471	-0.000234158	1.62E-05	-0.000146071	0.001551723	0.000515603	-0.000451273	-0.000135324
Glis3	0.001442046	0.001006307	-0.00173544	0.000178296	-0.001632379	-0.000496747	-0.001551699	0.001551433	0.00064258	-0.000328851	0.000498088	0.000473042	-0.000143187	-7.96E-05	-0.001420283	-0.001316298	-0.000771414	-0.001123403	0.000418518	-0.001925908	0.001133477	0.00309853	0.000271978	0.00034505	-0.001431947	0.002681016	0.001222839	0.001930298	-0.001576201	-0.005076646	0.003749141	-0.002543229	-0.002426026	0.003078226	0.003324493	0.001001142	0.001631484	-0.0003158	-0.000481156	-0.002087354	-0.003325051	-0.004851423	0.003151324	0.002764871	-0.004159192	0.001461391	-0.002335442	0.002248619	0.00189423
Gm10324	0.001298154	-0.000283234	-0.000880178	0.002697052	-0.002044051	0.002546841	9.70E-05	-0.000105625	0.00031914	-0.000163671	-0.000517081	-0.000336459	-0.000244282	0.000157938	0.000289383	0.00027333	-0.000399451	0.000136433	3.99E-05	9.33E-05	-0.000207283	0.000206075	-0.000623603	-0.000261266	-0.000451542	-2.87E-05	-0.000397015	-0.000183809	-0.000149531	-2.73E-05	-1.66E-05	-0.000260139	3.33E-05	-0.000178802	-0.000553831	-0.000134823	0.000583875	-0.000100734	-0.000351839	-0.000384679	-0.000245789	0.00027102	0.000128627	0.000615743	-8.32E-05	-0.00011596	0.00011282	0.000202658	-6.83E-05
Gm10778	0.000372811	0.000152651	-0.00073649	0.001427757	0.001008561	-1.12E-05	0.00168096	0.00250394	0.001738239	-0.000860808	0.000409365	-0.000172677	0.001657427	0.000250023	-0.003828446	-0.001704028	-0.006167789	-0.000662354	0.005996951	-0.002532164	0.000143186	1.15E-06	-0.001458648	0.00074761	0.00078804	0.001065242	0.000103155	0.002501609	-0.002226241	0.000143268	-0.00010618	-0.001836472	-0.00049813	0.000333233	-0.002315476	-0.001323099	0.001066079	-0.000369556	0.002656823	-0.00208187	0.004089034	-0.00141057	0.001326062	-1.49E-05	-0.00079749	-0.002327678	-0.001650429	-0.001840368	-0.000872914
Gm13051	8.73E-05	0.001770441	-0.002141167	0.001142164	-0.00073646	0.000382952	0.000279196	0.000510667	0.000276425	-0.001358961	0.001529221	0.000332063	0.000140947	-0.002037285	0.000149289	0.001067285	0.000533855	-0.002897261	0.002623812	-0.002785534	0.001091605	0.001257589	0.001232168	0.000324085	0.001883571	0.000143876	0.001838774	0.00205535	0.000444004	-0.001166639	-0.000856895	-0.002676091	0.001338487	-0.000389251	0.003981731	0.000343542	-0.001834031	-0.002410942	-0.002852869	-0.001989153	0.003199975	0.000425083	0.000957637	0.001759889	0.000942358	-0.001723302	-0.00159762	-0.003094652	0.001231746
Gm13139	6.59E-05	-2.29E-05	-0.001743534	0.000786036	0.000770819	-4.88E-05	0.000734093	-0.00115734	0.000604117	-0.001206882	0.001875262	0.000382946	0.001211616	-0.002368452	0.000724138	0.002168818	0.003028945	-0.001118654	-0.005717761	0.000741247	-0.001171923	0.002386178	0.001250185	-0.000321152	0.002703112	0.000144982	-0.000250664	-0.002365505	0.002046701	-0.000570538	-0.001207973	-0.00361315	0.001720933	0.000599841	0.004598284	-0.001877487	-0.001186666	-0.00144705	-0.003115552	-0.001446251	0.00415612	0.002472916	0.004474608	-0.003787572	0.001655746	-0.001874105	0.000718494	-0.001591348	0.003528302
Gm13242	-0.000662399	-0.000292533	0.000101827	-0.0012564	-0.001325206	0.003980506	6.18E-05	-0.000122148	0.000202147	0.000163747	-0.000154628	-0.000213653	8.07E-06	-0.00019142	5.83E-05	0.000604387	-1.15E-05	7.83E-05	-0.000226353	0.000329201	-0.000360023	-0.000102501	-0.000226955	-0.000384848	-1.31E-05	0.000114614	-0.000191453	0.000195482	-9.34E-05	-0.000166033	-0.000113576	-0.000140395	8.43E-05	-7.39E-05	-0.000102647	-0.000306999	-0.000111812	-7.83E-05	-0.000279975	-0.000302888	1.68E-05	1.10E-05	0.000119114	0.000501039	-0.000226671	-2.31E-05	0.000261081	-1.66E-05	0.000178002
Gm14305	0.000188616	0.000951874	0.000782036	0.000368797	0.000222212	2.98E-05	-0.000705668	0.000745951	-0.000135721	0.002934982	0.00032288	0.000475005	0.000554965	-0.003515836	-0.000262864	0.00030791	0.000425583	-0.002396175	0.002520377	-0.003386757	-0.001110709	0.00185123	-0.004053488	0.000817447	0.000851695	0.000593329	0.000994322	-5.27E-05	0.000854753	-0.000256071	-0.000355062	-0.000723512	9.81E-05	5.82E-05	0.000123732	7.01E-05	0.000659343	-0.000410261	-0.00018906	0.000360674	-0.000339957	0.000170048	7.51E-05	-0.000160456	-0.00017369	-0.000402671	0.000992236	0.000263738	-0.000715971
Gm14430	0.000382164	0.000493091	0.000591299	0.000346877	0.00027716	0.000372545	-0.000240541	0.000391414	-0.00012435	0.000403118	0.000667212	1.48E-06	-0.000394755	0.000904152	2.07E-05	-0.000202077	-0.000533987	0.000948993	-1.81E-05	0.000117005	-0.002445153	0.000812641	-0.004562464	0.000637733	0.000378162	4.25E-05	0.000396218	-0.000112064	0.0005779	-0.000132635	-0.000434434	-0.000652954	0.000287931	2.13E-05	0.000387389	0.000216189	0.000260132	5.98E-05	-0.000413869	0.000279184	0.000167455	0.000175549	0.000188445	-0.000154705	6.06E-05	-0.000128228	0.000910197	-0.000155748	-0.000657398
Gm14432	0.000177702	0.001388476	0.000557849	0.000276698	0.000303501	0.000247146	-0.000618887	0.000899235	-2.56E-05	0.003177599	-0.000234888	0.000176074	0.000695107	-0.003559943	0.000396497	0.00110557	0.000291056	-0.001732319	0.002456467	-0.002369813	-0.000157503	-0.002326898	-0.003874421	0.00017049	0.00179019	0.001189758	-0.001972248	-0.000381155	0.000670558	-0.000146235	-0.000420371	-0.000912644	0.000562493	2.59E-05	3.63E-05	0.000341854	0.000727489	-0.000307934	-0.000114454	0.000351035	-0.000240023	5.51E-05	3.86E-05	-8.88E-05	-0.000288174	-5.56E-05	0.001219186	3.38E-05	-0.000932543
Gm22	-0.000500241	-0.000701689	-0.000369217	-0.000185336	0.000149575	-0.000395433	-0.000536995	0.000219455	-0.000766459	0.000402563	0.000505998	0.000654359	-0.000146097	-0.000747417	0.000223148	-0.000140877	0.00037784	-0.000176521	-0.000515261	0.000310069	-0.000742921	-0.000647719	-0.000727397	9.07E-05	-0.001335984	-0.002019415	0.002469795	-0.001497852	-0.000577742	0.000374058	-0.000130438	-0.00257305	0.002641245	-0.00150959	0.005153981	0.002476983	0.004259761	-0.002708901	-0.001195445	-1.64E-07	-0.00049813	8.18E-07	-0.000793451	-0.00055006	-7.20E-05	0.000541486	0.00051671	0.000174915	-0.00040757
Gm239	-0.000413322	7.20E-05	-0.000710913	0.00020085	-0.00010395	-0.000593324	0.000168381	0.000155952	0.000286796	7.34E-05	-0.000272567	-0.000395858	-0.000333915	-0.000190409	-1.48E-05	-0.000357816	-0.000516931	-0.000195731	8.81E-05	0.000282778	-0.000405277	0.00054428	-0.00014907	-0.00042447	0.000135997	-2.05E-06	-0.000553224	-0.000135554	3.88E-05	0.000216102	0.000284404	6.03E-05	-0.000183716	-0.000463922	0.000248426	-0.000137081	6.12E-05	9.87E-05	-0.000347642	7.97E-05	-0.000307405	-0.000117389	0.000629921	-0.000206014	0.000243451	-0.000261612	-0.001026292	0.000186036	-0.000827309
Gm4745	0.001619504	-0.000172217	-4.62E-05	-0.000144084	-0.000143483	-0.000357701	0.000101751	-6.00E-05	0.000219194	-0.000229352	-0.000158388	-0.000228947	-0.000237687	-1.17E-05	-9.64E-06	9.52E-05	-6.51E-05	6.08E-05	0.000143508	1.77E-05	-0.000355673	0.00015525	6.38E-05	-6.92E-05	8.06E-05	-0.000163174	-0.000220923	-0.000223449	-0.000102874	0.000130545	4.50E-05	9.73E-05	4.23E-05	-0.000110328	0.000158575	-0.000157118	4.84E-05	4.33E-05	-4.23E-05	-0.000149842	3.12E-05	4.77E-05	0.000141202	8.54E-05	-0.000165683	-5.02E-05	-2.50E-05	8.95E-05	-1.05E-05
Gm5595	-0.000662399	-0.000292533	0.000101827	-0.0012564	-0.001325206	0.003980506	6.18E-05	-0.000122148	0.000202147	0.000163747	-0.000154628	-0.000213653	8.07E-06	-0.00019142	5.83E-05	0.000604387	-1.15E-05	7.83E-05	-0.000226353	0.000329201	-0.000360023	-0.000102501	-0.000226955	-0.000384848	-1.31E-05	0.000114614	-0.000191453	0.000195482	-9.34E-05	-0.000166033	-0.000113576	-0.000140395	8.43E-05	-7.39E-05	-0.000102647	-0.000306999	-0.000111812	-7.83E-05	-0.000279975	-0.000302888	1.68E-05	1.10E-05	0.000119114	0.000501039	-0.000226671	-2.31E-05	0.000261081	-1.66E-05	0.000178002
Gm608	0.000454545	0.000761267	9.75E-05	0.000408946	0.000227123	-0.00028519	0.00035727	0.000808952	0.000651982	-0.004879263	0.000656011	-7.96E-05	-0.000266734	0.002908888	9.66E-06	-2.10E-05	-5.44E-05	0.000139294	1.28E-05	-0.000579394	0.000360343	0.000476605	0.000507983	-0.00021767	0.000229924	0.000865922	0.000306967	5.26E-05	-0.000195028	7.43E-06	0.000188641	0.001513777	-0.004575851	9.01E-05	0.000601036	0.000284251	0.000502909	-0.000441035	-8.72E-06	0.000156359	0.000116005	-4.41E-05	-9.71E-05	-0.00021674	-0.000174955	-0.000249363	0.000122577	-0.000260784	-3.02E-05
Gm6710	0.000362366	0.00043498	0.00017257	-3.00E-05	3.61E-05	6.20E-05	0.000104413	-0.000119981	-9.42E-05	0.000142324	-2.75E-05	3.92E-05	9.50E-05	0.000767069	0.000121155	-0.000131007	-0.000455856	0.000519071	2.12E-05	0.000175034	-0.002581446	0.000679524	5.27E-05	0.000225296	0.000255279	5.33E-05	0.000350268	-2.49E-05	2.54E-05	-8.71E-05	-0.000192122	-5.79E-05	-4.28E-05	6.24E-06	-0.000192917	0.000499353	-2.52E-05	8.22E-06	-4.37E-05	1.64E-05	3.32E-05	-0.000108242	-5.90E-05	9.17E-05	5.74E-05	-0.000155694	-7.93E-05	9.08E-05	-6.28E-05
Gm98	-0.001092791	-0.001357455	-0.001979579	-0.001471303	0.001084572	0.001712984	-0.000218426	-0.000673423	0.000216116	-0.000247517	0.000306487	-0.000744783	0.001221658	-0.001190991	-0.001038541	-0.000195978	-0.000300126	-0.001060692	-0.000667479	-0.000440203	0.001903269	-0.001040103	0.001316469	-0.000977874	-0.001012072	-0.000680712	0.002313695	-0.003184912	0.002869897	-0.000705449	-0.001037657	0.000826579	-0.000934499	-9.10E-07	-0.001963209	-0.000616894	0.000110551	-0.000380158	-0.000874807	-0.00079525	-0.002676476	-0.001211498	0.007319042	-0.002928584	-0.000189557	-0.001880672	0.002360743	0.005184042	-0.000853423
Gmeb1	9.35E-05	-0.001065774	-0.000665966	-0.003315551	-1.70E-06	0.000918543	0.001350698	-0.000668317	-0.000214701	0.001393811	-0.000352517	-0.00078493	-0.000227601	-0.000278422	0.000505784	0.00104935	-4.77E-05	-0.000388612	-0.000193875	0.001292739	0.000134167	0.00082926	0.001723544	6.73E-05	0.001996434	0.000675279	0.001360018	0.002175857	-0.000258742	-0.000872098	-0.001314552	-0.002830196	-0.002389024	0.001003162	0.003836307	0.001166386	-0.001302518	-0.000458326	0.001258071	-0.000270645	0.000420989	-0.001783335	-8.69E-05	-0.00028221	-0.00077286	-0.001143555	-0.001965881	-0.001083502	-0.000984334
Gmeb2	-0.001468015	0.000180152	-0.000556124	0.000469227	0.000272786	8.46E-05	-0.000607129	6.91E-05	0.000106794	0.000539803	-0.000472955	0.000259014	0.000146739	0.000182909	0.000514215	-4.85E-05	-0.000776616	5.96E-05	0.000333905	0.000832061	0.001048092	-0.004127398	0.000105673	0.000336895	-0.000391093	-0.00546043	0.000382836	-0.004863903	0.001159854	0.001291225	0.000593266	0.000175483	0.00110959	-0.00061492	-0.000514106	0.00121971	0.001489697	0.001764407	-0.000127366	0.00212822	-0.005775593	0.000506355	0.000736401	0.000858483	0.001002043	0.001069421	0.000938818	0.00157631	-0.000552473
Gmnn	0.000801081	-0.000535203	-0.001020819	0.002117644	-0.002569222	0.002002721	-0.00158095	0.005808612	-0.003862834	0.003761792	0.002791901	-0.003285173	-0.000481412	-0.002562685	3.73E-05	-0.000666073	-0.002700809	-0.00035501	0.000330112	2.89E-05	-8.82E-05	0.000510468	0.002136528	0.004033026	-0.001010233	0.000324812	8.18E-05	-0.000567481	-0.001002293	0.000276753	0.000130343	-1.31E-05	-0.000457964	0.000199064	-0.000860582	-0.000351604	0.000855518	-9.61E-05	-0.000815428	-0.000614071	-0.00082771	0.000125658	0.000355514	0.001054436	8.24E-05	-0.000320793	-0.00056368	0.000509923	9.38E-05
Greb1	-0.000482402	-0.000290898	-0.000263953	0.000102626	-2.63E-05	-0.000111967	0.000158195	3.07E-05	7.16E-05	0.000126913	-0.000334534	-0.000489721	-0.000115612	-0.000203534	2.46E-05	0.000359501	-0.000476322	0.000198184	0.000233582	-0.00028351	-0.000363217	0.000251837	0.000476206	0.000196217	-0.000204582	0.000208132	-0.000161008	0.000168525	3.93E-05	0.000112315	0.000377802	6.43E-05	-0.000145792	-0.001093663	0.000305159	-0.000321827	-0.000366284	0.000121842	-0.000181	0.000167558	-6.28E-05	-0.000799944	0.00056717	8.06E-05	-0.000800612	-0.000350432	-0.000375905	-0.000165795	0.003966875
Grhl1	0.001340972	0.001748364	-0.000891135	-0.00068907	-1.04E-05	-0.000591159	-4.64E-05	0.000151382	0.000698721	-0.000323835	-0.000193325	0.000507972	0.000278189	-0.000925433	-0.000386071	-0.000196584	0.000224866	-0.000930396	-7.39E-05	0.000368858	-0.000668117	-0.000148901	0.000502025	-0.001096677	0.002259221	-0.000261166	0.001557608	-0.001302825	0.000353683	0.000230938	0.000676352	-0.000116846	-0.000252595	0.001194715	-1.95E-05	-0.000680561	-0.00131734	-0.000733781	-0.000628109	-0.000362075	0.000744692	0.003270129	-0.000841663	-0.000754205	0.001776076	-0.001144431	-1.11E-05	-7.13E-05	0.002684046
Grhl2	-0.000779518	0.002419187	0.003351619	0.003016821	-0.000999159	-0.000935793	-0.000324789	0.000511737	0.000326479	-0.000134557	-0.000383889	-0.000748251	0.000458413	-6.58E-05	-0.000279908	0.000118298	0.000479796	-0.000262434	0.000108802	-0.000260213	-0.000131947	0.000761714	-0.0002144	-0.000553571	-0.00181455	0.000216414	-0.001182479	0.004098223	-0.000519428	0.000145135	-0.000335904	-0.000526431	-0.000158257	0.000832112	-0.000614968	-0.000894011	2.71E-05	-0.000617664	-0.000956484	-0.000324518	4.63E-05	0.001480326	-0.000999453	-0.001348988	0.000858739	-0.001995543	-0.000342247	-0.002218033	0.000899571
Grhl3	-0.001408496	-0.001110168	-0.001212251	0.002097885	-0.001693956	0.002752247	-9.86E-05	-0.000120104	0.000833257	-0.000177704	0.000204095	0.0006113	9.74E-05	-0.000521732	-0.000289532	-0.000403004	0.000189829	-0.0004233	-0.000555462	0.000116023	-0.000725883	-0.000430724	-0.000555505	-0.000577817	0.002572905	-5.64E-05	0.002381211	0.004286686	-0.000912928	-0.000199204	0.000228327	-0.000504778	-0.000182876	0.002670386	-0.000478302	-0.001624707	-0.000547199	-0.000874258	-0.000319038	-0.000553675	0.000169206	-0.00237524	-0.000169948	0.00080351	0.003616499	-0.00020609	-0.000157985	-0.000572345	-0.001498565
Grip1	0.00125941	-0.000317292	7.24E-06	-0.000588166	0.002845608	-0.002085368	0.000134528	-0.00073644	-3.68E-06	-0.000151802	-0.000746364	-0.000575609	-2.93E-05	0.000132023	-0.000214538	0.000532658	-2.32E-05	-0.000121648	0.000510425	0.000123464	0.000180063	-4.70E-05	-0.0003337	-6.64E-05	0.000271511	0.000110449	-0.000450299	-0.000376883	-0.001244227	0.000415829	-0.000242771	-0.000267856	0.000130145	-0.000360932	-0.000358915	-0.000216614	-0.000269617	0.000231623	-0.001470842	0.000160366	0.000155907	-0.000427397	0.001179942	-0.000613448	0.000158262	-0.000458654	0.000170081	-0.000311745	-1.03E-05
Grlf1	0.00026037	0.000400976	0.000583058	-0.000277335	0.00013876	0.000139745	-0.000175426	-0.000111878	-6.24E-05	0.002793902	-7.28E-05	0.000243043	0.000323653	-0.004745659	-0.000157668	0.000731513	-0.000165999	0.000736521	-0.000503219	0.001050324	-0.001928071	0.000547901	0.000189804	0.000424124	0.000833794	0.000564557	0.000437783	-0.000206979	4.00E-05	-0.00017962	-0.000340996	-0.000334762	0.000100787	-3.14E-06	-0.000175755	0.000463416	0.000186678	-0.000285511	0.000163461	-0.000189513	6.85E-06	-7.37E-05	0.000170238	0.000133421	-4.90E-05	-0.000322628	0.000134278	0.000130058	-9.85E-06
Gsc	0.000193364	0.000138502	0.000567552	0.000273773	0.001660391	0.00104662	0.000325566	-0.001453452	-0.004223004	0.000867224	0.001838016	-0.001233884	0.002250798	-0.000867559	0.001003175	4.83E-05	0.003019166	-0.000319783	-0.001483075	0.001075034	-0.000518423	0.000130137	9.19E-06	-0.001808928	0.000156794	-0.000985103	-0.000669291	0.002474076	-0.002788041	0.001577428	0.000957488	-0.003854714	0.000869373	-0.00229932	0.004681415	0.000866908	-0.000172854	0.000622314	-0.000771337	0.002108306	-0.003308686	-0.000270597	0.002323348	0.000575432	-0.001265474	-0.001784372	0.000612593	-0.002029355	-0.000106011
Gsc2	-8.84E-05	0.000120616	-0.000881165	-0.000639288	-0.000510492	-1.58E-05	-0.001180575	-0.000569447	0.004403995	-0.001085971	0.00256879	0.000209259	-0.001107724	0.000507686	-0.002415084	-0.001389634	-0.002944748	0.000326658	0.003837172	-0.00010284	-0.000155419	0.001344549	0.000954011	-0.000305707	0.001319419	0.001999424	0.000665892	0.000121905	9.25E-05	-0.002386347	0.000211307	0.000129988	-0.001812917	0.000435583	0.000391994	-0.000815118	0.002925658	-0.002335583	-0.000128033	0.002718286	-0.00103771	-3.87E-06	0.000388103	-0.002512319	0.000262425	-0.000686751	0.001314345	-0.000116882	-0.000212762
Gsx1	-0.000208145	-0.000397211	-6.03E-05	0.000184327	-0.000229223	-0.000165548	-6.15E-05	4.81E-06	-0.000176518	-0.0003298	0.000364885	-6.74E-05	-0.000172964	-0.000635446	-0.000715121	-0.000855906	0.000569719	-0.001002786	0.000108994	-0.00086153	0.001900893	0.003848332	-0.000185838	3.82E-05	-0.000596727	-0.00046275	-0.000699996	0.000170777	4.00E-05	-5.12E-05	0.000336856	2.08E-05	-0.000247328	-6.35E-05	0.000265747	-0.000557732	-1.78E-05	0.000194204	-6.83E-05	9.65E-05	-0.000325328	0.000391347	0.000258822	-0.00039481	4.29E-05	-0.000131303	-0.000110509	0.000150222	7.76E-05
Gsx2	-0.000605329	-0.000311036	-5.26E-05	0.000244477	-0.000253394	-0.000239184	-0.00029921	0.000289195	0.000337984	-0.000250219	-8.77E-05	2.53E-05	-0.000543845	2.10E-05	-0.000149718	0.000399611	0.000123285	-5.41E-05	1.99E-05	9.91E-05	-0.000623082	-0.000250871	8.10E-05	-5.87E-05	0.000175687	-0.00024319	0.000185939	-0.00104489	-0.000146669	0.000371452	-4.45E-05	-0.00019097	-8.93E-06	-0.000158225	0.000272623	-0.000179566	-0.000130092	0.000124954	4.32E-05	-0.000313163	-0.000511996	0.000182237	0.000115762	0.000208847	-0.000275779	5.66E-05	-5.90E-05	0.000401796	-5.55E-05
Gtf2a1l	0.001648166	0.002700016	-9.82E-05	-0.000163447	-0.000237898	-0.000449354	0.000240134	0.00020586	0.000130448	-0.000657036	-0.000219295	-8.76E-05	-0.000139345	2.23E-05	3.09E-05	0.000474002	-3.37E-05	-0.00042727	0.000146078	1.30E-05	-0.000589774	0.00019302	5.66E-06	-3.83E-05	-0.000259594	-0.000316681	-0.000695294	-0.000200534	-0.000150381	-0.000181273	0.000233398	0.000163661	-9.04E-05	-7.42E-05	0.000234492	-0.000114309	6.56E-05	9.84E-05	1.70E-05	-8.10E-05	0.000116074	0.00014584	0.000118548	-0.000168763	-0.0001788	-0.000515844	-0.000116704	0.000316084	-0.000235943
Gtf2a2	0.000268879	-0.00180861	0.000130209	0.000248364	3.59E-05	9.90E-05	-0.00056042	-0.000174948	-7.77E-05	0.000591557	-0.001145224	-0.000990176	0.000496649	0.001918728	0.001157243	0.001116737	-0.001275592	0.002563356	0.002644276	-0.004810164	0.001982618	-0.002939033	0.000544542	-0.000221031	-0.00269601	-0.002313819	-0.000970132	8.88E-05	-0.000191094	0.002821376	0.000680549	0.000565324	0.001321909	0.000349371	-0.000159382	0.001151066	-0.001473847	-0.003324318	-0.000443071	0.000983722	-0.000328019	0.000302961	-2.81E-05	0.000828542	0.000429455	0.000188769	0.000724391	0.000271813	0.000699712
Gtf2i	-0.001722526	0.000406318	0.000220009	9.44E-05	0.000186835	0.000259029	-7.83E-05	-8.55E-05	-0.000175628	0.000210509	6.44E-05	0.000259035	0.000140017	0.000665073	8.71E-05	0.000126329	-0.000162795	0.000422433	-8.62E-05	0.00018012	-0.002684468	0.000525303	7.25E-05	0.000275648	0.00026622	7.86E-05	0.000493574	0.000278792	0.000129435	-0.000174008	-0.000186228	-0.00023949	-0.000121858	6.70E-05	-6.35E-05	0.000389682	-0.000175525	-3.96E-05	-7.84E-05	5.83E-05	9.92E-06	-0.000220868	2.80E-05	0.000129867	5.92E-05	-5.97E-05	-2.67E-05	4.98E-06	2.53E-05
Gtf2ird1	0.000804877	1.96E-05	-0.000538475	0.000213671	0.000835976	-0.000928307	0.000429662	7.41E-05	0.001543438	-0.000522538	-0.000262644	0.002205792	-0.004742803	0.002630869	-0.0027486	-0.004778807	-0.000530963	0.001774416	0.005036081	-0.003492267	-0.001271742	-0.001246497	-0.000362081	0.002182616	0.001409047	-0.006462355	0.001067814	-0.002800442	-0.002699853	0.002679408	0.001003608	0.000456797	0.001065646	-0.000216947	-0.000193061	-0.001410214	0.001062008	0.003147244	-0.000663632	0.001005561	-2.98E-06	0.000183612	0.001825249	6.64E-05	0.000132621	0.000158968	0.000563769	0.000315739	-0.000602575
Gtf2ird2	-0.000530189	0.0015694	-0.00081578	-0.001381397	-0.000423216	-0.000299553	0.000278716	0.000348874	0.000860067	-0.00094176	0.001801083	0.001668344	-0.000438007	0.000262259	0.000198403	0.002229102	-7.96E-05	-0.000489404	0.000339409	0.000101546	0.000425249	6.71E-05	-0.001681657	-0.002579257	0.001869513	-0.000832477	0.001154203	0.000554229	-0.000131371	-0.0018046	-0.000716868	0.003035035	0.00308551	-0.000501983	-0.001259776	-0.000462861	-0.001891109	-0.000326034	-0.001909691	0.004346787	-0.001244595	0.000107818	-0.00055519	-0.00078938	0.0008569	-0.000822182	-0.001095112	-0.000255141	-0.000751129
Gzf1	9.60E-05	0.001446364	0.00101788	-0.000104653	0.00028953	0.000304666	0.000953613	-0.000590741	0.000295547	0.00048274	-0.001750536	-0.000486434	-0.000170422	0.001752333	0.000922029	0.00206438	-0.000678185	0.001923577	0.002356203	-0.004130849	0.001639628	-0.002436983	0.000293012	0.000722053	-0.002617001	-0.002701597	-0.001552617	0.001726641	-0.002905634	-0.001055948	-0.003226104	0.000262073	0.001478533	0.000606002	-0.000227738	-0.00192567	-0.003397713	0.005084987	0.00012711	0.001566098	7.41E-05	0.001049657	0.001270862	0.00055841	0.000386224	0.000113636	0.000483038	0.001285524	0.000826793
Hand1	-0.000574597	0.00028408	0.002711856	0.002415065	-8.73E-05	-0.000499214	0.000557791	-0.000310075	-0.00044504	0.001027769	-0.000627667	0.000555477	-0.000306589	0.000329266	-6.69E-05	-0.000232984	0.000215965	0.002204463	-0.003467033	0.002746986	0.000241058	-0.002640908	-0.003161137	0.000473723	0.001648882	-0.001576671	0.001111909	0.00032246	0.000128132	-0.000704476	-0.000944728	-0.000899655	-0.000739813	-0.000351991	0.001256076	-0.00054091	-0.000480356	0.000550315	-8.70E-06	-0.000782594	0.000862685	0.000701503	6.69E-05	-0.000576905	-5.44E-05	-0.00044475	0.003489755	-0.001243346	-0.000690949
Hand2	-0.00044358	-0.000126105	0.003796869	-0.001165151	0.000753307	-0.000187792	0.000473591	-0.000706903	0.000463081	0.000360194	9.77E-05	0.000313353	-0.000410961	-9.77E-05	4.16E-05	-0.000336477	0.000767793	0.000392544	-0.000185477	0.000599459	-0.000570845	0.000123861	-0.000524243	-0.00026861	-6.01E-07	-0.001856033	-6.40E-05	0.000110567	-3.67E-05	-0.000429973	-0.0015908	-0.000412987	3.61E-06	-0.000576035	-0.000136384	-0.000885621	-0.002060332	0.006228081	-6.50E-06	-0.001626596	0.00527553	-0.000932099	-0.001413219	-0.001313562	0.00398311	-0.000613267	0.000102305	-0.001847876	-0.001029889
Hcfc2	0.000736376	0.001069322	-2.79E-05	0.000880512	-0.003893892	0.001609679	0.00046806	-0.000100409	0.000816234	0.000628639	-0.000136445	-0.000253798	0.00186281	0.000603573	-0.006227966	0.001619954	0.000219265	-0.000191226	0.000726907	0.000447468	0.001199004	0.001477247	0.000225917	0.000206671	-0.004165077	0.000423748	-0.002688084	-0.00016381	0.000105203	0.000150529	-5.98E-06	-6.80E-05	0.0003204	0.000896174	-0.001053332	0.00044	0.001253401	9.41E-05	-0.000151145	-0.000250353	-0.001203214	0.000541524	0.000249857	-0.000281573	0.000543532	-0.00060899	0.000388501	0.000508851	-0.00039675
Hdac2	0.000362366	0.00043498	0.00017257	-3.00E-05	3.61E-05	6.20E-05	0.000104413	-0.000119981	-9.42E-05	0.000142324	-2.75E-05	3.92E-05	9.50E-05	0.000767069	0.000121155	-0.000131007	-0.000455856	0.000519071	2.12E-05	0.000175034	-0.002581446	0.000679524	5.27E-05	0.000225296	0.000255279	5.33E-05	0.000350268	-2.49E-05	2.54E-05	-8.71E-05	-0.000192122	-5.79E-05	-4.28E-05	6.24E-06	-0.000192917	0.000499353	-2.52E-05	8.22E-06	-4.37E-05	1.64E-05	3.32E-05	-0.000108242	-5.90E-05	9.17E-05	5.74E-05	-0.000155694	-7.93E-05	9.08E-05	-6.28E-05
Hdac3	0.000355717	0.00015807	3.24E-05	-4.28E-05	-4.79E-05	0.0002009	0.00011009	-6.55E-05	0.000294363	3.13E-05	2.04E-05	-0.000183714	0.000256679	7.78E-05	-0.000196877	-0.000156505	-0.00029751	3.30E-05	-7.39E-05	-0.000130128	0.000691259	5.73E-05	-0.000366736	0.000221226	0.000149427	7.81E-05	0.000291019	0.000812175	0.000715825	-0.000125601	0.000146224	3.41E-05	0.000184033	0.000197959	-1.58E-05	-0.003162963	0.000262872	0.00042513	6.47E-05	0.00012862	0.000163682	2.65E-07	0.000191616	1.67E-05	0.000156768	-5.57E-05	-5.38E-05	-0.000286169	6.29E-05
Hdac5	-0.001527599	0.000233124	2.78E-05	0.000414633	0.000111524	0.000445846	-0.000273445	0.000116145	0.001844702	0.001056205	-0.0053432	0.000305854	0.000770598	-3.36E-05	0.000135646	0.000224396	0.000614729	-1.17E-05	0.000264304	-0.00036584	0.000261717	-0.000492662	0.000630911	0.000265438	-0.000157196	-0.000121412	5.67E-07	0.00018187	-5.31E-05	-0.0001427	-5.31E-05	-0.000175793	-0.000279674	0.000139461	-8.00E-05	0.000111075	-0.000184701	8.75E-05	0.000437941	0.000299047	1.05E-06	-0.000216172	-0.00052952	0.000424607	-0.000143127	0.000143578	-4.18E-05	-0.00036262	0.000249622
Hdac7	-0.001455221	0.000128739	8.91E-05	0.001695158	0.001499849	-0.003577135	-0.00032349	0.000144019	-0.000258856	1.76E-05	0.000360903	0.000454619	0.000277883	4.71E-05	-0.00041492	0.000253637	0.000207488	-0.000278832	0.000754989	-0.000710355	0.000404467	-0.000359355	0.000395504	0.000888397	-0.000318885	-0.000225087	0.0005853	0.000362395	9.78E-05	0.000391581	0.000204227	-2.81E-05	-0.00032428	8.30E-05	0.000562487	3.43E-05	-0.000151031	0.000217532	0.000327722	0.000244055	-0.000409847	9.38E-06	-0.000170775	-0.000701743	0.000724486	0.001297482	0.000517324	6.65E-05	8.79E-05
Hdac8	0.000728259	-0.000598505	-0.001924573	-0.000351093	-0.000620588	-0.001707205	-0.001044569	0.000352371	0.001058625	0.002642629	-0.000217305	0.000320237	-0.000267319	-0.002579922	7.12E-05	0.004297161	-0.0003254	0.002217646	0.002228632	-0.003275802	-0.000157838	-0.001819693	-0.000930131	8.47E-05	-0.000182768	0.000659439	-0.00015373	-0.003774097	-0.001079236	-0.002379934	0.003797659	0.002434387	-0.00207341	-0.002298774	0.003760396	-0.000393281	4.95E-05	-0.00248831	-0.002598384	-0.001437397	-0.002589915	-0.00269143	-0.002340989	0.000531602	0.00436597	0.003032732	-0.002255568	0.003388867	-0.002179409
Hdx	-0.000588036	-0.000160096	6.41E-05	0.00014501	-0.000176338	-0.000208614	-7.35E-05	4.98E-05	-0.000501207	8.58E-05	-0.000439141	0.000320909	-0.000104632	0.000151872	0.000131803	3.62E-05	0.000397681	-0.000346394	0.000191004	0.000168248	-0.000487758	8.19E-05	0.000390995	-0.000213479	-9.55E-05	-5.55E-05	-0.000276813	-0.00120807	-0.001373853	0.000511035	-0.000189659	0.000154587	-0.000179397	-8.31E-05	-2.14E-05	0.002598465	-0.000458856	-0.000550742	-0.000297399	2.69E-05	-0.000112022	5.97E-06	-8.39E-05	3.15E-05	0.000121827	7.82E-05	-7.09E-06	0.000365975	-7.92E-05
Hells	0.000702724	-0.000507546	-0.001728463	0.000339925	-0.000238918	-0.00047534	0.00174806	-0.000806103	-6.74E-05	0.000358925	-0.000513424	-0.001785513	0.002842632	0.002496657	-0.003115366	-0.003675246	-0.001164805	0.001837887	0.003857307	-0.003387222	-0.000508819	-5.67E-05	0.001227397	0.001882879	-0.00109858	0.000145205	-0.000540104	-0.001387201	0.001590668	-0.000504788	-0.000726232	0.001827713	0.002126333	0.001668136	-0.00052962	-0.000896733	-5.51E-05	0.000661828	-0.000328034	0.000403927	-0.000648402	-0.001857108	0.000846858	-0.000173388	0.000112262	-0.001194284	-0.000885186	0.000200128	-0.001447471
Hes1	-0.001769305	0.001743837	0.000301131	0.000333286	0.001026142	-0.000387661	-0.003831178	0.003412419	-0.001479974	-0.001138073	-0.002174276	0.001175536	0.004274692	-0.002208451	-0.004586035	0.003197597	0.00503281	-0.001646711	-0.00410324	-0.001281662	-0.000987171	0.002478003	0.001081527	-0.000220238	0.001368131	0.000957382	-0.001937195	0.001250127	0.001248295	-0.000636161	0.000683714	-0.000632304	5.28E-05	0.000142293	-9.47E-05	-0.00220364	0.000594925	-0.000241529	-9.01E-05	0.000298136	-0.000841477	-0.000320648	-0.00014674	0.000102733	-0.000816024	-0.00036226	0.000987382	0.000788142	0.000337416
Hes5	0.000254306	0.000447828	-0.000166029	0.000292155	0.000581422	-3.78E-05	0.000628582	7.26E-05	-0.000366185	3.16E-05	-9.50E-07	0.000772618	-0.000582554	-2.09E-05	-6.84E-05	-4.86E-05	-6.89E-05	-0.000260599	1.88E-05	-0.000141531	-5.91E-05	4.49E-05	-0.000751566	0.000717047	0.000364695	-0.000268334	1.41E-05	0.000137048	-0.000300492	0.000137019	-4.11E-05	0.000816921	-0.000417423	-0.001840479	0.001391922	0.000251686	0.000574766	0.000437771	-0.003410083	0.000498782	-0.000604405	-0.001333892	0.001293068	0.000788194	-0.000969191	0.000841422	-0.000391887	0.001505887	-0.0021934
Hes6	-0.001004488	0.00026567	-0.004193959	0.00133598	3.11E-05	-0.000100576	-0.000827368	-0.000162564	0.000122518	-0.000307317	2.66E-05	-0.000546144	-0.000129	0.000285777	0.000400914	0.000602276	-0.000561556	0.000200616	0.000539952	-0.000430707	0.000273792	-0.000349983	-0.000128799	0.000411398	0.001256579	-0.004699208	0.000884294	-0.002415826	0.002398894	0.001075446	0.002018685	4.29E-05	0.000439873	-0.003035436	0.001507714	-0.001387814	0.003541098	-0.003939588	-5.03E-05	0.000543095	0.000571163	0.002510261	0.001389108	0.000511396	-0.003402063	0.000353954	0.000149215	0.000690626	0.001606087
Hes7	-0.000196052	0.000484952	-0.000536333	-0.00047809	-0.000167508	0.000299809	0.000212042	-0.000365796	-0.000439928	0.001092895	-0.000104869	0.000429721	-0.000321261	0.000837553	-0.000677649	-0.001314705	-0.000298058	0.001190602	-0.002661644	0.002508668	-0.000367096	0.001810075	-0.001509218	-1.08E-05	0.002473867	-0.00188974	0.000749718	0.000543263	-7.00E-05	-0.000894144	0.00023918	-0.00054114	-0.000644492	-0.00061802	0.001417545	-0.000654374	-0.001456632	0.00101336	0.000272568	-0.000262553	0.001112775	0.00047834	0.000430441	-0.000403986	-0.000121452	9.11E-05	-0.001636179	-0.000355794	-0.000333696
Hey1	0.001374823	-0.001221253	-0.000708379	0.000107345	0.001688979	-0.001940024	-0.001108958	-3.62E-06	-0.000225965	0.000534472	-8.83E-05	-0.001284019	0.000633748	-0.000224387	5.55E-06	0.000612935	-0.000718379	0.000787627	0.000661573	-0.000904451	-0.000143372	-0.000886447	0.000373886	-0.001581252	-0.000589092	0.003468769	-0.000106166	0.000170416	0.000915756	0.003774864	-0.003158288	-0.001189086	-0.001689036	-0.000579318	-0.003016946	0.00158312	0.003010342	-0.005599593	0.00246361	-0.004138759	0.002786454	0.001112236	0.002821274	0.001786827	-0.004253407	-0.001986019	-0.000873436	0.00249906	0.003188385
Hey2	-0.00063061	-0.000464542	0.000128038	0.000126473	-0.000358046	1.33E-05	-0.00010988	0.000830383	0.000204333	-0.000471818	0.000196931	5.53E-05	-0.000194034	-0.000490284	-0.00024298	0.001120117	0.000136251	2.44E-05	-0.00041033	-1.89E-05	-0.000538501	-0.000660308	9.18E-05	-0.000342795	0.000274739	0.006117518	-1.05E-06	-0.001353212	-0.000192793	-0.001043132	-0.000595205	-0.000185885	-0.000515358	4.19E-05	0.000142275	-0.000119757	-0.0014739	-0.001671328	0.000200534	-0.00101343	-0.000531342	-0.000421377	-0.000211775	0.000393818	-0.000358925	3.17E-05	-0.000217954	0.000467779	0.000180203
Heyl	-0.000134836	0.000821162	-0.001642178	0.000633746	-0.001118022	-0.000654513	-0.000504593	-0.001856516	-0.000205595	-0.003031402	0.000609287	0.005490454	-0.001780211	0.003272655	-0.001297912	-0.001340659	-0.00042699	0.001232558	-0.002477124	0.001105594	0.000283482	0.001872917	0.001344374	-0.001691965	-0.002571607	-0.000920668	0.00101266	0.002887981	0.00197786	0.002907143	-0.003590124	-0.000745349	-0.002196797	-0.000194534	-0.001908736	-0.001789484	0.001267858	0.002557883	0.002689199	-7.74E-07	0.000890914	0.001829873	0.002257845	-0.000269081	-0.002530426	-0.002176436	0.001297428	0.001601496	-0.001777417
Hhex	0.001422255	-0.000566191	-0.001940593	-0.001098555	-0.001103497	-9.92E-05	0.001364075	0.00088804	-0.000103444	0.000171493	0.002509509	0.000836323	0.001726015	5.09E-05	0.000543883	0.00076907	-0.002878827	-0.00206204	-0.004679336	0.002372181	0.000742094	0.001060078	0.002274539	-0.00046471	0.001644459	-0.002154208	-0.000997092	0.003181205	0.001959642	0.002218713	0.002922842	-0.001078371	0.003640641	0.000121913	-0.000538163	-0.001947839	-0.000268668	-0.001303031	-0.000431213	-0.000687163	-0.001705875	-0.001367001	-0.00264379	-0.000442782	0.00041428	-0.001728218	0.00261852	0.002598362	-0.000267842
Hic1	-0.000137297	-0.001539932	0.000175549	0.002286524	-7.78E-05	-0.001068715	-0.000737923	-3.11E-05	-0.000103076	0.004139104	-0.001630924	5.69E-05	-0.001617845	-0.005019536	-0.002256806	0.004916576	-0.002367058	0.002726082	0.002883731	0.001815219	0.001719572	-0.003333527	0.001231454	-0.001847505	-0.002542976	-0.000883909	-0.001733303	-0.001685055	-0.001061079	0.00129235	0.000631077	0.001446171	0.000371722	-0.001234289	0.002261359	-0.001306399	0.000709415	0.00034784	-0.001779354	0.000449036	0.001386472	0.003567495	0.000590789	0.000253434	-0.003045058	-0.002005087	0.001082764	0.001188563	-0.000536573
Hic2	0.001028879	0.001134582	0.001267473	0.000554178	0.001005231	0.00058699	-0.002893453	0.005061639	-0.001261898	-8.66E-05	-0.002287309	-0.002190047	-0.001618891	0.000254407	-0.002640421	0.003863999	0.001796704	-0.000230183	0.002666913	0.000638005	0.00030814	0.00122765	0.000792329	-0.001874904	0.001085737	-0.002486102	-0.002657217	0.000238264	0.001690324	0.001287689	0.002998708	-0.000953635	-0.001445008	-0.001764477	-0.00056092	-0.000381847	-0.00092177	-0.000388114	-0.00097924	-0.000288839	0.000155403	0.001832809	-0.00176609	0.000382648	-0.0002916	-4.02E-05	-0.002032993	-0.000746577	-0.000378345
Hinfp	0.000776228	-0.001709968	0.000399731	-0.000311653	-6.95E-05	-1.31E-06	-0.000131133	-0.00011189	0.000844995	-0.000476232	-0.000764532	-0.000940066	0.000388654	0.001361823	0.001109983	0.000395951	-0.001904936	0.002012333	0.002191819	-0.004108289	0.002093754	-0.002903682	0.001547875	0.000197533	0.00183854	-0.001108134	-0.001470933	-0.001647256	-0.00300996	0.00350826	0.00226269	0.001347086	0.001728525	-0.001388958	0.001292218	-0.000473717	-0.002486493	-0.001844102	-4.72E-05	-8.25E-06	-0.001084874	0.002126798	-0.003008728	-0.000927398	0.001803775	-0.00113751	-0.002247597	-0.003054687	0.000360324
Hipk2	0.000589726	0.000220243	0.0009333	-0.004058043	0.000560833	0.001397343	0.000228475	-2.55E-05	-0.000173357	0.000420399	0.000337032	-8.80E-05	0.000400008	-0.00013367	-0.000153446	-0.000278861	-0.000133146	7.43E-05	-0.000194951	0.00020801	0.000408978	-0.000155385	0.000293277	-0.000155086	0.000335988	0.000255898	0.000139873	-4.60E-06	-4.91E-05	-9.56E-05	-0.000153793	0.000385547	0.000166647	9.37E-05	3.38E-05	0.000204284	-0.000443351	7.49E-05	0.000183382	0.000147696	0.000277926	-8.25E-05	-0.000324875	-0.000276432	1.85E-05	-4.90E-05	6.82E-05	-0.000137042	8.06E-05
Hist4h4	0.000355717	0.00015807	3.24E-05	-4.28E-05	-4.79E-05	0.0002009	0.00011009	-6.55E-05	0.000294363	3.13E-05	2.04E-05	-0.000183714	0.000256679	7.78E-05	-0.000196877	-0.000156505	-0.00029751	3.30E-05	-7.39E-05	-0.000130128	0.000691259	5.73E-05	-0.000366736	0.000221226	0.000149427	7.81E-05	0.000291019	0.000812175	0.000715825	-0.000125601	0.000146224	3.41E-05	0.000184033	0.000197959	-1.58E-05	-0.003162963	0.000262872	0.00042513	6.47E-05	0.00012862	0.000163682	2.65E-07	0.000191616	1.67E-05	0.000156768	-5.57E-05	-5.38E-05	-0.000286169	6.29E-05
Hivep2	0.001067789	0.002333611	0.001283035	-0.002030697	-0.00047436	-0.001349104	-0.001719837	-0.003175984	0.000557107	0.000738825	-0.002039668	0.002298463	0.001257274	-0.002764414	-0.004645705	0.002528336	0.003542409	0.001311473	0.000210589	0.002318609	-0.001527507	-0.001724443	0.000385559	0.001066971	0.00214865	0.001497864	-0.002198455	0.001075784	-0.003049898	0.000651414	0.000742113	0.001251519	-0.00350199	-0.000326537	0.001995698	0.001512436	-0.000418675	-0.000652163	0.001138233	0.000762975	0.001480671	-0.000326567	0.001035191	0.000116424	-0.00124316	-0.003895799	-0.002154033	0.000478373	-6.80E-05
Hivep3	-0.000212263	-0.000676804	-0.000540482	0.000248781	-7.02E-05	6.70E-05	-0.001472939	0.000473431	-0.000475325	-0.000365544	0.000182303	-0.000438124	-0.004330687	-0.000805326	0.00395308	0.004379511	-0.003829054	0.002994707	0.003588923	0.000422787	-0.00236108	0.0013694	0.000392306	-0.000759831	-0.001589378	-0.000678122	0.002091948	-0.000840618	-0.000691176	-0.002985724	0.005198912	0.00043158	-0.000737975	-0.00099295	5.73E-05	0.002987846	-0.00044935	-0.001932779	0.000505939	-0.000546235	0.000420858	-0.001285542	-0.001707944	0.000654067	-0.000627705	0.00031775	-0.001123407	-0.001163991	0.000227103
Hlf	-0.00072862	0.001358857	-0.001334929	-0.000195853	-0.000534663	-0.000619315	0.002743638	0.004243335	0.003594395	-0.001299267	-0.003157072	-0.001563913	-0.000202573	1.79E-05	-0.001584198	-0.000581656	-0.002222353	0.000100815	0.000856774	-0.000368731	-0.000605261	-0.001300858	0.003521399	-0.002346367	0.003784529	-0.003513477	-0.001957457	0.000615	-0.002940648	-0.000620678	-0.000865437	-0.00093179	-0.001760207	-0.001730703	-0.00057301	0.000855106	0.001649631	0.00292427	-0.000687108	0.000760637	0.000761986	0.000478987	0.002687908	0.000256409	0.000232458	0.001326301	0.001431714	-0.004138573	0.001838853
Hltf	0.000420704	-0.001510785	0.0001944	0.000341025	0.000774692	-0.000473088	-0.000601156	-0.000542297	0.000823432	-0.003722177	0.000845535	-0.000726879	-0.000634326	0.003556412	-8.41E-05	-0.000906376	8.00E-05	0.00059713	0.000227054	0.000203208	0.000959998	0.001040622	0.000683424	-0.000559345	-0.003620086	-0.004154982	0.001413281	7.35E-05	-0.000281621	0.003486482	-0.000304778	0.000962191	0.001031955	0.000556025	0.000203775	0.000397036	-0.00277061	0.003456546	0.000332699	-0.002886762	0.001680067	0.001117178	0.002598789	-0.00557487	0.001102752	0.000308443	0.001534563	-0.000219997	0.000350082
Hlx	-0.000605117	-0.0009973	0.001470441	-0.002178939	-0.000143296	-0.000976507	0.001786678	0.001327999	0.002110014	0.000754137	-0.003254614	0.003311466	-0.004726048	-0.000107904	0.003104593	0.001910026	-0.002845093	-0.000296881	-0.001307882	-0.002706648	-1.09E-05	0.000658785	0.001711843	0.001536896	0.001442567	0.001001467	0.00255896	-0.000960272	0.001826057	1.81E-05	0.000445294	0.001069456	-0.000252084	-0.000814517	0.001932653	-0.002926126	-0.005377126	0.002784668	0.00230332	0.001272105	0.001116352	-0.002771039	0.000960565	0.002588341	-0.001593708	-0.002679334	0.001880857	0.001682809	0.001745366
Hmg20b	0.000776081	0.000135701	-5.84E-05	0.000235893	6.24E-05	-6.98E-05	0.000156355	-0.000171279	0.000565991	-0.000301955	0.000560141	-1.83E-05	0.000215269	5.95E-05	-0.000208848	-0.000109259	3.78E-05	0.000256914	-8.74E-05	-0.000210116	1.75E-05	-5.30E-05	-0.000394656	0.000493824	0.000237914	-4.83E-05	0.00039884	0.001204685	0.000655688	-0.00044022	-0.000226705	-6.51E-05	2.27E-05	0.0006194	-0.000232172	0.000640926	0.000416571	-0.000252711	0.000278288	-0.000117059	0.000136083	0.000129093	-0.000539258	-0.000128115	0.000235689	-5.82E-05	3.76E-05	-0.000570403	-8.06E-05
Hmga2	0.001326625	0.002476344	-0.000637864	-0.001854975	0.001724925	-0.002995644	-0.004117643	0.005961117	0.003647735	-0.002893683	0.00279446	-0.002378008	0.000218034	-0.000511487	-0.000380038	0.000259452	-0.00318057	-0.000706008	0.00073867	0.000422086	-0.000371229	-0.000475747	0.001566634	-0.001871711	0.000908932	6.27E-06	-0.000447578	-0.000700065	0.002111622	-0.000562966	0.000195942	-0.003136287	0.003053232	-0.000895871	0.003625772	-0.000825425	-0.000959	-0.000218505	0.001898077	0.000251255	-0.000666371	-0.000254671	0.000241249	-0.00127921	0.000426854	0.000137585	-0.001314889	0.000314179	-0.000334261
Hmgb2	8.63E-05	0.001001726	0.000470907	-0.000849399	0.000117158	-3.70E-05	0.000216855	-0.000722351	-0.000457493	0.000852561	0.000154247	-0.000600082	-0.000169285	-0.000796377	0.000313502	-0.000800967	0.000271234	5.64E-05	-0.00037766	0.000974794	0.000306435	0.000471876	0.000218878	-3.15E-05	0.000551104	0.002030914	0.000246217	0.000442392	-0.000762257	0.001471989	-0.000819217	0.000261862	0.000102052	0.00030675	0.000478829	0.000118618	-0.004808799	0.002690834	0.000770692	-0.002811408	0.003111957	0.003560545	0.003784448	-0.005183962	-0.003997015	0.000235818	0.001213297	0.000678901	0.001986394
Hmgb3	6.87E-05	0.000774549	-0.002835616	0.000895185	-8.91E-05	-0.000126142	0.001056772	-0.000815249	-0.00110673	0.001032041	-0.000713221	-0.000275581	0.000379293	0.001406162	0.002380071	0.00211797	0.00044996	0.003353797	-0.00466997	-0.002205636	0.001326811	-0.003686374	0.000544464	0.000400422	-0.001871676	-0.003089169	0.00156673	0.001093192	-0.000921353	0.002771174	0.000645475	-0.004043817	0.001836339	-0.002102562	0.002438809	0.000619662	-0.002026656	0.003690057	0.001160543	-0.003450211	0.00237192	-0.003654951	0.002355451	0.001419159	-0.001298721	0.0009792	0.001917259	-0.004258117	-0.00147759
Hmgb4	-0.000436725	0.002671353	-5.08E-05	-3.91E-05	-8.71E-05	-0.000252343	5.75E-05	0.000240374	4.90E-05	-0.000588851	-0.00012739	0.000132273	-9.43E-05	-7.97E-05	-3.13E-06	0.000731339	0.000259364	-0.000523908	3.87E-05	1.81E-05	-0.000692796	3.88E-05	2.55E-05	1.20E-05	-0.000248653	-0.0002914	-0.000551988	0.000103135	-4.64E-05	-0.000268137	0.000239292	-1.79E-05	-0.000169383	-1.34E-05	0.000363891	-0.000223979	-8.47E-05	5.05E-05	-1.76E-05	-3.90E-05	9.28E-05	3.32E-05	0.000205628	-0.000130603	-0.00017694	-0.000419865	-6.42E-05	0.000230215	-0.000147862
Hmx1	-0.000375741	0.000716104	-0.000418668	-0.000101731	-0.000356074	0.000212375	-0.00031079	-0.001015374	-6.19E-05	0.001642731	-0.000413496	-0.000180779	-0.000352014	0.001055299	-0.000129754	0.000808804	-0.000346979	0.001583508	-0.002866718	0.00324785	0.000811221	-0.002498617	-0.001762695	0.000698711	-0.001704355	-0.001396449	0.001664095	0.000288721	-0.000183751	-0.000509136	-0.000252994	-0.000403698	-0.0003164	8.45E-05	0.000597752	-0.00017068	-0.000426395	0.000519835	-0.000205436	-0.000682608	0.000704299	0.00015303	0.000512197	0.000135224	0.000150307	6.85E-06	-0.000996921	-0.000539701	-0.00018859
Hmx2	0.000233004	0.000419672	0.000277361	0.000252231	0.000898305	1.73E-05	0.000386163	0.000316197	-0.000565824	0.000193177	-0.000122637	0.000593308	-0.000469983	-0.000285135	-0.000297665	-0.000109265	0.000472215	-0.000193132	-0.000455451	-7.17E-05	-0.000250907	6.00E-05	-0.000973997	0.000917286	0.000618589	-0.000162785	4.40E-05	-0.000208625	-9.83E-05	0.000153876	-0.0003227	0.000983339	-0.000395663	-0.001752206	0.001324026	8.77E-05	0.000906096	-4.15E-05	-0.002939644	-2.17E-05	-0.000218184	-0.00178717	0.001309675	0.001492175	-0.001190788	0.000189648	-0.000398653	0.001461424	-0.002196823
Hmx3	-0.00027388	0.000239746	-0.000353296	-0.000691809	-8.09E-05	0.000785855	0.000794139	0.00010032	-0.00105956	0.000824024	0.000246514	0.000465795	4.57E-05	0.000112769	-0.000940095	-0.000435674	0.00021372	0.001630719	-0.003636574	0.002160499	-0.000230797	0.001210867	-0.002487895	0.000134477	0.002171996	0.004311971	0.000525546	-0.000125625	0.000147534	-0.001970395	-0.000752505	-0.000507847	-0.00125377	-5.00E-05	0.001702798	-0.000568302	-0.002395921	-0.000830659	8.27E-05	-0.001333907	0.00088895	5.46E-05	0.0001542	-0.000932148	0.000119977	-0.000751643	0.003234297	-0.000609084	-0.000196128
Hnf1a	-0.000684114	-0.001592653	-0.001023847	-0.000441386	-0.000257967	-0.000289799	-0.000365199	0.000240229	-3.96E-05	-0.000475457	-0.001042141	0.000318917	0.000391724	-0.000865821	-0.000307635	-0.000358548	0.0004987	-0.001041285	-0.000502976	-0.000727922	0.002225985	-0.001357921	0.00250131	2.72E-05	-0.000388481	-0.000399161	0.001992531	-0.000170166	3.77E-05	0.000143692	-0.000515042	0.000331375	-0.000407999	-0.000337572	0.000248179	-0.000303788	0.000287633	5.37E-05	0.000497457	-0.001114111	-0.000732922	1.05E-05	-0.000529788	-0.000446858	-0.000162809	0.0031929	0.001293933	-0.001048727	-0.001406262
Hnf1b	-0.000549258	0.001963137	-0.001556129	-0.000106279	-0.000471675	4.16E-05	-0.000603368	0.000358464	-4.81E-05	-0.000822463	-0.000109383	0.000545074	0.000327534	0.000372688	-0.000294147	0.000238073	0.000306952	-0.000502022	-0.000448048	-0.000389698	-0.000669234	0.000291579	-0.001186058	-0.000329207	-0.000231067	-0.000175146	-0.001399885	-0.001589778	0.000551318	-0.000922984	-0.000544883	-0.000328448	0.000463577	-0.001376892	-1.72E-05	0.000251157	-0.000263603	-0.000164895	-0.000406089	-0.000516057	-0.001855943	-0.001374811	-0.001069479	-0.00070361	0.003534042	0.001503368	0.001900781	0.004108731	0.000734181
Hnf4a	-0.000710104	-0.001867021	0.003551425	-0.001431896	-0.000571731	0.000167676	0.001884717	0.004770655	0.003668225	0.003106811	-0.003820131	-0.001652817	0.000325297	-0.003553348	-0.001901443	0.000120918	-0.002556915	-0.000736435	-0.00029683	-0.000753169	0.001985034	-0.002027997	0.001682957	-0.000515555	-0.000469107	5.14E-05	0.002305689	-0.000846474	-0.000331491	-0.000191723	-0.001551811	-0.000705048	-0.000959457	-0.000185387	0.000184544	-0.000490669	0.000464934	0.000440892	0.00076821	-0.00130103	-0.001377228	0.000118042	-0.00060489	4.39E-05	-0.000521801	0.002786771	0.00099428	-0.001457517	-0.001620416
Hnf4g	-0.000600877	-0.000870404	-0.000217653	-0.000112711	2.29E-05	-0.00060156	-0.000720763	0.000311165	0.00026758	7.10E-06	-8.29E-05	-0.000101913	-0.000451019	-2.89E-05	0.000254654	-0.000318127	-0.00032911	-0.000120043	0.000158891	1.03E-05	-0.000658711	-9.21E-05	-0.000340549	-0.000157336	0.00011297	-0.000103751	0.002642914	-0.000148974	0.000148878	-0.000193649	-0.000268847	-0.000123842	4.33E-05	-0.000707548	0.000202752	-0.000221966	0.000255621	-0.000107137	2.95E-05	-0.000499314	-0.000274708	-0.000290483	0.000130248	0.000337062	-0.000400897	0.003700849	-0.001858607	-0.000479314	-0.001370753
Homez	-0.000761218	-0.000751667	0.000371963	-0.000538714	0.002686975	-0.001358099	0.000568131	0.001592382	0.001584548	0.00104253	-0.003825576	-0.004864336	0.004634164	0.002544842	0.002192784	-0.003247699	0.003650872	-0.002107959	-0.00250104	-0.001451575	-0.001201863	0.002865932	-0.001014349	-0.000178089	0.000180639	-0.00017908	-0.000817376	0.000533536	-7.43E-05	-0.000349815	-0.001014919	-0.001162918	-0.000683373	-7.09E-05	0.001028282	-0.000246362	2.28E-05	0.000451304	-0.000280919	-5.25E-05	-0.000446005	0.000253871	-0.00026232	-0.000141578	3.55E-05	0.004468105	-0.000895188	-0.000973507	-0.000710941
Hopx	-0.001030815	-0.001210682	0.00122581	0.002033191	-0.000183142	-0.000724159	-0.000298987	0.00077705	0.000579782	-0.002270949	0.000398037	3.00E-05	-0.001470473	0.002699226	-0.001003964	-0.002538482	-0.000428533	-0.002802001	0.003726617	0.00221559	0.00110991	-0.001515592	-0.001783082	-0.001389101	0.001498347	0.005808327	0.001320347	0.002657563	-0.000570945	-0.001802113	-0.001318333	6.23E-05	-0.001070451	0.002750183	-0.000560349	-0.001562334	-0.002270293	-0.002878131	-3.91E-05	-0.002537126	0.005197091	-0.00310086	-0.001368276	-0.000286877	0.002407092	-0.002785589	0.001818956	0.002472409	0.001226566
Hoxa1	-0.000475965	-0.000235836	-0.000225349	-0.000219371	-0.000614881	-0.00010505	-0.000198304	-0.000209262	0.000663325	-0.000449265	0.000174816	-5.73E-06	-1.07E-05	0.000207974	-0.000130621	4.67E-05	0.000173691	-0.000251315	9.91E-05	0.000139547	-0.00044255	3.60E-05	3.43E-05	0.000257397	-0.000288219	0.00012956	-0.000113276	0.00041094	-0.000227164	-0.000294639	-8.61E-05	-1.76E-05	2.47E-05	0.003931801	-0.00081823	-0.00021503	-0.000308268	-9.96E-05	-0.000656469	0.000300857	0.000354256	-0.000757095	0.000481431	-0.000231935	-0.000861158	-0.00010943	0.000211957	2.89E-05	-0.000620404
Hoxa10	-0.000517197	-0.000890757	0.003774458	-0.001265274	0.000694556	-0.000147607	-0.000197731	-0.000726088	0.000550741	-0.000575509	6.69E-06	0.000232265	-0.00014909	-2.70E-05	0.000248251	0.000629733	0.000364971	0.000427648	0.000131551	-8.03E-05	-0.000288738	-9.58E-05	0.000823775	-5.82E-05	-0.000700193	0.000175496	0.000416473	-0.000275814	8.43E-05	-0.000461615	-0.00060472	0.004585326	-0.000655595	-0.001262795	-0.001740884	-0.000373856	-0.00048836	-0.000634154	-0.000606129	-0.000742595	-0.000815711	-0.001431883	-0.001191436	0.000430067	0.003363532	0.003710036	-0.000533256	-0.001154855	0.003255699
Hoxa11	-0.000512827	-0.000252919	0.004293905	-0.000954312	0.000271188	-6.01E-05	6.25E-05	-6.09E-05	0.000312339	-0.000107265	-4.81E-05	-1.47E-05	-6.58E-05	-0.000524181	-5.48E-05	0.000362585	0.000451917	0.000171111	-0.000253163	3.56E-05	-0.000632531	0.000113319	-0.000335157	0.000125892	-0.000246494	4.27E-05	3.43E-05	0.000441505	-4.69E-05	-0.000295267	-0.000650158	-0.000206865	-0.000189342	-0.000164587	0.000105519	-0.000300472	-0.000118453	-0.000147098	-1.65E-05	-0.000104186	-4.40E-05	0.00011415	-8.34E-05	0.000207815	-0.000466403	3.76E-05	2.99E-05	-0.000457033	-8.54E-06
Hoxa13	-0.000503599	-0.000441783	2.13E-06	-0.000287021	0.000115731	5.15E-05	3.74E-05	-0.000340688	8.84E-05	-0.000202722	6.60E-05	0.000131627	-3.10E-05	2.19E-05	0.000110031	0.000441196	0.00036138	0.000349854	-0.000459745	8.28E-05	-0.000457644	0.000116512	0.000556892	-8.55E-05	-0.000146424	0.000124894	7.83E-05	-0.000277668	0.000221625	-0.000254278	0.000172036	-0.000115494	0.000482871	-0.001159341	7.96E-05	-0.000281495	-0.000444506	-0.000424636	-0.000207724	-0.000240051	0.000176606	-0.002027859	-0.000291631	0.00054256	0.003447486	-0.001430207	0.000276648	-0.000551928	0.00360361
Hoxa2	-0.000264829	-0.000254766	-0.000126822	0.000370036	-0.00058302	-9.05E-05	6.48E-05	-0.000252645	0.000234911	-0.00039453	0.000340236	5.69E-06	9.49E-05	-1.32E-05	-0.000102503	0.000346443	0.000134301	3.19E-05	0.000116393	-0.000284698	-0.000358766	5.03E-05	-0.000236003	0.000555535	-0.000538287	-0.001414377	-0.000228019	0.000149709	0.000256686	-0.000671407	0.000346351	-7.18E-05	-0.00039051	-0.000171393	-0.00068539	-0.000227549	0.005467157	-0.001661806	-0.000523586	-0.000122539	-0.000118213	1.07E-05	0.000115411	-0.000362252	-0.000356951	0.000174569	0.000248549	-0.000179269	-0.000626142
Hoxa3	-0.000415204	-0.000271984	-0.000110329	-0.000175276	-0.0005221	-8.07E-05	4.55E-05	-0.0003021	0.000156258	-0.000469039	0.000203948	7.88E-05	-0.000188966	0.000198592	0.000104382	0.000179994	0.000310839	-0.000114205	0.000240789	4.88E-05	-0.000485877	9.32E-05	4.93E-05	6.29E-05	0.00032014	-7.06E-05	-0.000202811	0.000161947	-0.000306128	-0.000201452	2.89E-05	4.78E-05	8.49E-05	-0.00033368	9.41E-06	-6.66E-05	-0.000470555	0.000113447	-0.000427927	0.000298856	2.09E-05	0.000124057	0.000286726	-0.00019761	-0.000329453	1.87E-05	-0.000155971	-0.000202299	-0.000247372
Hoxa4	-0.001096583	0.000583905	0.000832302	0.000753235	0.002667241	-0.002793482	0.001398195	0.002822856	-0.000566258	-0.001534997	0.001048798	-0.003631976	0.002497464	0.000477656	0.000475975	0.000509882	0.001062059	0.000301305	-0.000297737	-0.000699045	-0.000817618	5.29E-05	0.000138884	-0.002281601	0.00156725	-0.00023988	0.000375876	0.002890699	0.001074378	-0.000969736	-9.97E-05	0.001834836	-0.004846347	-0.001036347	0.00323339	0.000154817	0.000657837	2.61E-05	-0.001602436	0.000967394	0.002062209	-0.000896138	0.000774339	0.000256345	-0.002410872	0.000602853	-0.000527371	0.00073851	-0.001136206
Hoxa5	-0.000323334	-0.000862744	-0.000872851	-0.000303251	-0.000236012	-0.000249958	0.005466846	-0.001797264	-0.002277884	-0.000260201	-2.11E-05	0.000297258	-0.000646871	0.000639753	-0.000159629	0.000127131	0.000112856	-3.58E-05	7.99E-05	0.000242125	-0.000760807	-0.000278469	0.000324957	-0.000376496	0.000617106	-0.001200129	-0.000129119	-0.000303384	-0.001296721	0.005319594	-0.002889929	-0.002223382	-0.000786458	-0.00142954	0.006276113	-0.000133961	-0.001601738	-0.0010418	-0.001334481	-0.000750118	-0.002202327	-6.26E-05	-0.003409032	0.006122133	-0.000479633	0.003827422	-0.000859503	0.00366912	-0.000710965
Hoxa6	-0.000196652	-0.000585513	0.000125055	-0.000405382	-0.000202093	0.000151828	0.007122524	-0.002236929	-0.001740403	-0.000897805	0.000297387	-0.001109581	-4.13E-05	0.000270362	-0.000525106	0.000645193	-0.001977846	0.005293894	-0.001111199	-0.001657756	-0.000949261	-0.000404828	-5.07E-05	0.000803421	-0.000156748	0.00039736	-0.00042311	0.000720598	-0.000294258	-0.00065225	-0.000487754	1.27E-05	9.34E-05	0.003550875	-0.00114923	-0.000241333	-0.000142856	0.000347133	-0.000591456	0.000433123	0.000602626	-0.001271934	0.000554316	-5.79E-05	-0.000923796	-0.000630238	0.000966372	-0.000756699	-7.10E-05
Hoxa7	0.001648088	-0.000983514	0.000216336	-0.000704052	0.000114174	4.43E-05	0.003230779	0.006035854	-0.004288713	0.003454824	-0.000907939	-0.002586922	-0.001229106	-0.002067193	0.005946219	-0.001795571	-0.003169262	0.000539804	-0.000525854	-0.00052646	-1.02E-05	-0.001477269	-0.000630142	-0.000551747	-0.000174107	0.004783759	-0.000801532	-0.000263495	-0.000530713	0.003944223	-0.003682633	-0.00131607	-0.000105285	0.003564729	0.000519135	0.00037623	-0.001868473	-0.001293703	-4.96E-05	0.003692456	-0.001170057	-0.000793714	-0.000835128	-0.000292568	-0.001985051	0.003022173	-0.000542723	-0.001368577	-0.000502657
Hoxa9	-0.000263981	-0.000825143	0.000271958	-0.001051643	0.00013801	-3.63E-05	0.00215214	0.003693075	0.003365613	0.002787059	-0.003268987	-0.002336436	0.000119243	-0.0019474	-0.000801701	0.000662165	-0.003035901	0.000382729	0.001018641	-0.000352042	0.000103854	-0.000737304	0.000834642	-0.000788007	0.000323832	-6.26E-05	0.000116403	-0.00031306	-0.000228194	-0.001086727	-0.000209253	0.002921156	-0.000504885	-0.001203489	-0.002419906	-0.000470486	-0.000703274	0.000464948	0.003450224	0.003773546	-0.001987639	-0.002566062	-0.000303911	-0.00014387	0.002735951	0.002480625	-0.001446814	-0.001276185	0.003448903
Hoxb1	-0.001646633	-3.58E-05	-0.00055567	-0.001406404	0.001470654	-4.88E-05	-0.000108727	-0.001546587	-0.005718611	0.000449422	0.002896116	-0.001342016	0.003341111	-0.000555614	0.001398736	0.002846556	0.003968401	-0.000570666	-0.000938616	-0.000230704	-0.000521175	-0.000780482	0.001233213	-0.000925497	0.000665514	0.003494868	0.000577068	0.000858147	0.001988219	-0.003182649	-0.000797225	-0.000414695	0.00230436	-0.001333499	-0.001996365	0.000894225	0.002244981	-0.004446058	8.87E-05	-0.002414541	-0.000623342	-0.000466252	-0.005357419	0.005329346	2.58E-05	8.43E-05	0.00136064	0.000732177	-0.000562658
Hoxb13	-0.000501739	-0.000428667	0.000304704	-0.00043239	6.10E-05	0.000114307	-1.21E-05	-0.000138062	-0.000102164	-0.000220839	-0.000242821	-0.000124007	-0.000215306	-8.45E-05	0.000318363	0.000469211	0.000365717	0.000462004	-0.000454432	-0.000157236	-0.000564101	1.62E-05	0.000560099	0.000148641	9.39E-05	0.000208041	6.41E-05	0.000130091	0.000101264	-0.000372518	5.95E-05	-9.32E-05	0.000162209	-0.000627635	1.43E-05	-0.000288552	-0.000417008	-0.000168565	7.38E-06	8.08E-05	0.00062235	-0.000880485	0.000304273	0.000649047	-0.001703841	-0.00122138	-4.79E-05	-0.000483944	0.004693911
Hoxb2	-0.000435694	0.001747322	-0.000888998	-0.000226642	-0.000268051	-0.000359413	-0.000396945	0.000286269	0.000748567	-0.000845526	0.000495285	0.000929837	-4.67E-05	0.000390285	-0.000190412	-0.000349452	0.000250088	-0.000628838	0.000211993	0.000427384	-0.000335936	-0.000458347	-4.98E-05	-0.000288892	-0.000846345	0.003017837	-0.001096738	-0.000266298	-0.00088514	0.004065774	-0.003507687	-0.000570428	6.93E-05	0.003201976	-0.000475567	-0.000434168	-0.00375169	0.004645224	-0.000317308	-0.000835416	-0.000831896	-0.001399963	-0.001053257	-0.001516428	0.003847249	0.003940261	-0.000241394	-0.000936677	-0.002481827
Hoxb3	-0.00130198	-0.000533473	-0.001976212	-0.001833798	0.001343119	-0.000414085	0.002254241	-0.004303091	-0.000262371	0.000225863	0.001537207	-0.002068109	0.003164615	0.00034411	-0.000309398	0.000327822	0.002736043	-0.000147213	-0.00077282	0.000209035	-0.000365354	-0.000607017	0.001536929	-0.00202741	0.0009844	-0.000295796	4.44E-05	0.000414914	0.000540129	0.000574488	0.000535258	-0.002912308	0.001216537	0.000628961	0.003459752	-0.000506663	-0.000621703	0.000463484	-0.000865905	-0.001989192	-0.002052131	0.002088593	0.000360433	0.000692132	-0.004370069	0.002307654	0.000833768	0.001595025	0.001886419
Hoxb4	-0.000200411	0.001422982	-0.000114119	-0.000291085	-0.000869754	0.000247908	0.006039585	-0.001550909	-0.002829515	-0.000852136	3.62E-05	-0.000170879	-0.0001454	0.000144277	0.000242123	-0.000147867	6.58E-05	-0.000398177	0.000123809	-0.000525867	0.002117522	-0.001169351	-0.000206284	7.32E-05	-0.000186534	-0.00114061	-0.000820907	-0.0006118	0.003062478	0.003855065	-0.002231501	-0.000182084	0.000355679	-0.000879729	-0.000747852	-0.000932401	-0.000159104	-0.000200336	-0.000168107	-0.001031189	-0.001047227	2.70E-05	-0.003345555	0.006260851	-0.000713027	0.002985525	-0.000709437	-0.001093154	-0.00075968
Hoxb5	-0.000665747	0.00202239	-0.000267335	-0.000288306	-0.000837215	-0.000276001	-0.001445937	0.000162235	-0.000125043	-0.000786306	0.000595254	2.84E-05	0.000274698	0.000702419	0.000364295	-0.000153321	0.000914918	-0.000376734	0.000403301	-0.000720751	-0.000833658	0.000158363	-0.000327574	-0.000495381	-0.000143015	-0.001841832	-0.00047857	0.003406528	0.002443847	0.004484179	-0.002748901	-0.000447267	0.000499068	-0.000164691	-0.000210246	-0.001140198	-0.000130089	-0.000255942	-0.000206006	-0.000262723	-0.001139555	0.000508611	-0.00112901	-0.000211268	-0.001238254	0.002772728	-0.001120628	0.003850505	-0.001477408
Hoxb6	-0.000343928	0.001820377	-0.000119956	-0.00039403	-0.000440436	-0.000276439	-0.000930119	0.000123091	1.89E-05	-0.000974816	0.000124537	0.000327893	-0.00031084	0.000574108	0.000489305	-0.000262715	0.000645606	-0.000349485	0.000359013	0.000136029	-0.000657297	-0.000294026	-0.000108871	-6.07E-05	0.000160653	-0.001553368	-0.000768808	0.000173466	-0.00104877	0.005367593	-0.002433459	-0.000300937	0.000369298	-0.000723879	0.000629054	0.000186608	-0.000703694	6.78E-05	-0.000267994	-0.000221525	-0.00010715	0.000838477	-4.61E-05	-0.000655117	-0.000882871	0.003424513	-0.000704473	-0.001011459	-0.00134694
Hoxb7	-0.000414517	0.001568582	-0.001090971	-2.68E-05	-0.000321589	-0.000255162	-0.000885099	0.000958353	0.000344622	-0.001841434	0.000131192	0.001010444	0.000268712	0.000466252	-7.92E-05	0.000470783	0.000196104	-0.000912375	0.000378128	-0.000281822	-0.000439665	-0.000717895	-6.44E-05	-0.00064608	0.000236487	0.003733326	-0.001117061	0.000166828	-0.001176051	0.001840512	0.003258109	-0.000603513	-0.000479831	-0.000488391	0.000313639	-3.05E-05	-0.002041529	-0.002188738	0.000184074	-0.000799581	-0.000783921	0.000669352	-0.00111923	-0.000476718	-0.000581349	0.004097758	-0.002193741	-0.001139282	-0.000752314
Hoxb8	-0.000386542	0.002600249	-0.000162369	-0.000194639	-0.000616515	-0.000172324	0.000183895	-3.62E-05	6.75E-05	-0.000896723	0.000143041	0.000220128	-9.06E-05	0.000232596	0.000144893	0.000558751	0.000342209	-0.000602265	0.000243358	4.41E-05	-0.000719978	0.000130961	-8.83E-06	9.38E-05	-2.00E-05	-0.000224076	-0.000677182	0.000184861	-0.000353635	-0.00051327	0.000217329	0.000114118	-4.78E-05	-0.000297532	8.53E-05	-2.38E-05	-0.000453337	0.00016849	-0.000368652	0.000367704	0.000105802	0.00022217	0.000264072	-0.000451781	-0.000342569	-0.000446982	-0.00024767	2.43E-05	-0.000472783
Hoxb9	-0.000834658	0.000523369	-0.000559577	-0.001141956	-0.000657012	-0.000375805	-0.001669774	-0.000308718	-0.000388855	0.00459855	-0.000578796	0.000483614	0.0004852	-0.002893675	0.000620774	-4.81E-05	0.00040086	-0.001104489	-0.000311156	-9.72E-05	0.002036006	-0.00141594	-0.001105124	0.000662893	-0.001477854	-0.001617993	0.00264433	-8.99E-05	0.00321221	0.005067975	-0.002910485	-0.002569861	-0.00107759	0.00257253	0.006622081	-0.001407437	-0.000875752	-0.00074023	-0.001497579	0.000136915	0.00076477	0.000125983	-0.00032515	-0.000858592	-0.002180384	0.003011688	0.000211846	-0.001624655	0.003340869
Hoxc10	-0.00038716	-0.000472067	-6.54E-05	-0.000464199	0.000346571	-0.000683871	-0.000290909	-0.000242881	8.19E-05	-0.000788805	-0.000626276	-0.000476659	-0.000200274	0.000328731	0.000521221	0.000151117	5.54E-06	-0.000119111	0.001002836	-0.000297647	5.53E-06	-0.000322324	0.000758421	-7.38E-05	0.000388559	-0.000700617	2.28E-05	-4.27E-05	-0.000275349	-0.000464531	-9.01E-05	0.003759494	-0.000597888	-0.000469577	-0.002345734	-0.000215358	-0.000582653	0.000484838	0.003490786	0.00389104	-0.002083845	-0.000284442	-0.000133063	-0.000884095	-0.0009309	0.004365367	-0.001480363	-0.000374313	-8.22E-05
Hoxc13	-0.000526149	-0.000164732	-0.000113754	-6.38E-05	-8.55E-05	-0.000185069	-0.000324741	6.73E-05	0.000644846	-0.000141393	-9.56E-05	-9.36E-05	-1.44E-05	-0.000104311	-0.000278647	0.000219241	9.08E-05	-0.000172958	-0.000105562	0.00011357	-0.000415368	-5.62E-05	6.86E-05	0.000175672	-0.000516844	6.22E-05	1.19E-05	0.000329214	8.01E-05	-4.95E-05	-6.41E-05	-0.000149599	-9.70E-05	0.004215914	-0.000539666	-0.000415181	6.03E-05	-0.000217636	-0.000305434	-0.000105872	0.000341287	-0.000946051	0.000422987	8.92E-05	-0.00069553	-8.23E-05	0.00039547	0.000234841	-0.000295484
Hoxc4	-0.000415204	-0.000271984	-0.000110329	-0.000175276	-0.0005221	-8.07E-05	4.55E-05	-0.0003021	0.000156258	-0.000469039	0.000203948	7.88E-05	-0.000188966	0.000198592	0.000104382	0.000179994	0.000310839	-0.000114205	0.000240789	4.88E-05	-0.000485877	9.32E-05	4.93E-05	6.29E-05	0.00032014	-7.06E-05	-0.000202811	0.000161947	-0.000306128	-0.000201452	2.89E-05	4.78E-05	8.49E-05	-0.00033368	9.41E-06	-6.66E-05	-0.000470555	0.000113447	-0.000427927	0.000298856	2.09E-05	0.000124057	0.000286726	-0.00019761	-0.000329453	1.87E-05	-0.000155971	-0.000202299	-0.000247372
Hoxc5	-0.000527565	-0.000448144	-0.000241343	-0.000196687	-0.000674597	6.27E-05	0.000216888	1.84E-05	0.000318629	-0.000398941	0.000876853	-0.000165035	0.000421219	-0.000541938	-0.000450687	7.74E-05	-0.000208165	5.51E-05	-9.65E-05	0.000182593	-0.00057053	-0.000116471	-0.000187433	-0.000313847	0.000614026	0.005962603	-0.000553124	-0.000324034	-0.000738495	-0.001589878	-0.000908355	3.43E-05	-0.000844377	6.12E-05	-0.000126931	-0.000426726	-0.001985678	-0.001844603	-3.58E-05	-0.000525951	-0.000570613	-0.001593621	0.008059335	-0.002738641	-0.001008503	-0.000459201	-0.000263673	-0.000655302	-5.23E-05
Hoxc6	-0.000467658	-0.000235362	-0.000361548	-0.000185172	-0.000759944	-0.000392921	0.000144876	-0.000644718	0.000438661	-6.89E-05	0.000196592	-0.000580091	0.000314718	-0.000237899	-0.00016361	-0.000552333	-0.000515601	-7.57E-05	0.000592307	0.000335317	-0.000534474	0.00018097	0.000171911	-0.00022169	0.000701806	-0.000240734	-0.000328742	0.000135527	-0.00084391	-0.000414432	-0.000221547	-0.000739242	-0.000360826	-0.000367516	-0.001181782	-0.000474351	-0.000737528	0.000203726	0.004152769	-0.000160236	-0.000578249	-0.001473122	0.008621594	-0.002910141	-0.001140458	-0.000109583	-0.000451876	-0.000658996	-0.000218833
Hoxc8	-0.000511895	-0.000354666	-0.000286536	-0.000408101	-0.000749197	-3.51E-05	-0.000565045	0.000599392	0.000355818	-9.01E-05	0.000235651	-0.000387643	4.02E-05	-0.000661471	-0.000336276	0.000235137	-6.10E-06	-0.000233535	-0.000106431	0.000639357	-0.000495017	-0.000250199	-0.000190826	-1.81E-06	8.56E-05	0.005551502	-3.42E-05	-0.000409024	-0.000507562	-0.000732272	-0.001067801	0.002887615	-0.003123861	0.002802288	0.004118899	-0.00107297	-0.002547102	-0.003345872	-0.00233663	-0.001670663	-0.000884946	0.002901189	0.004330992	0.002956615	-0.002585339	-0.000464774	0.000198299	-0.000682249	-0.000413736
Hoxc9	-0.000291181	-6.39E-06	-5.72E-05	-0.00046735	0.000192894	-0.000614928	0.000288393	-0.000336258	4.91E-05	-0.000833174	-0.000532865	-0.000689955	-9.97E-05	0.000161797	0.000339294	0.000107751	8.13E-05	-0.000177605	0.000619285	-0.000346663	-0.000104351	-3.53E-05	0.000785887	0.00017054	0.00010091	-0.000675703	8.29E-05	0.000112029	-0.00024373	-0.000313491	0.000120489	0.004167762	-0.000757069	-0.000341452	-0.002498596	-0.000225204	-0.000738528	0.000374296	0.00316608	0.004277529	-0.00153122	-0.000573233	0.000319919	-0.000946144	-0.000722074	-0.00042424	-0.000662537	9.11E-05	0.00041795
Hoxd10	-0.000709492	-0.000766569	-0.000755114	-0.000133058	4.53E-05	-0.000276524	-0.000964269	-3.36E-05	-5.86E-05	-0.000183492	0.000136699	0.000100572	0.000289667	0.000323096	0.000345815	4.07E-05	-0.000380826	0.00036189	0.000275136	-0.00031228	-0.000233094	3.97E-05	0.000219254	-0.000376683	0.000120855	-0.000496807	5.75E-05	-0.001328597	0.004329271	-0.003268768	0.00586847	-0.000686804	0.00062154	-0.001323488	-0.000564688	-0.001185737	0.000591602	-0.001064996	0.000101586	-0.000623383	-0.000788418	-0.001482181	-0.001517479	0.001086219	0.003471521	0.00311718	-0.000718515	-0.001083255	0.003452503
Hoxd11	-0.000468462	-0.00142913	0.004084367	-0.001404258	0.000566072	8.20E-05	0.000126942	0.000360115	0.00021888	-0.000583574	-0.000172682	-3.66E-05	0.000264499	-0.000939992	0.000190464	0.001005792	-0.000491463	0.004951398	-0.001922276	-0.001643326	0.001731541	-0.001021424	-0.001335023	-1.38E-05	-8.09E-05	-7.49E-05	-0.000389998	0.000587483	-0.000133347	-0.000171627	-0.000937246	-0.002271783	-0.000690805	-0.002250474	0.00678166	-0.000778169	-0.001130307	-0.000594828	-0.00109052	0.000129807	0.000450732	-0.001435221	-0.000929984	-0.000325403	0.003027032	-0.000975448	0.00024146	-0.00211733	0.003584634
Hoxd13	-0.000501739	-0.000428667	0.000304704	-0.00043239	6.10E-05	0.000114307	-1.21E-05	-0.000138062	-0.000102164	-0.000220839	-0.000242821	-0.000124007	-0.000215306	-8.45E-05	0.000318363	0.000469211	0.000365717	0.000462004	-0.000454432	-0.000157236	-0.000564101	1.62E-05	0.000560099	0.000148641	9.39E-05	0.000208041	6.41E-05	0.000130091	0.000101264	-0.000372518	5.95E-05	-9.32E-05	0.000162209	-0.000627635	1.43E-05	-0.000288552	-0.000417008	-0.000168565	7.38E-06	8.08E-05	0.00062235	-0.000880485	0.000304273	0.000649047	-0.001703841	-0.00122138	-4.79E-05	-0.000483944	0.004693911
Hoxd3	-0.000415204	-0.000271984	-0.000110329	-0.000175276	-0.0005221	-8.07E-05	4.55E-05	-0.0003021	0.000156258	-0.000469039	0.000203948	7.88E-05	-0.000188966	0.000198592	0.000104382	0.000179994	0.000310839	-0.000114205	0.000240789	4.88E-05	-0.000485877	9.32E-05	4.93E-05	6.29E-05	0.00032014	-7.06E-05	-0.000202811	0.000161947	-0.000306128	-0.000201452	2.89E-05	4.78E-05	8.49E-05	-0.00033368	9.41E-06	-6.66E-05	-0.000470555	0.000113447	-0.000427927	0.000298856	2.09E-05	0.000124057	0.000286726	-0.00019761	-0.000329453	1.87E-05	-0.000155971	-0.000202299	-0.000247372
Hoxd4	-0.000401551	0.002011152	-0.001210537	-3.67E-05	-0.000221176	-0.000615452	-0.000996569	0.000177789	0.000312679	-0.001148682	6.99E-05	0.000624165	-0.000331795	0.00064088	0.000184728	-0.000423449	-3.23E-05	-0.00070192	0.000858554	5.39E-05	-0.000425404	-0.000149673	0.000251505	-0.000174	-2.02E-05	-0.002214236	-0.000788148	0.000251244	-0.001147158	0.003477875	0.003812217	-0.000427069	0.000117108	-0.000633828	0.000451237	-0.000129181	-0.000449997	-0.000704805	-0.00014694	-7.04E-05	-0.000769075	0.00120226	-0.000549375	-0.000521925	-0.000320655	0.003980983	-0.001168185	-0.001099194	-0.000829992
Hoxd8	-0.000662219	0.00198248	-0.001416835	3.52E-05	0.000380483	-0.000915428	-0.000537975	0.000820251	3.13E-05	-0.000562915	0.000348409	0.000210387	0.000217059	7.31E-05	-0.000234291	-0.001560345	-0.000840255	-0.000355967	0.00067249	-0.000309824	-0.000421591	-7.08E-05	-0.000817805	-0.000344091	-1.23E-05	0.001208938	-0.001302424	-0.001136573	0.00291721	0.00133512	0.002098951	-0.001005453	-0.000550657	-8.70E-05	0.000164747	-0.001847716	-0.003230361	0.004399671	0.000362145	0.003884351	-0.00323453	-0.000277212	0.006492237	-0.004372779	-0.00129067	0.003222637	-0.001247513	-0.001588012	-0.000107193
Hoxd9	0.001461887	0.001978753	-0.00101008	-0.000115397	0.000101116	-0.00092956	-0.000695344	0.001174704	-0.000136285	-0.001180286	-1.05E-06	0.000110018	0.000314259	0.000110639	0.000251713	-0.000155735	-0.000577243	-0.00043894	0.00050325	-0.000654296	-0.000145667	-0.000318813	-0.000538528	-0.000525215	-0.000247	0.003307475	-0.000977657	-0.001248634	0.003166034	0.00159536	0.003263981	-0.000616198	-0.000236832	-0.000129384	0.000466438	-0.000897569	-0.001133418	-0.002221859	-9.00E-05	0.003650962	-0.002439193	0.000849492	-0.001533219	-0.001029024	-0.000440555	0.003469099	-0.001303618	-0.000639916	-2.27E-06
Hr	-0.000463349	-0.00045505	-0.001223389	-0.000414997	0.00078486	-0.000320274	0.000520722	0.000295766	0.000153223	0.000374897	0.000843884	0.000347519	0.0004692	-0.001176463	-0.000558908	-0.001903422	-0.000123349	0.000193846	-0.000595738	0.000695719	-0.000689642	-0.000565629	-0.0005969	-0.001026221	0.003326663	0.002537667	-0.001746182	-0.002281761	-0.000807632	-0.00239738	-0.001475531	-0.000603395	-0.001434518	0.002931319	-0.001083614	0.001754595	0.00088069	0.00238182	1.04E-06	0.002118305	0.003508645	-0.003720562	0.006506512	-0.005226335	0.002205352	-0.001066254	-0.000198287	-0.001260599	-0.001710886
Hsf2	0.000361645	0.002184176	0.000757494	0.000324384	0.000294088	-0.000272218	0.001215057	0.000293218	0.001663427	-0.005491349	0.001293051	0.004241788	-0.003693598	0.004402988	-0.003860815	0.003745267	0.003275061	-0.001915322	-0.001990271	-0.001220312	-0.001610775	0.002708174	0.000990387	-0.003709056	0.001698335	-0.003962955	-0.001397345	0.001899871	-1.27E-05	-0.004619629	0.002673527	-0.000278754	0.000207686	0.001721494	-0.000592731	-8.31E-05	0.001749392	0.001679454	-0.000432559	0.001463494	0.000120349	0.00130061	0.000130723	6.41E-05	-0.004517787	0.000771489	0.001752033	0.000947594	0.002047326
Hsf2bp	0.00148578	0.002667637	6.28E-05	-0.00150659	-0.001760366	0.003488759	0.000500225	-1.27E-05	0.000181197	-0.000223633	-0.000703114	-0.000677246	0.000304707	-0.000262626	0.000326619	0.000816608	-0.000567701	-0.000365472	0.000142233	0.00035409	-0.000370465	-2.25E-05	6.53E-05	-0.000596236	-0.000177376	9.32E-05	-0.000771741	6.60E-05	-0.000396491	-0.000630125	0.000205072	-0.000660928	7.73E-06	-0.000327101	-0.001341327	-0.000142334	-3.99E-05	0.000276692	0.0041599	-0.000610562	9.80E-05	-0.000261347	0.000244103	0.000222179	-0.000456748	-0.000260082	-0.000230367	0.000358119	-6.63E-05
Hsf4	-0.000589082	-0.000588767	-0.000148973	-0.000155035	0.000295704	-3.57E-06	8.56E-06	-0.000805885	4.81E-05	-0.000441648	8.13E-05	0.000220004	-0.000578372	-0.000889178	-0.000565245	0.000445005	0.002126038	-0.001841998	-0.00293575	0.005612345	-0.000461181	-0.001043487	-0.001946824	0.000452137	-1.83E-05	-0.001345421	-0.000722742	-0.000224384	-0.000321692	-6.69E-05	-0.000646836	-0.000779332	0.000118972	0.000393387	0.001310352	6.93E-05	-0.000571175	0.000401445	-0.000953471	0.003965301	-0.001716662	0.000449685	0.00064091	-0.001557895	3.41E-05	-0.001051392	0.003637789	-0.000951467	-0.000213757
Hsf5	-0.000436725	0.002671353	-5.08E-05	-3.91E-05	-8.71E-05	-0.000252343	5.75E-05	0.000240374	4.90E-05	-0.000588851	-0.00012739	0.000132273	-9.43E-05	-7.97E-05	-3.13E-06	0.000731339	0.000259364	-0.000523908	3.87E-05	1.81E-05	-0.000692796	3.88E-05	2.55E-05	1.20E-05	-0.000248653	-0.0002914	-0.000551988	0.000103135	-4.64E-05	-0.000268137	0.000239292	-1.79E-05	-0.000169383	-1.34E-05	0.000363891	-0.000223979	-8.47E-05	5.05E-05	-1.76E-05	-3.90E-05	9.28E-05	3.32E-05	0.000205628	-0.000130603	-0.00017694	-0.000419865	-6.42E-05	0.000230215	-0.000147862
Htatip2	0.000785815	0.0002723	0.000162402	0.001068474	-0.000240031	-0.002229879	0.001415948	-0.000166788	0.000562384	-0.000693237	-9.16E-05	0.002230982	-0.000971453	-8.63E-05	1.59E-06	-0.000324702	0.001099527	9.49E-05	-0.001031416	0.000231882	-0.000350471	0.000107002	0.001149563	0.001282349	-0.000294435	-0.000188296	0.000283622	0.003153667	-0.0028288	0.00040257	0.000708197	0.00070227	-0.000286406	0.002043385	0.002135164	0.000447452	0.000127839	-0.000476468	-0.002142685	0.000267107	0.001757822	-0.003989897	0.001078999	0.000983057	0.001542372	-0.000288727	0.000230611	-0.004890464	0.002375639
Htt	0.000362366	0.00043498	0.00017257	-3.00E-05	3.61E-05	6.20E-05	0.000104413	-0.000119981	-9.42E-05	0.000142324	-2.75E-05	3.92E-05	9.50E-05	0.000767069	0.000121155	-0.000131007	-0.000455856	0.000519071	2.12E-05	0.000175034	-0.002581446	0.000679524	5.27E-05	0.000225296	0.000255279	5.33E-05	0.000350268	-2.49E-05	2.54E-05	-8.71E-05	-0.000192122	-5.79E-05	-4.28E-05	6.24E-06	-0.000192917	0.000499353	-2.52E-05	8.22E-06	-4.37E-05	1.64E-05	3.32E-05	-0.000108242	-5.90E-05	9.17E-05	5.74E-05	-0.000155694	-7.93E-05	9.08E-05	-6.28E-05
Id1	-0.001561361	0.000114007	-0.000171542	0.000245854	0.000436357	0.00047307	-0.000376024	-0.002092987	-0.003319301	0.001564413	0.003978834	-0.001315938	-0.001021484	-0.000239422	-0.002266148	0.002239113	0.000757725	-0.002838459	-0.003554755	0.004349296	0.000481961	0.001243962	-0.000266411	0.00225832	-0.000690266	-0.000573026	0.000464634	-0.000129925	-0.000173743	9.71E-05	0.000405447	0.000519851	-0.000115365	-6.31E-05	-0.000365292	-0.000159756	-9.71E-05	-2.19E-05	0.000269266	-0.000100814	0.000140986	0.000191611	0.000471482	-0.000544648	-0.000132897	-5.95E-06	-0.000182992	0.000501321	0.000459945
Id2	-0.001127989	0.000768099	-0.000733853	0.000905827	0.000335274	-4.61E-05	-0.00347729	0.007330323	-0.001043452	-0.003132327	-0.000938292	-0.00340369	-0.00191934	0.002994652	-0.002543529	0.001778523	-0.003690327	-0.002911746	0.00535469	0.000797721	0.000455736	0.000983438	0.000824297	0.000701754	-0.000757055	0.000185407	0.000240516	-0.000570268	-0.000134178	9.71E-06	0.001132619	0.000849564	-0.000593153	0.000241494	-0.000931938	0.000219141	5.74E-05	-0.000574702	0.00070429	-0.004471721	0.000723542	-0.000127935	-6.06E-06	0.00131835	-0.000183324	0.00066899	-0.000172085	0.000605665	-0.000354453
Id3	-0.001120912	0.000955316	-0.002447893	-0.001765197	-0.002644443	0.002704031	-0.001349349	-0.002440988	-0.000445818	0.000536048	-0.000775039	0.002180667	0.00502993	-0.001342012	-0.001743243	-0.002356398	-0.001221991	0.005247677	-0.002890762	-0.001739091	-0.000969174	-0.001601694	-0.001825336	0.001252478	0.003205016	0.001051001	-0.001295629	0.000205945	0.001059761	0.000885373	0.000600442	-2.89E-05	0.001617433	0.0015267	-0.000363213	-0.000210882	0.000960543	-0.000596857	0.000462604	-0.004628199	0.001943758	-0.000382488	0.001138247	0.001119592	-0.000232796	0.000133931	0.003294396	-0.000126763	0.001170923
Id4	-0.000616019	0.000533771	-0.002039222	-0.000880295	-0.001386439	0.002737644	-0.001277422	0.000746037	0.000530615	0.000406713	-0.001012842	0.000290146	-0.000375207	-0.000251338	4.81E-05	-0.000701097	0.000214499	-0.000511935	-0.000565893	-0.000264406	-0.000946863	-0.000886069	-0.000326819	0.002651578	0.001364949	0.001502551	0.00138726	-0.002145883	-0.000968877	0.003465365	-0.003464086	-0.002846428	-0.002131428	0.001756984	0.004881018	0.001754629	0.000282287	0.00039417	-0.002387699	-0.002363774	-0.002457026	0.001236357	-0.006099975	0.004619255	0.00084384	0.002818578	-0.001432847	0.002650944	0.000813096
Ifi202b	-0.000638312	-0.000534578	-0.000548851	-0.00075074	0.000122507	-9.09E-05	-0.00028326	0.000326246	0.000310951	-0.000113131	-7.96E-06	8.60E-05	3.60E-05	-0.000892365	-0.000202596	-0.000794243	0.000137348	-0.000246735	-0.0003135	0.000412466	-0.000652735	-0.00037801	9.38E-05	-0.00067177	0.003846649	0.000387535	-0.000955759	-0.000686767	-0.000172691	-0.000372772	0.000220318	-0.000105406	-0.00028078	0.002932037	-0.000141046	-0.000548261	-0.001017714	-0.000155438	1.70E-05	-2.13E-05	0.000608917	-0.001048276	0.000779509	0.000214973	-0.001223784	0.000283321	-0.00022264	0.000386792	-0.000643431
Ifi203	-0.000977693	-0.000549984	-0.000666272	0.000823784	-0.000187059	-0.000136229	9.74E-05	0.000778319	0.002300599	-0.002563732	-0.002452332	0.001735205	-0.000462031	0.003740869	0.000292545	0.002068421	0.003657923	-0.002803577	0.001218746	0.001292085	-0.001642256	-0.003071632	-0.001568655	0.00052741	-0.00288688	0.000182565	0.002983447	0.001701298	0.002033393	0.002864448	-0.005171078	-0.000769406	-0.001878434	-0.000229019	-0.00016043	0.000490665	0.00203788	0.0008892	-0.001016894	0.00034941	0.000721346	0.001369547	-0.001573515	0.000802552	0.001663788	0.002423763	0.003313984	0.00028783	-0.002436938
Ifi204	-3.87E-05	-0.001478684	-0.001714245	3.99E-05	-0.000504506	-0.00066294	-4.78E-05	-0.000496418	-0.00016508	-0.002114907	0.000590684	-0.001204873	-0.001268893	0.002658447	-0.001357973	0.00342195	-9.20E-05	0.000526945	-0.00037764	-0.001315391	0.001221553	-0.002770885	-0.000808085	0.003483865	0.001006264	0.000735682	0.002119459	-0.001119343	-0.001670685	0.003876921	-0.003800306	0.001919459	0.000563351	-0.003137017	0.002485231	0.000929448	-0.000169194	0.000733877	0.001949364	-0.002346383	-0.002031977	0.000722137	0.001025808	0.001603498	0.002185516	0.000470508	0.000328934	-0.002904613	-0.002290861
Ifi205	-0.000280997	-0.001345533	-0.000399989	0.00058436	-0.000112823	-0.000392112	0.000415018	3.73E-05	-0.000466585	0.000430169	0.000768087	-0.000753901	-0.000501461	-0.001133825	-0.000573937	-0.00215603	0.000167337	0.00056676	-9.43E-06	-0.000642627	-0.001142872	-0.000617346	-0.000968165	0.004876155	0.002788667	0.001630476	0.002054602	-0.001516985	-0.000308625	-0.002395783	-0.001104747	-0.000200324	-0.001330299	-0.001779375	-0.000386457	0.001576681	0.001183064	0.001972239	-0.000519731	0.002612036	-0.003429373	0.000681966	0.002309468	0.001557877	0.001412876	-0.000313604	-0.00037095	-0.002294287	-0.002084413
Ift172	2.00E-06	0.000884765	-0.000113765	0.000272408	-1.11E-05	-0.000230356	0.000532824	-0.000646217	0.000273943	-5.26E-05	-2.74E-05	0.000669999	0.001856601	0.001217306	0.000288248	0.00084508	0.002145877	-0.002437802	-0.004366295	-0.002063244	-0.001519805	0.001777496	0.000220136	0.000421637	0.000223846	0.000353041	0.001200671	0.001216994	0.000883497	0.000108715	0.000243328	-0.000150233	-0.000421219	0.000547681	0.000271282	-0.003197024	0.000383816	8.04E-05	-0.000312024	0.000339796	-0.000558665	-0.000136459	-0.000191356	-0.000193339	0.000377487	0.00011047	0.000285025	0.000364538	0.00045531
Ikzf1	-0.000765151	0.001686973	-0.000738656	-0.000893347	-0.00125157	-0.000293593	0.00063171	-0.000479842	0.000382285	-0.000113084	0.002067957	0.000471141	0.000204058	-0.000364547	-0.000690016	0.000826671	0.001242888	-0.000455118	0.000283295	0.000211064	-0.000386326	0.00095515	0.002600718	4.50E-05	0.001621001	-0.00156896	0.001400141	0.004694069	-0.001805558	-0.00118638	-0.000904892	-0.000653355	0.003023375	-0.001032729	-0.000389028	-0.001667306	-0.001681327	-0.000415807	-0.000103998	-0.000158037	-0.000874359	0.002794472	0.004590589	-0.003180192	-0.002123538	-0.000744789	-0.002101412	0.002660755	-0.000936608
Ikzf2	-0.001202363	0.000893583	0.000446637	-0.000422039	-0.00120536	0.000430752	0.001218026	0.002461934	0.000109285	0.002321651	0.000137523	-0.003387396	-0.005435997	-0.002006272	0.003577264	-0.001915944	0.001766695	0.000893664	0.001887694	0.001956354	-0.001131675	-0.001887725	-0.001012741	0.004615132	-8.50E-05	-0.000484224	-0.000929858	0.002501905	-0.001520562	-0.000634655	-0.000290721	-0.000618225	0.000366692	-0.0014381	0.000573632	-0.001337435	-0.001616042	-0.000279279	-0.00071091	0.003103403	-0.002343707	-0.004137375	-0.003143839	0.005881775	0.002057197	-0.002617216	-0.002399029	-0.002498278	0.002268721
Ikzf3	-0.000463663	-0.000166535	-0.000576578	0.000409388	4.27E-05	-0.000353668	-0.001758765	-0.002302276	-0.000619561	0.00080661	-0.000525419	0.002589481	0.000970671	-0.000967319	0.003454938	-0.002613452	-0.002913314	0.002348385	0.002603725	0.001298045	-0.001401484	-0.001134221	0.000209851	0.002254296	-0.000673615	-0.000622315	-6.84E-05	-0.00160846	0.000414463	-0.00026301	-0.000150785	-4.93E-06	0.000814354	-0.000484761	-0.00027684	0.000337693	7.83E-05	-0.00025883	-0.000128541	-0.00054992	-0.001344797	-0.001567858	-0.001018949	0.001026558	0.005039535	-8.70E-05	-9.70E-05	0.004672084	-0.001132256
Ikzf4	0.001619504	-0.000172217	-4.62E-05	-0.000144084	-0.000143483	-0.000357701	0.000101751	-6.00E-05	0.000219194	-0.000229352	-0.000158388	-0.000228947	-0.000237687	-1.17E-05	-9.64E-06	9.52E-05	-6.51E-05	6.08E-05	0.000143508	1.77E-05	-0.000355673	0.00015525	6.38E-05	-6.92E-05	8.06E-05	-0.000163174	-0.000220923	-0.000223449	-0.000102874	0.000130545	4.50E-05	9.73E-05	4.23E-05	-0.000110328	0.000158575	-0.000157118	4.84E-05	4.33E-05	-4.23E-05	-0.000149842	3.12E-05	4.77E-05	0.000141202	8.54E-05	-0.000165683	-5.02E-05	-2.50E-05	8.95E-05	-1.05E-05
Il31ra	0.001619504	-0.000172217	-4.62E-05	-0.000144084	-0.000143483	-0.000357701	0.000101751	-6.00E-05	0.000219194	-0.000229352	-0.000158388	-0.000228947	-0.000237687	-1.17E-05	-9.64E-06	9.52E-05	-6.51E-05	6.08E-05	0.000143508	1.77E-05	-0.000355673	0.00015525	6.38E-05	-6.92E-05	8.06E-05	-0.000163174	-0.000220923	-0.000223449	-0.000102874	0.000130545	4.50E-05	9.73E-05	4.23E-05	-0.000110328	0.000158575	-0.000157118	4.84E-05	4.33E-05	-4.23E-05	-0.000149842	3.12E-05	4.77E-05	0.000141202	8.54E-05	-0.000165683	-5.02E-05	-2.50E-05	8.95E-05	-1.05E-05
Insm1	0.001426399	-0.001215769	-0.001370174	0.004001727	-0.001852233	-0.001454	-0.00082011	0.000618129	0.000587831	-0.000468268	-0.001073176	-0.000329037	0.000114232	0.000465884	-0.00020907	-0.000466746	-0.000594626	-0.001204941	0.001060279	-0.001399696	0.002799975	-0.000539514	-0.000904074	0.000561752	-0.000656422	-0.000126673	0.001718967	-0.000327861	-0.000381253	0.000204652	-0.000194163	-0.000197443	7.50E-05	-0.000763489	-0.000502994	-0.000456866	0.000191325	-5.76E-06	-0.000879071	-0.000238886	-0.000346982	-0.00029256	0.000881164	-0.000478346	0.000277905	-0.001060852	-0.001306502	-0.000388299	-0.002190367
Irf1	0.001598146	-0.001748804	-0.002585853	-0.001252124	0.003153738	-0.001375828	0.000301055	0.000126446	0.001130104	0.001141817	-0.002442074	0.000254681	0.000332124	-8.49E-05	-0.000773981	-0.001165045	0.000762309	0.001366968	-8.35E-05	-0.001067422	0.000290847	0.000428516	-0.002411855	0.000593477	0.000524752	-0.000279026	0.000309739	-3.72E-05	0.001992197	0.000763011	0.000872555	0.003783225	0.001096832	-0.002541311	-0.003199961	0.000478635	0.001058346	0.000892649	-0.001525025	-0.002608326	0.003453644	0.001064503	0.001883791	-0.005166011	0.001251757	-0.003648506	0.002394967	0.000188494	0.00057203
Irf2	-0.001258183	0.000332648	-0.00026799	0.001904625	-0.002248175	-0.002194842	-3.93E-05	0.000533285	9.43E-06	-0.000179555	0.000195161	0.000928695	9.83E-05	0.000387183	-1.58E-05	-0.000817665	0.000615208	-0.000497712	0.000301972	-0.000347166	2.11E-05	0.000370614	0.000858643	0.00016036	6.19E-05	-0.000104918	0.000220111	-1.91E-05	0.000548297	0.000123802	0.000240365	0.000353654	-0.000113228	0.000199726	0.000232818	-0.000110156	-0.000207502	-0.000233573	0.00094283	0.000234957	-4.15E-05	0.000274383	-0.00050213	-0.00027115	0.000104542	0.000137206	-0.000661311	9.51E-05	-0.000241467
Irf3	0.00033287	6.12E-05	-2.53E-05	1.62E-05	-0.000121721	0.000161503	0.000174257	-0.000198413	0.000325905	-5.95E-05	0.000106434	-2.87E-05	0.000327311	4.37E-05	-0.000431012	-0.000196877	8.36E-05	-0.000175239	-9.70E-05	-4.33E-05	0.000562952	0.000164262	-0.000505397	0.000375211	0.000345575	0.000140753	0.00025582	0.0005895	0.000587744	-6.66E-05	0.000105844	0.000334725	8.54E-05	0.000207154	-0.000149163	-0.003245462	0.000161885	7.55E-05	0.000169022	0.000104128	0.000169787	2.97E-05	0.000150037	0.000149988	0.000219257	3.25E-05	-0.000266775	-0.000347748	-2.04E-05
Irf4	-0.000943596	-0.000193473	-0.00019139	7.23E-05	-0.000132679	-0.000397051	-0.001070362	-0.002467636	-0.000713934	-0.002041711	-0.000807425	0.003353796	0.001510968	0.003483359	0.003210697	0.003589172	-0.000403271	-6.16E-05	-0.002383179	-0.002023976	-0.001996328	-0.001698967	-0.00021966	0.001903492	0.00231801	-0.000617703	0.003158221	0.000378306	0.000322454	-0.000332194	-0.000120253	-9.86E-05	-0.000906145	-0.001520209	0.001271109	-0.000649728	-0.000647812	-0.000740478	-0.000592031	9.83E-05	0.000554866	0.005303405	-0.002474599	0.000356888	-0.001461414	0.000822836	-2.28E-06	-0.000995104	4.19E-05
Irf5	-0.000157607	0.001702491	-0.0024716	-0.000350902	-0.000249672	1.91E-05	0.002991489	0.002853287	-0.005448892	0.001977624	-0.001077584	0.001584777	0.001171064	0.000365636	0.000672343	-0.000441124	-0.004334708	-0.003688378	0.003727647	0.000544301	0.000204112	0.000571994	0.003167792	0.000496233	-0.001117124	-0.004934182	0.000443124	-0.003878826	-0.000455878	-0.002585742	-0.001263469	0.003910149	0.001881693	0.001515804	-0.004577053	0.002278797	0.00191797	0.003444362	-0.000750655	0.00251994	-0.005370163	0.000548003	0.000261773	0.001847359	0.001622612	0.002744123	0.001831876	0.003584141	-0.003206725
Irf6	-0.000667013	0.000644429	-0.002251632	0.003290171	-0.000344459	-0.001102164	0.00567018	-0.000950338	-0.001749986	-0.001166666	-0.000180302	-0.00062471	0.00039978	6.58E-05	-0.001143316	2.03E-05	-0.001734512	0.004690826	-0.001422312	-0.002891781	-0.001183154	-0.000579341	-0.001292301	-0.00079096	0.002605829	-3.57E-05	0.00042878	0.002549564	0.000233712	-0.000688822	-0.000829307	-0.000864938	-0.000205878	0.001104078	-0.000216126	-0.000813866	-0.000338918	-0.000971464	-0.000680088	-0.00110661	-0.00122567	0.001025183	-0.001612423	-0.001264736	0.000910422	0.000892545	0.002242482	0.00181441	-0.000300398
Irf7	-0.000691962	0.001863099	0.00162481	-0.001212248	-0.000146516	-4.57E-05	0.000174819	0.001381449	-0.000310108	-0.003552505	0.00263823	0.001819572	-0.001398326	0.001176829	-0.000263787	-0.001305079	0.002495814	-0.004163737	-0.000101761	0.002013653	6.70E-05	0.001101536	-0.002541809	0.000302308	0.0004227	0.000849085	0.000349785	-0.00280385	-0.001189539	0.000204332	0.00101078	-0.001408247	0.001894685	-0.002416352	-0.002045739	0.001209387	0.000886376	0.0002992	-0.000317823	-0.003447978	0.00218374	0.004045442	8.45E-05	0.001942917	-0.003335308	0.001183003	0.001018247	0.001852504	0.001474166
Irf8	0.000992603	-0.001804184	0.00147336	-0.001385816	-0.001427926	-0.00047571	-0.006651101	0.002112858	0.003973405	0.001950866	-0.003802934	0.001878338	0.000455608	-0.000799054	0.000449693	-0.001499257	0.003050844	-0.004318646	0.001361444	0.001451397	0.00019699	0.000972534	0.0024478	-0.000650261	0.000606917	0.00120007	0.001109799	0.001295523	0.001313105	0.000689123	0.000877107	-0.001347094	0.002716651	-0.002443806	-0.00173901	0.000593747	-0.004519656	0.001872409	1.89E-05	-0.002539741	-0.003723517	0.001383156	-0.001148561	0.003182568	0.001385755	0.002183559	-0.000206757	0.001383702	0.001266108
Irf9	-0.000817265	0.000342595	0.000585016	-0.003185272	-0.001443729	0.003427728	7.45E-05	0.000929485	0.000187456	0.000991484	0.000666608	0.001350296	0.000214718	-0.000851612	-0.00049526	-0.000241082	0.00044927	-4.12E-05	-0.000965591	0.000883355	-0.000122831	7.11E-05	0.000437682	-0.0005672	7.85E-05	0.000472951	-0.000549083	-0.002520471	-0.001576783	0.000139725	0.000164923	-0.003795534	0.000959426	0.000463261	0.003795349	0.001611285	-0.000505358	-0.000441178	-0.002267317	0.000198479	0.000783066	0.000457204	-0.000413801	0.000104819	0.00042008	0.000328775	0.000414721	0.000255247	0.000260765
Irx1	2.80E-05	0.000390861	-0.001094831	-0.000203186	-0.000456557	-0.000248333	-0.001457164	0.000960019	-0.000263635	0.000600751	0.000286865	-0.000249984	0.001096807	0.001351957	-0.000775807	-0.000432145	-0.001027806	0.002587401	-0.000496413	-0.003698604	0.000321474	0.002259805	-0.001906718	-3.76E-05	0.001329819	0.002757504	0.00095902	-0.000580156	0.000821409	-0.00221784	-0.000972205	0.002281038	-0.003627282	0.002248089	0.004248033	-0.000876172	0.002884286	-0.003605791	-0.00197873	-0.001355636	-0.000356622	0.005068497	-0.002236101	-0.001441619	-0.002384889	0.004402462	-0.001306017	0.004471984	-0.002048925
Irx2	-0.000433036	-0.000137696	-0.002191915	0.003057578	-0.001502055	-0.000386272	-0.001007804	-0.000126216	-0.001093903	0.000558104	0.00058548	0.00075689	0.000163077	0.000674694	-0.000627698	-0.001316268	0.000672912	0.001497142	-0.003306348	0.001662864	2.71E-06	0.001338601	-0.002936017	0.000645565	0.000480694	0.002091963	0.000247978	0.003185647	-0.000941155	-0.001752484	-0.001489613	0.000689773	0.000932517	0.002074267	0.003602581	0.001572064	0.002138048	-0.003965586	-0.002388321	-0.00100233	-0.000855884	0.005247791	-0.00289132	-0.002261479	-0.003023105	0.003209646	0.002606136	0.002749972	0.001590683
Irx3	-0.000669416	-0.000665746	0.002083725	0.003729033	-0.000583921	-0.001574734	-0.001459832	-4.29E-05	0.000807136	-0.000867547	0.000329641	0.000495796	-3.78E-05	0.000374813	-0.000207231	-0.000499903	0.000389585	-3.51E-05	0.000547274	-0.000978714	-0.00033811	0.000423233	-0.000437463	0.000233284	-0.001481699	-0.003584248	-0.000117881	0.004667532	-0.001259009	0.002835775	0.003103062	-0.001148466	-0.000368152	-0.00018658	-0.001256755	-0.000913915	0.006010107	-0.003105175	-0.000134408	-0.000579406	-0.002219716	0.000800529	-0.001609735	0.000149702	-0.000967992	0.003977351	-0.001445115	0.003021333	-0.001435247
Irx4	-0.000460963	-0.000118658	0.004357934	-0.000851041	-8.69E-05	-8.58E-06	-0.000509159	8.64E-05	0.000632077	5.45E-05	9.12E-05	-0.000236386	0.000133605	-0.000549375	-0.000271796	-2.50E-05	0.00058335	-0.000152974	-0.000177603	0.000353413	-0.000416063	0.000339207	-0.000633963	8.76E-05	-0.000916035	-0.000360745	-4.44E-05	0.000455787	0.000218906	0.000232776	-0.000695074	-0.000437788	-0.000282709	0.003219742	-0.000365402	-0.000384231	-6.95E-05	-0.000260197	-0.00072812	3.82E-05	0.000290516	0.005450362	-0.001002725	-0.000670095	-0.002145482	0.000198311	0.000577729	-0.000507773	-0.000903447
Irx5	4.08E-06	0.000115679	-0.000981164	-0.000146308	-0.000958039	-0.000385022	-0.001364546	-0.000245609	0.000396653	-0.000522547	0.000989945	-0.000453664	0.000431457	3.84E-05	-0.000202319	-0.000440889	0.000715352	-0.000452099	0.000145918	0.000220726	-0.000110107	0.000262703	-0.000604267	2.68E-05	-0.001242209	-0.002383572	-0.000251098	-0.000819543	0.000281781	9.03E-05	-0.000504493	0.002154218	0.002357113	0.002490887	0.002081805	-0.000398128	0.004249352	-0.002544305	-0.00314948	0.000309737	-0.000956022	0.005223017	-0.001770367	-0.001527349	-0.001740253	-0.000226436	0.00081802	0.005000314	-0.001930342
Irx6	-0.000321388	0.002148189	-0.000285676	0.000138466	-0.000126263	-4.59E-05	-4.39E-05	0.000625233	0.000171062	-0.001041161	-0.000256737	0.000458453	0.000254037	-0.000396448	-0.000251341	0.000683489	0.000702689	-0.001296056	-6.89E-05	-0.000397502	0.002248505	-0.00080054	-0.000437497	-0.000382415	-0.000437836	-0.000619966	-0.00096656	0.000271698	-5.57E-05	-0.000447453	0.000377076	-5.72E-05	-0.000180383	-2.48E-05	0.000261585	-0.000417658	-0.000205356	0.000359171	0.000276662	2.36E-05	5.62E-05	0.000277061	-0.000205924	-0.000485642	-0.000248031	-0.000168293	-0.000878997	2.97E-05	-0.000320654
Isl1	-0.000751432	-0.001242151	-0.000203444	-0.000483366	0.003858984	-0.001685992	-0.000491186	0.000322704	0.000485789	-0.000438651	-0.000572246	0.000776791	-4.36E-05	4.60E-05	-0.000949019	0.000977657	9.38E-05	-0.000563907	0.000298792	-0.00084049	-0.000760439	-0.000721537	-0.000420812	0.000380075	-0.000104583	-0.000420378	0.002730052	0.000159924	0.000249993	0.000191777	-0.000118577	-0.000370572	-0.000446741	0.000259786	0.000423174	-0.000278086	-0.000406971	-0.000412292	-0.000271607	-0.000390419	4.81E-05	-0.000649869	0.000289148	-0.000232979	2.84E-05	-0.000168329	-0.000704687	-0.00039879	-0.000261824
Isx	-0.000361592	6.96E-05	-0.000321384	-5.36E-05	-0.000242587	-0.000418781	-1.18E-05	0.000255905	7.41E-05	1.79E-05	-0.000209816	-0.000642352	-0.000288271	-0.000108306	0.000138123	-0.000550747	-0.000274033	1.60E-06	-0.000158334	0.00029172	-0.000495942	0.000544661	-0.000267134	-0.000296493	0.000422368	0.000108155	-0.000613309	-0.000176826	6.17E-05	-7.11E-05	2.12E-05	5.81E-05	5.83E-05	-0.000668958	3.53E-05	-1.84E-05	0.000124954	8.71E-05	-0.000332552	-9.65E-06	8.57E-05	-0.000411103	0.000746551	4.35E-05	-0.000206265	-0.001028683	-0.001003602	-2.76E-06	-0.001072392
Jarid2	0.000283838	0.000134514	0.000121344	0.000321039	-2.99E-05	0.00021683	6.03E-05	0.000368912	-0.000180052	0.000687734	-1.20E-05	0.000362617	0.000291415	-0.000163129	-7.67E-05	-0.000294818	-0.0003263	2.62E-05	-0.000286702	0.000193128	0.000316501	3.61E-05	-0.000678587	-0.000235967	0.000125524	0.000132808	-0.000148695	0.000165766	3.36E-05	-3.91E-05	7.74E-05	-0.00514525	0.000939634	0.000114912	0.001716046	0.000216641	0.000221474	0.000193711	0.000845341	0.000316914	-1.32E-05	0.000230477	-0.000209736	-0.000114335	0.000186088	0.000362456	-5.58E-05	-0.000137982	-7.08E-05
Jazf1	0.00129445	0.001035061	0.002537573	-0.00078194	-0.000807735	-9.26E-05	0.000211889	-0.000434641	-8.94E-05	-0.001880119	0.000250339	0.000395697	-0.000257054	0.003648089	-6.70E-05	-0.003033284	-0.000735424	-0.000859882	0.000329367	-0.001057129	0.001380921	-0.000762965	-0.001159578	0.000305785	0.000878471	-0.004515996	0.000757477	0.002395275	-0.001801859	-0.000772968	-0.000470356	-0.00119064	0.003353505	-0.002440548	-0.002036784	0.00031608	0.001504557	0.003124805	-0.000541765	-0.000923008	-0.00244499	0.002490508	0.0026091	0.002806315	0.001626803	-0.000684748	-0.001073152	-0.001984253	0.001502536
Jdp2	-0.000410373	0.00122246	0.001522285	-0.001795581	0.000260951	-7.66E-05	-0.00028208	-0.000516913	-0.000224636	0.002407335	-5.16E-06	0.000307685	-0.000648523	-0.001139972	-0.002396942	0.003780267	-0.000448849	0.001918692	-0.003401965	0.003221118	-0.000184286	0.000864495	-0.001225073	-0.001753922	-0.000305806	-0.000931385	0.000176163	0.002554637	-0.002534684	0.000887299	0.001079488	1.61E-06	0.000243501	0.000935956	0.001367003	0.000178766	-0.000945431	-6.21E-05	0.002004224	0.000413449	0.002137728	0.00168905	0.000913983	0.000245345	0.001071749	-0.002203462	-0.001768931	0.002106882	-0.001618658
Jmjd4	-0.000946721	-0.001863089	0.001001304	-4.23E-05	0.00159922	-8.35E-05	0.001007721	-0.000165584	0.000835744	-0.001223624	-0.000866109	0.001778893	0.000638373	0.001642101	0.00222316	-0.004843308	0.000609322	-0.000110808	0.000734248	0.001544686	-0.001934175	0.001207331	0.000906861	-0.003625226	0.002814477	-0.004075914	-0.001481658	0.001614319	-0.001799333	0.002068718	0.00228983	-6.45E-05	-0.003435726	0.002451498	0.002236946	-0.00020873	0.00344398	-0.002811329	7.98E-05	0.000816782	0.0033861	-0.000560056	-0.00325287	0.00327898	-0.001142793	0.002449244	0.000495117	-0.0034412	-0.000497728
Jmy	0.000177347	-0.000616492	0.001204688	-0.001119983	-0.000656751	-0.001494699	0.004119094	-0.005219682	-0.004671916	0.00021096	0.002207133	0.005366172	-0.005368587	-0.001031268	0.002418831	0.00255388	0.003319752	-0.002290611	0.003326154	-0.001464866	-0.000313454	-0.001586365	0.002048815	-0.003262602	0.002768782	-0.003648159	-0.001293323	0.000768471	0.001109028	-0.003836216	0.002422152	-0.003889585	-0.002623608	-0.000960576	0.00317582	0.000266475	0.001718343	0.002231282	0.002197214	0.000450833	0.000537414	0.000153831	-0.000279068	0.000496974	-0.000269652	0.00224888	0.000892612	0.00016546	0.00087764
Jun	-0.001550311	0.000448403	1.68E-05	0.000396015	0.000101935	-0.000148441	0.002188837	-0.007820949	0.000698986	0.000494338	0.000117561	0.002044405	0.000896169	0.001282093	0.000341348	-0.000145377	0.003135685	-0.003709989	0.002286667	-0.003732437	0.00086329	0.001233758	0.001140422	0.00042477	-0.000576412	-0.000519833	0.000922312	0.000541303	0.000119158	-0.000260324	0.000213866	0.000581052	-0.000248168	3.54E-05	-0.000935789	0.000153514	5.61E-05	-2.89E-06	3.11E-05	0.000326168	-0.000154361	-0.000303402	-0.00021088	-0.000487228	0.000252648	-0.000236491	4.12E-05	0.000446933	0.000470665
Junb	-0.001223129	-0.000286421	2.55E-05	0.00047161	-0.00230524	0.001390087	-0.001237628	-0.003623776	-0.002753726	0.000626764	0.002962485	-0.004105495	0.002770728	-0.000318179	0.00181922	-0.000346659	0.002645952	0.000427803	-0.001416889	0.000489849	-0.000281587	0.00041227	0.000501234	0.003430496	-0.001135832	-0.000324008	0.000879477	-0.001987362	0.003285837	-0.000352782	0.000568853	0.000756076	0.000404215	0.001811787	0.000461511	-0.002254789	0.001339256	0.000577574	0.00238305	-0.002893572	-0.001994862	-0.002453465	0.00451773	-0.003745791	0.002468618	0.001526	0.002435014	-0.0024769	0.001943875
Jup	0.000430247	0.00014477	5.44E-06	0.000305155	0.000968562	0.000208101	0.003147486	0.000763091	-0.004379014	0.00172336	-0.001964273	0.003201725	-0.003580466	-0.000980883	-0.003450019	0.00285476	0.003672326	0.001132366	-0.006301132	0.002799273	9.98E-05	0.000371922	-0.000667845	0.001211593	-0.000164488	0.000132908	-0.000350011	0.000681893	9.62E-05	-0.000390741	-9.45E-05	-0.005726935	0.000717034	-0.000279535	0.002159867	0.000952948	0.000249954	0.000706153	0.000791593	0.000336833	-9.72E-05	-1.32E-05	-0.000893264	0.000575983	-0.0005625	-6.45E-05	0.001121088	-0.000574215	0.000315177
Kat2a	0.000362366	0.00043498	0.00017257	-3.00E-05	3.61E-05	6.20E-05	0.000104413	-0.000119981	-9.42E-05	0.000142324	-2.75E-05	3.92E-05	9.50E-05	0.000767069	0.000121155	-0.000131007	-0.000455856	0.000519071	2.12E-05	0.000175034	-0.002581446	0.000679524	5.27E-05	0.000225296	0.000255279	5.33E-05	0.000350268	-2.49E-05	2.54E-05	-8.71E-05	-0.000192122	-5.79E-05	-4.28E-05	6.24E-06	-0.000192917	0.000499353	-2.52E-05	8.22E-06	-4.37E-05	1.64E-05	3.32E-05	-0.000108242	-5.90E-05	9.17E-05	5.74E-05	-0.000155694	-7.93E-05	9.08E-05	-6.28E-05
Kat2b	-0.001476124	-0.001229572	0.001302771	-0.00179181	-0.001140209	0.003647103	0.003112466	0.001902782	-0.002642741	-0.001997838	-0.002629031	0.000350368	0.002137137	0.001937215	-0.006327457	0.003288129	0.002190575	0.001210568	-0.000391797	0.00059798	0.001637258	-0.003135253	0.001619998	0.000344062	-0.003129901	0.001561193	-0.001825095	0.002144221	-0.002069393	0.000673755	0.00027537	-0.001227236	-0.001849605	0.001598851	-0.002701136	-0.001856949	0.001823258	0.000473899	-0.00104872	-0.000303516	-4.05E-05	-0.000203979	-0.000265844	0.001820258	-0.000757214	0.000288058	0.00096623	-0.000782668	0.001099456
Kcnip3	-0.000488163	0.001383432	0.000334383	-0.000695608	0.002920581	-0.001073772	-0.000567924	-0.000727796	-0.001347556	0.004895194	-0.000185048	0.000106039	-0.000241609	-0.003045199	-0.0011126	-0.000394157	0.000412463	-0.002999468	-0.00131495	0.004949618	-0.001254941	0.00364178	-0.000135227	0.000322356	-0.001304572	-0.00110471	0.001759526	-0.000954239	-0.000746204	0.000512627	0.000333564	-1.30E-05	-0.00076575	-0.001574467	0.001651042	-0.000348648	-0.001212137	-5.69E-05	-0.001194545	0.00028816	0.000391005	0.004138122	-8.24E-05	-0.001674304	-0.001613264	-0.000650662	-0.000680924	-0.000881923	0.002428373
Kdm3a	-0.001619504	0.000172217	4.62E-05	0.000144084	0.000143483	0.000357701	-0.000101751	6.00E-05	-0.000219194	0.000229352	0.000158388	0.000228947	0.000237687	1.17E-05	9.64E-06	-9.52E-05	6.51E-05	-6.08E-05	-0.000143508	-1.77E-05	0.000355673	-0.00015525	-6.38E-05	6.92E-05	-8.06E-05	0.000163174	0.000220923	0.000223449	0.000102874	-0.000130545	-4.50E-05	-9.73E-05	-4.23E-05	0.000110328	-0.000158575	0.000157118	-4.84E-05	-4.33E-05	4.23E-05	0.000149842	-3.12E-05	-4.77E-05	-0.000141202	-8.54E-05	0.000165683	5.02E-05	2.50E-05	-8.95E-05	1.05E-05
Kdm4b	-0.000970652	0.000336645	-0.000116142	0.000166966	0.000710586	0.000216695	7.06E-05	-0.000233346	0.000235714	-4.78E-05	-2.91E-05	0.00039348	0.000350339	-8.09E-05	-6.10E-05	5.94E-05	1.56E-05	-7.54E-05	-6.98E-05	0.000322424	0.000492537	-0.000134294	0.000255882	0.000362678	5.27E-05	0.00039667	2.67E-05	-0.001766042	-0.002904392	-2.65E-05	-8.95E-05	2.89E-05	6.91E-05	0.000566547	0.000119795	0.0015714	-0.000351245	-0.000225504	-0.000213096	0.000242256	0.000731125	-0.000205925	0.000373533	-0.000292341	0.000853007	0.000147758	0.000425574	-0.000130502	3.92E-05
Kdm5a	-0.001619504	0.000172217	4.62E-05	0.000144084	0.000143483	0.000357701	-0.000101751	6.00E-05	-0.000219194	0.000229352	0.000158388	0.000228947	0.000237687	1.17E-05	9.64E-06	-9.52E-05	6.51E-05	-6.08E-05	-0.000143508	-1.77E-05	0.000355673	-0.00015525	-6.38E-05	6.92E-05	-8.06E-05	0.000163174	0.000220923	0.000223449	0.000102874	-0.000130545	-4.50E-05	-9.73E-05	-4.23E-05	0.000110328	-0.000158575	0.000157118	-4.84E-05	-4.33E-05	4.23E-05	0.000149842	-3.12E-05	-4.77E-05	-0.000141202	-8.54E-05	0.000165683	5.02E-05	2.50E-05	-8.95E-05	1.05E-05
Kdm5b	-0.001619504	0.000172217	4.62E-05	0.000144084	0.000143483	0.000357701	-0.000101751	6.00E-05	-0.000219194	0.000229352	0.000158388	0.000228947	0.000237687	1.17E-05	9.64E-06	-9.52E-05	6.51E-05	-6.08E-05	-0.000143508	-1.77E-05	0.000355673	-0.00015525	-6.38E-05	6.92E-05	-8.06E-05	0.000163174	0.000220923	0.000223449	0.000102874	-0.000130545	-4.50E-05	-9.73E-05	-4.23E-05	0.000110328	-0.000158575	0.000157118	-4.84E-05	-4.33E-05	4.23E-05	0.000149842	-3.12E-05	-4.77E-05	-0.000141202	-8.54E-05	0.000165683	5.02E-05	2.50E-05	-8.95E-05	1.05E-05
Kdm5d	-0.001564008	-0.001414141	-0.001290789	-0.000468913	-0.000200778	-0.000399893	-0.00036377	0.001546923	0.002050369	-0.001633739	0.000830554	0.003434206	-0.002029202	-0.000892	0.000323648	0.002532275	-0.000959275	0.001401413	-5.71E-06	0.002255961	-0.001528101	-0.002948751	0.00021126	-0.003224472	4.65E-05	-0.002279162	0.002920346	-0.001670658	-0.001713216	0.002852472	0.001916904	-0.001065609	-0.000228095	-0.000553298	-0.000473796	-0.001829397	-0.002808531	0.00324216	0.000163761	-0.001591862	-0.0018772	-0.001580843	0.003719936	0.004968682	-0.001623928	0.00263144	-0.002620938	-0.00197383	0.00388809
Klf1	-0.000627442	-0.000289014	-0.000254356	-0.00049321	-0.000227377	-0.000925362	0.000611379	-0.001529736	-0.002205586	-0.000825779	0.004544182	-0.001509739	-0.001017195	-0.000404262	-9.63E-05	-0.000545824	0.000242022	-0.000144524	-0.000473391	7.77E-05	-0.00070748	0.00046883	0.003591635	0.004781372	-0.000473452	-0.000126603	0.000480241	0.000345669	-0.000456896	6.32E-05	0.000315967	0.000844073	-0.000316631	0.000100807	-0.000419862	-0.000139959	0.000241703	3.65E-05	-0.000294362	-0.00039341	-0.000542393	-0.000413034	0.000276461	8.61E-05	-9.23E-05	-0.000319359	-0.000465723	1.35E-05	0.000472562
Klf10	0.000770038	-0.00228165	0.000293132	0.000361988	0.000244316	0.000292042	0.000766988	-0.000118659	0.000515915	-0.000789687	0.001056566	0.002322273	-0.007073112	0.001034529	0.001746469	-0.000265237	0.000458901	0.000925339	0.001092454	0.000719803	0.000560177	0.000771833	-0.000433322	0.000416101	0.001126866	-0.000627193	-0.001735181	0.001445587	5.93E-05	0.000136124	0.000321962	0.000416051	0.000434046	0.000529663	0.000103479	-0.003102892	-0.000134225	0.001073225	9.33E-05	0.000818213	0.000476693	0.000334239	-0.000912616	0.000378847	0.000115295	0.000964545	9.95E-05	-0.00060836	0.00042879
Klf12	-0.001178196	-0.001335826	-0.001039473	-0.001643625	-0.001920975	0.003473578	0.005521609	-0.003158504	-0.002110515	0.000912382	-0.000524127	-0.00140846	0.000211685	-0.000196561	-0.001389813	-0.000218332	0.000346342	-0.001963948	-0.002415911	0.003855994	-0.001117813	0.002592368	0.003523756	-0.000529787	-0.00163431	-0.000136349	0.002094695	0.001398676	0.001444437	-0.000839353	-0.002014837	-0.00053947	-0.000744188	0.004242936	-0.001090198	0.001539377	-0.00051784	-0.001091312	-0.001327322	0.001493495	0.001766593	-0.003122922	-0.001214969	-0.001820485	-0.002040935	0.000453964	0.00242703	0.002060985	0.002845382
Klf13	-0.000762059	0.000636711	0.000917751	-0.00345833	0.001439715	0.001666641	0.000837005	0.00065841	0.000602598	-4.69E-05	0.00047675	0.000635654	0.000316932	-0.000283884	-0.000529944	0.000260278	0.00019424	0.00034714	-0.00036448	0.001152285	0.000130704	9.83E-05	0.000465446	-0.001157157	0.001519034	0.000207263	-0.002841068	-0.001757185	-0.001949961	-0.000169096	0.000547239	-0.004925125	0.001411307	0.000455117	0.002475617	-0.001175186	-0.000686317	0.00097542	0.001321785	0.000540929	0.000751857	0.000128411	0.000192817	-0.000666931	0.000261018	0.000677275	0.000289488	9.95E-05	0.00042608
Klf14	0.000380579	0.000212708	4.99E-05	0.000281765	0.000712098	0.000283753	-0.00016283	0.000424018	-0.000142639	0.000360549	0.000191726	0.000306253	-5.43E-05	8.61E-06	-0.000298196	-0.000270795	-1.64E-05	0.00016651	-0.000499397	-8.35E-05	0.00036524	1.88E-05	-0.000419404	0.000129044	-0.000506971	-8.68E-05	0.000165421	-0.000313185	0.000457667	0.00044059	-0.000165075	0.000720697	-6.21E-05	0.000562222	0.001175789	5.45E-05	0.000566213	-0.000365495	-0.003918047	3.57E-05	6.07E-06	0.000359058	-0.000521449	0.000184139	0.000544554	-0.000343399	0.000503172	0.000140011	0.000178193
Klf15	-0.000707918	0.000851842	-0.002143532	-0.001416161	0.002361429	0.002396423	0.000842381	0.000610684	-0.000302065	-0.000627425	-0.001180979	-7.89E-05	0.000360449	-0.000900376	-0.000699235	0.000925059	-0.001593899	0.004367055	-0.000828247	-0.002331463	0.001746657	-0.001763392	0.002848643	-0.00128729	-0.001588339	0.001616049	-0.00211009	0.000445737	-0.001388301	-0.001833696	-0.001639846	0.004256323	-0.002476148	-0.001084334	-0.003949848	0.001771477	0.001441912	0.001485506	-0.001158893	-0.000166753	-9.37E-05	0.001555367	0.0010133	0.00012846	0.000927356	0.000645866	0.000710835	0.002560057	0.001989253
Klf17	0.001619504	-0.000172217	-4.62E-05	-0.000144084	-0.000143483	-0.000357701	0.000101751	-6.00E-05	0.000219194	-0.000229352	-0.000158388	-0.000228947	-0.000237687	-1.17E-05	-9.64E-06	9.52E-05	-6.51E-05	6.08E-05	0.000143508	1.77E-05	-0.000355673	0.00015525	6.38E-05	-6.92E-05	8.06E-05	-0.000163174	-0.000220923	-0.000223449	-0.000102874	0.000130545	4.50E-05	9.73E-05	4.23E-05	-0.000110328	0.000158575	-0.000157118	4.84E-05	4.33E-05	-4.23E-05	-0.000149842	3.12E-05	4.77E-05	0.000141202	8.54E-05	-0.000165683	-5.02E-05	-2.50E-05	8.95E-05	-1.05E-05
Klf2	0.000680966	-2.40E-05	0.00028691	0.000261446	0.00110048	0.000129371	0.000166226	-0.000134361	9.30E-05	-0.000414588	0.000743478	0.000975641	-0.000355379	-1.80E-05	-0.000174826	0.000408511	0.000985728	0.000591172	-0.000850682	-0.000244221	-0.000229542	-0.000211925	-0.000513518	0.000233947	0.000442887	-0.00058341	0.000682261	0.000725565	0.00107458	-6.03E-05	-0.000280945	0.000481358	5.02E-05	-0.002462363	0.001981435	0.000491587	0.000604091	-0.000688432	-0.003314823	-0.000188663	0.000108783	0.001517578	-0.001406657	0.000532807	0.000694612	-0.000331548	0.000505642	-0.000787368	0.001520287
Klf3	-0.001619504	0.000172217	4.62E-05	0.000144084	0.000143483	0.000357701	-0.000101751	6.00E-05	-0.000219194	0.000229352	0.000158388	0.000228947	0.000237687	1.17E-05	9.64E-06	-9.52E-05	6.51E-05	-6.08E-05	-0.000143508	-1.77E-05	0.000355673	-0.00015525	-6.38E-05	6.92E-05	-8.06E-05	0.000163174	0.000220923	0.000223449	0.000102874	-0.000130545	-4.50E-05	-9.73E-05	-4.23E-05	0.000110328	-0.000158575	0.000157118	-4.84E-05	-4.33E-05	4.23E-05	0.000149842	-3.12E-05	-4.77E-05	-0.000141202	-8.54E-05	0.000165683	5.02E-05	2.50E-05	-8.95E-05	1.05E-05
Klf4	-8.52E-05	0.001583572	0.00035421	-0.002223432	-0.001799662	0.003248272	-0.00160512	0.00176345	-0.000616383	-0.002847608	9.18E-05	-0.001019757	-0.002240742	0.003754129	0.004510461	0.000207294	-0.00382206	-0.001378964	0.006046281	-0.004201592	0.000375877	0.001710199	-0.001586671	-0.003394422	-0.000113761	-0.000388904	0.000138603	-0.003266409	0.002824658	-0.000997263	0.001480191	0.001803581	0.00018327	-0.000795268	-0.000316997	0.000603057	-0.001159362	-0.000161123	0.001977921	0.001360041	0.001788636	0.000223176	-0.000891007	0.000803054	-0.000803986	-0.002679356	-0.003777217	0.002121894	0.001104416
Klf5	-0.000967069	0.000222363	0.001199212	-0.000375062	0.001174908	0.001252971	0.000591648	5.91E-05	-0.002210202	0.00105842	0.003955361	-0.000506538	0.000519658	0.000380902	-0.000298291	-0.001464991	-0.002001214	0.001520828	-0.003648488	0.003298096	0.001151885	-0.001739522	0.001158977	-0.002095328	0.001257852	0.002368495	-0.000463886	0.003613003	-0.001119755	-0.002885325	-0.00167009	-0.003765338	-0.001908318	-0.000203153	0.003735338	-0.001004071	-0.000159385	0.002890886	0.001608148	0.00364709	-0.00179554	0.000822961	-0.001832023	-0.003840411	0.000145583	-0.00195676	-0.003372097	0.001803888	9.99E-05
Klf6	-0.001540829	0.000749555	-0.000200655	0.000638288	0.000753928	5.66E-05	0.002276013	0.001766662	-0.004814072	-0.003435521	-0.002452451	0.000188747	0.000730736	0.002649784	0.000924767	-0.000280761	0.001137256	0.000291143	3.00E-05	-0.000831586	0.000286441	-3.45E-05	0.000861569	0.000152009	-6.17E-05	0.000233838	-0.000104947	0.000203933	3.54E-06	-0.00020704	9.52E-05	0.000308502	-3.86E-05	-0.00038738	-0.000234292	0.000413326	-0.000337863	-0.000123014	0.000343071	0.000670327	-0.000198033	-0.000170869	-0.001117239	0.000519535	-0.000351782	6.64E-05	0.000491461	-0.000485876	0.000281025
Klf7	0.000230729	-0.002266402	7.10E-05	0.000433501	0.000550778	-0.00011384	-0.005028815	0.003669442	-0.002274383	-0.000212663	-0.002700484	0.000552252	0.000773154	-0.003074791	0.001235736	-5.18E-05	0.001546537	0.000841745	1.48E-05	0.000109603	0.001300427	-9.25E-05	0.000692011	9.39E-05	0.000756655	0.000683978	0.000443327	-0.000574329	0.00013734	0.000453728	-1.36E-06	0.000126256	0.000381296	-0.000249855	-0.000218375	0.000473415	-1.22E-05	-0.000781921	0.000408309	0.000122246	-0.000289547	0.000206083	-0.000934426	0.000677612	-0.000496449	0.000848442	0.000351386	2.23E-05	0.000222378
Klf8	-0.000686991	-0.000247689	0.004452201	-0.002249966	-0.000987438	0.004120464	0.000141127	-2.46E-05	0.000345165	0.000308444	-0.000222255	-0.000374289	6.43E-05	-0.000567847	0.000281283	0.000654762	-0.000168694	0.00049344	-0.000492451	0.000255156	-0.000405551	-9.71E-05	-0.000507024	-0.000394093	-0.000547256	0.000232579	-4.44E-05	0.000779441	-1.34E-05	-0.000563951	-0.000774247	-0.000563623	3.03E-05	-0.000198162	-0.000151739	-0.000258182	-2.73E-05	0.000128831	-0.000323859	-0.000274709	-4.12E-05	0.000160687	-0.000150955	0.000452039	-0.000591739	-0.000119479	0.000476454	-0.000415708	0.000175174
Klf9	-0.000958381	0.00035381	0.000570661	0.000734598	0.002440992	0.001963819	0.006399068	-0.001686203	-0.004885	0.000238242	0.005088555	0.000326784	-0.001099396	0.002113879	-0.002471942	0.004172494	-0.002131865	0.000939367	-0.001732381	-0.001574078	-0.001973473	-0.002100296	-0.003103395	-0.001423457	0.000760132	-0.000261546	0.001191536	0.001471617	-0.001804864	-5.07E-05	0.000298416	0.002437325	0.001527956	-0.002643727	-0.003888552	0.001239258	0.000558471	1.15E-05	-0.001685384	0.000120105	0.00032249	0.000789313	-0.000620725	0.000483111	0.000438371	-0.000170784	0.000857889	0.000299657	0.000124893
L3mbtl1	-0.000591154	0.000813312	-0.00152609	-0.001447234	-0.000241783	0.000693884	0.000161305	-0.000289968	-0.004364828	0.001355813	0.003106737	-0.001898309	0.002982439	0.000194964	0.00207092	0.001632191	-0.003945472	0.00089155	0.001640848	-0.000385088	-0.000715309	0.000356033	0.00218128	-0.001535087	0.001016968	-0.002535356	-0.000159168	-0.001804003	-0.000216284	-0.001262005	-0.001166714	0.000368585	-0.001260487	-0.001634517	0.000410849	0.002638771	-0.003204484	0.006130752	0.001236902	-0.000935784	0.000322843	0.0008296	-0.000781355	-0.001642659	-9.78E-05	-5.52E-05	0.001621097	9.84E-05	-0.000585995
L3mbtl2	0.001089873	0.001300904	0.000332594	-0.000157063	0.000432103	0.000270948	-6.77E-05	-0.000510998	0.00067591	-0.000431743	-0.000144756	-0.000669002	0.000146196	0.000992994	0.000144926	0.001673174	-0.000526467	0.000718182	6.60E-05	0.000883245	-0.001919517	0.001151311	0.000570651	0.000132581	-0.002548645	0.003432425	-0.002034097	-0.000978164	-0.002195928	0.000583844	0.000444677	0.000128804	0.000767412	0.001065592	0.000949554	8.42E-05	-0.003249909	-0.004407903	-0.000459211	0.000143031	0.000605027	-9.46E-05	0.001069443	0.000529793	0.000968699	-0.000584533	0.000437257	0.000292237	0.000736014
Lass3	-0.000688649	0.002439296	-0.000651552	-0.000355422	0.000147899	-4.03E-05	6.42E-05	-2.34E-06	0.000254014	-0.000299899	-7.58E-05	0.000480122	9.60E-05	-0.000226388	-0.00015396	0.000716121	2.78E-05	-0.000588533	-0.000441392	0.000395874	-0.000448325	0.000116308	0.000749996	-0.000316783	-0.001568521	0.00028756	-0.000617128	-0.001076171	0.000103225	-0.000301965	0.000687539	0.000148953	-4.15E-05	0.002671806	-0.000610969	-0.000397888	-0.000548338	-0.000537796	-0.000256472	-3.50E-05	1.22E-05	-0.002558228	-7.45E-05	9.41E-05	0.00306441	-0.001178953	0.000312997	0.000520111	0.003186327
Lass4	-0.000998935	0.001212604	0.000400543	0.001258874	0.000486427	0.00084174	-6.41E-05	0.002395402	0.000419569	0.000594759	0.001829582	4.79E-05	0.000480001	0.002848189	0.002162861	-0.005579436	-0.006104026	-0.002097055	0.003736622	0.001510809	-0.00101557	-0.001752764	-0.004770692	0.000874506	-0.001650796	-0.000912914	-0.001416875	0.001304637	0.002411066	0.000617284	0.000384934	-0.000523096	0.001407216	-0.002262255	0.0022909	-0.002093968	0.001410196	0.001333442	-0.004337281	0.00075231	-0.000966771	0.001516225	0.001029567	-0.000428704	0.001081862	-0.000305947	0.000802724	-0.001381301	-0.000482275
Lass5	0.000609839	0.000353486	-2.20E-05	0.000386009	-0.000230465	1.53E-05	-0.000483537	0.000156701	0.002412098	0.001035291	-0.005501901	7.99E-05	0.000708419	0.000281891	0.000338836	-0.000191465	-0.000177143	-0.000276676	0.000916454	-0.000140779	0.00031302	-0.000148671	0.001600571	-0.000214311	0.000232785	1.23E-05	-0.00010556	0.000238767	-0.000420827	-0.000394169	0.000382004	-2.25E-05	-9.78E-05	-0.000289228	-0.000625008	0.000194482	-0.000438846	0.000183053	0.000819768	0.000628165	0.000228769	-0.000283401	-0.000667895	0.00109958	-0.000469562	0.000865425	-0.005123812	4.25E-05	0.000259702
Lass6	0.000669031	0.000276298	0.001231287	5.57E-05	-0.000531902	0.000980816	2.15E-05	-0.00040766	0.001739833	0.000825294	-0.004130251	0.002060038	-0.00576364	-0.000478171	0.002276511	0.002462879	0.001046177	0.000458692	0.000692637	0.000321576	3.54E-05	-0.000318825	-7.40E-05	0.001071379	-0.000133644	0.003902479	0.000347743	0.000690179	0.000206431	-0.00423714	-0.002969757	0.001033379	-0.000738425	0.000444671	-7.74E-05	0.00075669	0.001981534	-0.00568684	0.00044207	-0.0043174	0.002652062	-0.001031141	-0.000520169	0.002769062	4.19E-05	0.001160861	0.000509796	0.00030328	-9.56E-05
Lbx1	0.000891894	0.000155291	-0.002956585	0.002028081	0.00238833	-0.002310355	0.000827786	0.000185052	-0.002875482	0.001640376	-0.002837402	-0.00180536	0.003646699	-0.000310715	0.00244913	0.000294884	-0.004542959	0.001439958	0.001996805	-0.001062457	-0.000803388	-0.000287837	0.001573991	-0.002187429	0.000724202	0.000357459	-0.000692657	0.001576103	0.00138501	0.002577642	-0.003401397	-0.002006314	0.002186565	-0.001237869	-0.002257689	0.000666069	-0.005248914	0.004202081	0.005427921	0.002530397	-0.002996907	-0.00154719	0.003010256	0.001470779	-0.001424663	-0.000968055	-0.000551787	-0.000984504	0.000480869
Lcorl	-0.001516072	-0.000293849	-0.001142866	0.000185266	-0.002124498	-0.000743235	-0.006222627	0.003814241	0.003485133	-0.000679314	0.002134284	0.002612994	-0.005069362	-0.000979823	0.003322459	0.003469308	-0.003478194	0.000512792	-0.001625854	-0.000648632	1.91E-06	-0.001123052	-0.002889704	0.000950384	-0.001799567	-0.000353527	-0.000402852	0.001831505	0.00104849	0.005953387	-0.003541388	-0.001593331	-0.000996163	0.001527957	-0.001037594	0.000975503	-0.000306206	-0.001633048	0.001197424	-0.001080317	-0.001462771	0.000395445	0.006068259	-0.004737686	0.000816455	-0.002776812	0.003464541	-0.003588741	0.000486269
Ldb2	-0.000800506	-0.001241178	0.002983947	-0.000626188	0.004112527	-0.001864984	-0.000869398	-0.000232803	-0.001004687	0.000884975	0.000301337	-0.000956657	-0.000376954	7.60E-05	-0.000137095	-0.001735993	-0.000155088	0.00136031	0.000531569	-0.001393775	-0.000384795	1.38E-05	-0.000588528	0.003966086	-0.001690262	-0.00023508	8.89E-05	0.001430315	0.001504353	0.000901797	0.001647649	-0.001044512	-0.001325594	-0.000824247	-0.001437654	0.000134549	0.001871183	0.00048134	-0.00110372	0.001395419	6.16E-05	0.000820392	-0.000277257	0.000928197	-3.63E-05	0.002112837	-0.001160249	0.000252885	0.002359957
Lef1	0.000866677	0.002239088	0.000572236	-0.001961041	0.002097689	0.001409632	-0.000434148	-0.004284363	-0.000822642	0.000186399	-0.001446788	0.004439455	-0.004710151	-0.001640734	-0.001148994	-0.000408871	0.004857811	0.000742809	0.002131225	0.003099622	-0.001187463	-0.000841041	-0.001357448	0.003627756	-0.000542938	-0.000768417	-0.000386775	-0.000700107	0.002762283	-0.000907007	-0.00013545	-0.000629153	0.000113071	-0.000556079	-0.001431406	-0.000610822	0.000393252	0.00120027	0.003187933	-0.000295877	0.000454296	-0.000183909	-0.000652867	0.00060613	-0.000141953	0.000246297	0.00074559	-0.000243429	0.000136514
Lhx1	-0.000408161	-0.000971761	-0.000292333	-0.000122407	-0.000411774	-5.09E-05	-0.000557278	-6.32E-05	0.000145524	-0.000405827	0.000204494	0.000262	-0.000191866	-0.00028785	0.000208797	1.78E-06	0.00046296	-0.000538934	0.000566998	-0.000100042	0.002664147	-0.000874359	-0.00011448	-0.000387866	0.000260996	-1.09E-05	-0.000535537	-4.81E-05	-0.000364307	-0.000309029	-4.04E-05	-0.000218322	0.000323639	-0.000418477	6.72E-05	-0.000289356	-0.000187569	0.00022032	1.74E-05	3.88E-06	-0.000572813	0.000585989	-0.00033549	-0.000350836	-0.000431822	0.004918184	-0.000922078	-0.000762204	-0.000762233
Lhx2	0.001232742	-0.000681197	0.003638589	-0.000881518	-0.000541913	-0.000435807	-4.86E-06	3.61E-05	0.00078491	-0.0002746	-0.000836718	-0.000144252	-0.000232705	7.63E-05	-0.000415725	-0.000487271	0.000523468	0.000173961	-0.000296781	-2.70E-06	-0.000127268	-0.000256593	-0.000963385	0.000195471	-0.001543267	-0.00126592	-7.34E-05	-0.000972292	-0.001304967	0.006954608	-0.003610953	-0.00044472	6.66E-06	0.004011435	-0.00023066	-0.000428268	-0.000285341	-0.000156105	-0.001512072	-0.000609171	-0.000347997	0.000287367	0.000599415	-0.001647839	-0.00053164	-0.001623135	0.005581912	-0.000617859	-0.000897849
Lhx3	-0.000329816	-0.000331859	-0.000218149	-8.03E-05	1.16E-05	-0.000318444	-0.000327266	-7.76E-05	0.000374674	-0.000232306	9.19E-05	-4.52E-05	-0.000297145	0.000169597	9.25E-07	0.000433475	-9.34E-05	-6.38E-05	0.000248529	-0.00015471	-0.000497056	9.51E-05	0.000289334	9.63E-06	4.98E-05	-6.51E-05	-0.000170454	-0.000281174	5.70E-05	-9.75E-05	0.00017042	-1.82E-05	-9.48E-05	0.000305651	0.000242153	5.60E-05	-0.000184115	-0.000479821	-0.000295983	-0.000205957	-0.000375424	-0.000175953	0.000392431	0.000202385	6.22E-05	-0.000103527	9.37E-05	0.000134998	-0.000328715
Lhx4	-0.000203864	0.001013841	-0.000172387	-0.000768816	0.003110838	-0.001535769	-0.001791407	-0.000704686	0.006147555	-0.004023296	-0.00088461	0.000230431	-0.000956352	0.003039349	-0.001020915	-0.001444845	-0.000809621	0.001925037	-0.002255196	0.00220993	-0.00063314	0.00169951	-0.001402014	-0.00084494	0.002435147	-0.001479612	0.001124653	-0.001423813	0.002640607	-0.000916648	0.000361128	0.000247247	-0.000854797	-0.000238245	0.000454239	0.001498101	-0.000863781	0.000185785	-0.000352536	0.000176563	0.000859402	6.45E-05	-0.000176903	-0.000954101	0.000410649	6.98E-05	-0.000727141	0.000202128	-6.96E-05
Lhx6	-0.000338014	-0.00029125	0.00162123	0.002182585	-0.000711335	-0.001170959	0.000469829	0.000351221	-0.000732331	0.000209407	-0.001218412	-0.000244166	-0.00066815	0.000660677	-0.000821416	-0.002819314	-0.002816409	0.000952901	0.004577211	-0.000859501	-0.000554141	0.001267076	0.001333863	0.000160861	0.000502775	0.001594068	0.000836704	-0.000708813	0.002968694	0.002733441	-0.003137631	0.004566627	-0.002951355	-0.000292136	-0.001589312	-0.001301896	-0.0029598	-0.001418762	-0.000684386	0.001815004	-0.002740287	-0.000889791	0.004697114	0.002253931	-0.000915179	-0.001857104	0.001417058	-0.000868155	0.000448017
Lhx8	0.001594222	-0.000325724	0.00013446	-0.000262089	-0.000248134	-0.000105193	0.000291081	0.000481172	8.55E-05	-0.000450951	0.000126199	-0.000198935	0.000112124	-0.000522942	-0.0001029	0.000815752	-5.21E-05	0.00013926	-0.00028668	-0.000100296	-0.000271093	-0.000254187	7.46E-05	-0.000353277	0.000179625	0.006197534	-0.000407915	-0.000531771	-0.000148998	-0.001284038	-0.000505665	0.00010238	-0.000464081	8.98E-05	2.82E-05	-9.73E-05	-0.001295394	-0.001752968	0.000115105	-0.000850109	1.18E-05	-0.000555887	-0.000186335	0.000270378	-0.00024883	-7.51E-05	-0.000184002	0.000155462	0.000225197
Lhx9	-0.000698806	-0.000172469	-0.000229209	-0.000293618	-0.000235215	-0.000645881	-0.000460731	0.000217527	-0.000223151	0.000297387	1.09E-05	-0.000208937	9.76E-05	-0.000145435	0.000299828	0.000263821	0.000184153	-5.41E-05	-0.000125456	5.96E-05	-0.000580312	0.000139279	-0.001049218	-0.000129365	0.000516196	-0.000314365	5.57E-05	-0.000557274	0.003809562	-3.88E-05	-0.000415439	-0.00212299	-0.00119036	-0.000798243	0.006995428	-0.001255933	-0.000233946	-0.000396248	-0.00141363	0.000236156	-1.78E-05	0.000478637	-0.000163954	-0.000449084	2.19E-05	0.000167054	0.000706827	-0.000513996	9.41E-05
Lin28a	0.001250428	-0.000611749	-0.000790091	0.002178672	0.001817287	0.001313042	0.000322976	0.000115743	-0.00022463	-0.000287029	-0.000391166	-0.000202306	-0.000182983	-0.000598111	-4.53E-05	0.000195464	-0.000197466	-0.000183493	-2.98E-05	-0.000110229	0.002789507	-0.000667616	-0.001000969	-0.000493242	-0.000671039	-4.87E-05	-0.00055782	-0.000321607	-0.000480806	0.000177246	0.000205279	-9.54E-05	2.07E-05	-0.000228255	-0.000586654	-0.000326776	0.000650065	7.21E-05	-0.0004212	5.99E-05	-3.60E-05	0.000178901	-8.85E-05	6.97E-05	7.80E-05	0.0001476	0.000355781	9.86E-05	0.000109382
Lin28b	0.001146401	-0.000251891	-0.000477993	-0.001557298	-0.00180719	0.002972798	-0.000321908	-0.002850226	0.00065805	-1.83E-05	-0.000912719	0.006234236	-0.001836177	-0.000659547	-0.000223617	0.000971586	2.06E-05	-0.000886753	-0.000580882	0.000811097	-0.000272412	-0.000231894	0.003896624	-0.001854723	1.85E-05	0.000313031	-8.60E-05	1.61E-05	-0.001218276	-3.94E-05	-6.93E-05	0.000165837	-0.000146822	-0.000197283	-0.000914467	0.000462987	-0.000190953	-0.000189791	-0.000663438	-0.000817606	-0.000419598	-0.000400731	-1.29E-05	0.001327826	0.000155662	-1.69E-05	-0.000726296	4.40E-05	0.000691953
Litaf	0.000278195	0.000721578	-0.000115694	0.000326064	-0.000138554	3.60E-06	3.28E-05	-0.000164889	1.17E-05	0.000108845	0.00049018	0.002962862	-0.006950579	0.000276506	0.001523196	-0.000374245	0.002316936	-0.005156352	0.00157958	0.00253334	0.000882609	0.000466576	-0.000349167	0.000401373	-0.000246248	-0.000363211	0.000412773	0.000295119	-0.000562188	0.000265805	-4.00E-05	0.000107295	-0.000137718	-0.000346837	-8.97E-06	5.12E-06	-0.000245834	0.000793639	0.000104978	0.000356684	0.000257487	0.000341833	-0.000743644	9.49E-05	-0.000134359	0.000145603	-0.00047254	-0.000202026	9.65E-05
Lmcd1	-0.000399908	-0.000317978	0.002158784	-0.000997772	0.000917247	-0.000439228	-0.000757025	7.62E-05	0.000667225	-0.00039502	0.001282902	0.000185328	0.000751796	-0.000867597	-0.000737764	-0.001247135	0.000187272	0.000173146	-0.000437769	0.000414135	-0.000390572	-0.000218133	-0.000768561	-0.001462088	-0.000351809	0.002867458	-0.000448987	-0.001046578	-0.001122666	0.002044198	0.001836795	-0.001347829	0.003984586	-3.35E-06	-0.001103514	-0.000825871	-0.00282656	-0.003384153	-0.000264588	0.002206277	0.001748758	-0.002233148	0.005094273	-0.00401126	0.003722664	-0.002256102	-0.000853555	0.003099386	-0.000603418
Lmo1	0.00150055	-0.000198606	-0.000344879	0.000206506	-0.000275584	-0.000459645	-0.000131189	0.000184973	0.000578397	-0.000209492	4.33E-05	-9.40E-05	-0.000475204	0.000263429	-8.99E-05	0.000154632	-0.000555189	0.000138619	0.00014512	0.0002472	-0.000285296	-0.000103274	0.000196704	-0.00049717	-0.000271687	-0.000414287	9.20E-05	-0.001533644	-2.25E-06	0.000517586	0.000102445	-0.000332303	0.000489407	-0.000759888	0.000341953	1.97E-05	9.38E-05	0.000266389	-0.000241627	-0.000651523	-0.000940604	-0.000881903	-0.000525643	-6.90E-05	0.0048112	-0.000336412	0.000426042	0.000481259	-0.001150648
Lmo4	0.000591617	0.000250154	0.000153701	5.34E-05	0.000184695	-2.16E-05	0.000361734	-0.000105171	-0.000164369	-0.000116658	0.000268518	-4.19E-05	0.000205212	0.000283245	0.000288956	-0.000130418	-3.55E-05	0.000116668	1.28E-05	0.000127694	0.000430725	0.0001026	0.000237336	-0.000543179	-0.000303052	-4.35E-05	0.0002303	-0.000163844	-0.000188064	-0.000176515	0.000134377	0.000212926	4.34E-05	2.11E-05	-0.000600412	0.000464358	6.86E-05	5.30E-05	-7.38E-05	0.000151408	7.49E-05	-9.62E-05	-0.000175994	-0.000161409	0.000176014	-0.000131583	4.51E-05	0.000292596	0.000281597
Lmx1a	-0.000315013	-0.000183662	-1.52E-05	0.000525566	-5.37E-05	-0.000170541	-6.16E-05	2.40E-05	0.000216432	-8.67E-05	6.98E-05	-8.22E-05	9.12E-05	-0.000325521	-0.000250528	0.000519031	5.15E-05	0.000110256	-8.83E-05	-0.000310674	-0.000331584	-4.19E-05	-0.00020171	0.000473811	-0.000766912	-0.001481701	-0.000102825	6.80E-05	0.000563959	-0.000426273	0.000368313	-0.000203768	-0.000512137	0.00011272	-0.000406826	-0.0004277	0.005835751	-0.001779805	-0.000172551	-0.000529269	-0.000131181	-0.000178248	5.70E-05	-4.11E-05	-0.000191322	0.000201687	0.000432062	2.66E-05	-0.000301221
Lmx1b	-0.000889096	-3.49E-05	0.001463014	0.001279709	-0.001335267	-0.000978917	-0.003069144	-0.003007337	0.002157705	1.77E-05	0.000115461	-0.001505859	0.002322339	-0.000115618	0.001852126	0.001462147	0.003929651	-0.00048882	-0.000616146	2.94E-05	-0.000299612	-0.000563171	0.00047573	-0.000907108	-8.00E-05	-0.000108125	0.000315465	-0.002742371	0.002179322	0.002644322	-0.004882107	0.002295806	-0.000152706	-0.001257683	0.003099044	0.000625068	-0.00037986	0.000542165	-0.00222258	0.000460488	0.003145467	0.000679511	-0.005689591	0.002387861	5.44E-05	-0.00125485	0.001445712	-0.001014737	-0.000915367
Lpin2	0.000735543	0.000188793	0.000414904	0.001311327	0.000996195	-0.003873529	-0.000235971	-0.000728263	-3.22E-05	0.000541157	1.11E-05	7.62E-05	-0.000330971	0.000347917	0.000117861	-0.000693361	0.000384156	9.75E-05	0.00032943	5.02E-05	4.27E-05	0.000254385	0.000236687	0.000527794	-0.000231099	-0.005224392	0.00056105	-5.02E-05	0.000273586	0.003871021	-0.00537999	0.000472676	0.000226859	-1.32E-05	0.000221261	0.000465055	0.001559596	0.002342886	0.000321011	-0.003987617	0.001788831	0.000382157	0.000719586	5.19E-06	0.000518201	0.000645136	0.000710024	0.000336323	-0.000963603
Lyl1	-0.000800931	0.000924152	-0.001702364	-0.000886807	-0.000909946	-1.74E-05	0.000664482	0.000692344	-0.00086889	-0.000766002	0.001726899	0.001274909	0.000463538	-0.00029954	-0.000234461	0.000886596	0.001770765	-0.000130545	-0.000282693	-0.000636401	-0.000588164	-0.000271894	0.001163145	-0.000316173	0.001355059	0.001733401	0.001209059	0.002795621	0.001061726	0.000370414	0.001808619	-0.001132048	0.002042992	-0.000495945	-0.000727453	0.000722552	-0.003344135	-0.00385836	-0.000710597	0.000948273	0.001957569	0.002682078	-0.000517299	0.00107805	-0.002574613	-0.00270632	0.000801064	0.001459571	-0.000102217
Maf	-0.000547317	0.001021108	0.000333211	-0.001441938	-0.001278398	-0.001243349	-0.001092821	-0.000633557	0.000955663	-0.003375291	0.000531586	-0.00186049	-0.002179129	0.003300803	-0.002676319	0.002060313	-0.001268196	-0.00282194	0.004331734	0.000584671	-7.12E-05	0.001514979	0.000905663	0.003097442	0.000142557	-0.00030546	0.000976636	0.001789787	0.002264613	-0.006880006	0.003224679	0.001882792	6.19E-05	0.001359023	0.001180462	-0.003020093	0.000176537	0.000405601	-0.002883344	0.000814723	-0.000161564	0.000104218	-0.000362343	0.000466446	-0.000426625	0.000203017	-0.000523195	-0.000104855	9.19E-05
Mafa	-0.000331947	8.40E-05	-0.001818722	-0.000486567	-0.000276052	5.78E-05	-0.000107569	-0.000215259	-0.000238363	0.00079537	-0.001035692	0.000212189	-0.000947731	-0.000818167	-0.003210615	0.004998487	-0.00231505	0.001043599	0.002757963	-0.000609543	-0.00012547	-0.000363489	0.000573973	0.000342063	1.60E-05	0.001012259	0.00014338	0.00027681	-0.000576883	0.003119426	-0.002845812	-0.001201543	0.002264887	-0.000263791	0.000148716	-0.000703727	0.002094014	-0.003318669	-0.000142413	0.002487809	-0.001540416	0.000406661	-0.001092026	-0.001589958	0.000293538	-0.000572486	0.00210347	-0.001002475	-0.000292219
Mafb	-0.000574146	-0.001860277	-0.003115855	-0.00073919	-0.000506111	-0.000637163	-0.000341363	-0.001560532	-0.000530943	-0.002358839	5.15E-05	-0.000725579	-0.001499052	0.00332517	-0.001537887	0.001775617	-0.000261897	0.00082862	-0.001470643	-0.001750516	-0.002179355	0.001913558	0.002106679	0.003866096	0.000395804	-6.71E-05	0.001025595	-0.001943506	-0.001621845	0.000441368	0.001794618	-0.001072021	0.001993148	0.001369791	-0.002553466	0.00149473	0.000173763	0.000282816	-0.00136729	0.000814554	0.001323667	0.000160665	0.000430702	0.000753809	-0.000704712	0.000957176	0.001528544	-0.004375573	0.002026161
Maff	-0.000665838	-0.000496796	0.002854714	-0.001599613	0.000459316	0.000125938	8.77E-05	0.000186503	-0.000291188	-0.000486159	0.00058973	0.000406124	-0.000306283	-0.002026082	-0.001335288	0.005101225	4.34E-05	0.001148132	-0.001269774	-0.000878073	-0.000791524	-0.001613402	-0.000194965	-0.0010218	0.001666064	0.001547936	-0.001171939	0.002412388	0.00191826	0.000358954	0.001694014	0.003439053	0.001955056	-0.001586722	-0.004062204	0.000456672	0.001430764	0.000949885	-0.000171898	-0.001111285	-0.000824118	-0.000349885	-0.002996297	-0.000140818	-0.001140592	-9.91E-05	-0.000479801	-0.001255676	-0.000221489
Mafk	-0.001065471	0.001030038	0.000317496	0.001115275	0.002536003	-0.003038215	0.000566509	0.000684531	-0.001158643	-1.00E-04	0.000508946	0.000619131	0.000310041	-0.000487397	-1.77E-05	-0.00095793	0.000642298	0.000397208	-0.000390213	-3.87E-06	0.000153311	0.000464993	0.000245868	3.48E-05	0.000514991	-0.000248142	-0.002811035	0.0014831	0.001007286	-0.000260232	0.000543196	0.000160958	-0.000138742	-4.36E-05	0.000858378	0.000100802	0.000354041	0.00066907	0.001545572	0.000794243	0.00079721	0.000118299	-0.001006929	-0.000490333	-0.000168983	0.000879926	-0.000154887	-0.000196078	0.000439767
Maml1	0.000167111	0.000205464	-0.000277495	-6.67E-05	0.000333265	-9.26E-05	0.000684543	-0.000404623	0.0001094	2.75E-05	-0.000207291	0.000598781	7.13E-05	-0.000117216	-0.000190082	-4.28E-05	1.39E-05	-0.000272537	-0.000383255	0.000130718	-2.24E-05	9.80E-05	-6.18E-05	0.000807008	-9.86E-05	0.000414624	0.000261709	-4.33E-05	-0.000280669	-0.000434296	6.09E-05	0.000252506	-7.97E-05	0.001095882	-0.000962622	1.83E-05	0.000197861	-0.000292992	0.000680831	9.56E-06	-0.000123278	-0.004631728	0.001161004	0.00131958	0.001957801	-0.000349836	-0.000335025	0.00118229	0.000945546
Maml3	-0.001007286	0.000229247	0.002270318	0.00212303	0.001727089	-0.001917181	-0.000648515	0.000496817	0.003036202	0.000583264	-0.002585012	0.001981979	0.002607543	-0.000665752	-0.000541133	0.002381772	0.002414307	0.000515905	-0.006870318	0.001608342	0.00043341	4.89E-05	-0.002171614	-0.003263496	0.000653456	0.002143578	-0.000222202	0.003376211	-0.00214772	0.001772219	-0.005292422	-0.002724466	-0.002157273	0.000357359	-0.00172447	-0.001454047	0.000630036	0.001880832	0.003340995	-0.001594396	-0.0016475	-6.25E-05	0.004377131	-0.004338203	-3.77E-05	0.002976213	-0.002404933	0.000620007	-0.001207042
Map3k10	0.001958245	0.000502021	-0.003059495	-0.000357867	-0.001044912	-0.000736733	-0.000691111	-0.000973975	-4.93E-05	0.001622193	-0.000438915	0.000551851	-0.001260053	0.001872888	-0.000551904	-0.002918785	-3.92E-05	-0.003422399	-0.001439812	0.004173487	0.000704712	0.001555261	-0.001149324	0.000799597	-0.002442449	-0.001530934	0.000690594	-0.00190624	-0.002032976	0.001618026	0.001919061	0.000799856	0.000665274	-0.000968851	0.003012577	0.00190071	-0.000791773	0.001261749	-0.00257928	0.001221722	0.001562862	-0.001120812	0.003784273	0.00027565	-0.00200282	-0.003025273	-0.002550907	-0.002597207	0.003680011
Mbd4	-0.000205396	0.002629643	-0.001014842	0.001206631	-7.97E-05	0.000920407	0.002318669	-0.00111376	-0.000548101	0.000208996	-0.000896801	0.000342704	0.000640328	0.001010743	0.00162951	0.004754426	0.001590173	0.001113111	-0.006574161	0.003402695	-0.001421217	-0.002498825	0.003102102	0.000386072	-0.001875288	0.000137546	-0.000609185	0.002475708	0.00069425	-0.003158929	0.005368608	-0.001564715	-0.000820284	-0.001152413	-0.002648551	-0.001659845	0.000838925	-0.000135358	0.002915915	-0.000609068	-0.000368113	-0.001002508	-0.001318031	0.000775562	-0.00013349	-0.00112719	-0.001300634	-0.000437726	0.001078378
Mbtps2	0.000333703	-0.002437253	0.000224609	-1.06E-05	0.000130502	0.000153671	-3.40E-05	-0.000385857	-5.47E-06	0.000570008	3.34E-05	-0.000102185	-3.34E-06	0.000733065	8.06E-05	-0.000509764	-0.000487226	0.001007131	1.87E-05	0.000179761	-0.002347346	0.000641755	0.000110832	0.000194413	0.000595447	0.000206819	0.00082464	-4.78E-05	7.29E-05	0.000224674	-0.00038052	-0.000124306	8.99E-05	-2.99E-05	-0.000268835	0.000456543	-4.24E-05	-4.68E-05	-0.00010302	-5.25E-05	-5.17E-05	-0.000206355	-3.64E-05	0.000345877	7.05E-05	0.000309982	1.24E-05	-0.000135759	0.000162602
Mecom	-0.000221569	-0.000967083	-0.000642349	0.000486498	-0.000220911	-0.000241995	0.005154566	-0.001390379	-0.002277268	-0.000208289	0.000360257	-0.00090322	0.001016695	0.001209035	-0.000929637	-0.000551211	7.84E-05	0.000150177	0.000550392	-0.001071171	-0.000407448	-9.62E-05	0.000208927	-0.001644161	-6.71E-05	-0.001334846	-0.000919133	0.002500929	0.002143896	0.004879504	-0.003518639	-0.000616402	0.000524825	-0.001738716	-0.000364329	0.002247515	-8.70E-05	-0.000376659	-0.000163369	-0.001308439	-0.001959759	-0.003095155	-0.001975657	-0.000942205	0.003927229	0.002450354	-0.001372281	0.002381711	-0.003433599
Mecp2	0.000589726	0.000220243	0.0009333	-0.004058043	0.000560833	0.001397343	0.000228475	-2.55E-05	-0.000173357	0.000420399	0.000337032	-8.80E-05	0.000400008	-0.00013367	-0.000153446	-0.000278861	-0.000133146	7.43E-05	-0.000194951	0.00020801	0.000408978	-0.000155385	0.000293277	-0.000155086	0.000335988	0.000255898	0.000139873	-4.60E-06	-4.91E-05	-9.56E-05	-0.000153793	0.000385547	0.000166647	9.37E-05	3.38E-05	0.000204284	-0.000443351	7.49E-05	0.000183382	0.000147696	0.000277926	-8.25E-05	-0.000324875	-0.000276432	1.85E-05	-4.90E-05	6.82E-05	-0.000137042	8.06E-05
Med16	-0.001193186	0.000108519	-0.000377921	5.49E-05	0.000409541	0.000290363	-0.000378782	0.000144745	0.000348625	7.56E-05	0.000489467	-0.000151105	0.000203675	-0.00043597	-5.36E-05	0.000169189	-0.000475158	0.000209675	-0.000231692	0.000118401	0.000440079	-0.00038201	-0.000458384	0.000127148	1.07E-05	0.000389082	0.000237549	-0.003647263	0.002410589	-0.000782494	0.000159049	-9.02E-05	0.000139916	-0.000105154	-0.000144434	-0.001815741	0.000320719	0.000516826	0.000111535	-0.000111469	-1.99E-06	0.000116112	0.000348644	7.35E-05	0.000287792	0.000172447	0.000420199	0.00054138	7.61E-05
Med17	0.000436725	-0.002671353	5.08E-05	3.91E-05	8.71E-05	0.000252343	-5.75E-05	-0.000240374	-4.90E-05	0.000588851	0.00012739	-0.000132273	9.43E-05	7.97E-05	3.13E-06	-0.000731339	-0.000259364	0.000523908	-3.87E-05	-1.81E-05	0.000692796	-3.88E-05	-2.55E-05	-1.20E-05	0.000248653	0.0002914	0.000551988	-0.000103135	4.64E-05	0.000268137	-0.000239292	1.79E-05	0.000169383	1.34E-05	-0.000363891	0.000223979	8.47E-05	-5.05E-05	1.76E-05	3.90E-05	-9.28E-05	-3.32E-05	-0.000205628	0.000130603	0.00017694	0.000419865	6.42E-05	-0.000230215	0.000147862
Med21	0.000259899	0.001364369	-0.000271369	0.000147212	-4.02E-05	-0.000141109	5.91E-06	0.000379737	-2.74E-05	0.000265226	-0.000884232	9.85E-06	0.000956211	0.001815701	0.000775737	0.000314119	7.93E-05	-0.002379692	0.003020306	-0.003187073	-0.000947172	-0.002328393	0.00060368	-0.000440775	0.001088792	0.000689295	-0.002105713	-0.000111865	0.000103494	-8.27E-06	-2.92E-05	-4.08E-05	8.81E-05	2.03E-05	-0.000561128	0.000660956	0.000230379	-6.58E-05	4.85E-05	0.000294084	-0.000348014	-0.000263252	-0.000438167	0.000115873	-0.000184969	8.39E-05	1.62E-05	0.00024116	-0.000390906
Med23	0.000333703	-0.002437253	0.000224609	-1.06E-05	0.000130502	0.000153671	-3.40E-05	-0.000385857	-5.47E-06	0.000570008	3.34E-05	-0.000102185	-3.34E-06	0.000733065	8.06E-05	-0.000509764	-0.000487226	0.001007131	1.87E-05	0.000179761	-0.002347346	0.000641755	0.000110832	0.000194413	0.000595447	0.000206819	0.00082464	-4.78E-05	7.29E-05	0.000224674	-0.00038052	-0.000124306	8.99E-05	-2.99E-05	-0.000268835	0.000456543	-4.24E-05	-4.68E-05	-0.00010302	-5.25E-05	-5.17E-05	-0.000206355	-3.64E-05	0.000345877	7.05E-05	0.000309982	1.24E-05	-0.000135759	0.000162602
Med24	0.000355717	0.00015807	3.24E-05	-4.28E-05	-4.79E-05	0.0002009	0.00011009	-6.55E-05	0.000294363	3.13E-05	2.04E-05	-0.000183714	0.000256679	7.78E-05	-0.000196877	-0.000156505	-0.00029751	3.30E-05	-7.39E-05	-0.000130128	0.000691259	5.73E-05	-0.000366736	0.000221226	0.000149427	7.81E-05	0.000291019	0.000812175	0.000715825	-0.000125601	0.000146224	3.41E-05	0.000184033	0.000197959	-1.58E-05	-0.003162963	0.000262872	0.00042513	6.47E-05	0.00012862	0.000163682	2.65E-07	0.000191616	1.67E-05	0.000156768	-5.57E-05	-5.38E-05	-0.000286169	6.29E-05
Med27	0.000333703	-0.002437253	0.000224609	-1.06E-05	0.000130502	0.000153671	-3.40E-05	-0.000385857	-5.47E-06	0.000570008	3.34E-05	-0.000102185	-3.34E-06	0.000733065	8.06E-05	-0.000509764	-0.000487226	0.001007131	1.87E-05	0.000179761	-0.002347346	0.000641755	0.000110832	0.000194413	0.000595447	0.000206819	0.00082464	-4.78E-05	7.29E-05	0.000224674	-0.00038052	-0.000124306	8.99E-05	-2.99E-05	-0.000268835	0.000456543	-4.24E-05	-4.68E-05	-0.00010302	-5.25E-05	-5.17E-05	-0.000206355	-3.64E-05	0.000345877	7.05E-05	0.000309982	1.24E-05	-0.000135759	0.000162602
Med30	0.0004196	-0.000215916	-0.000557996	-0.001891318	-0.002331196	0.002558729	-0.002198632	0.004360183	-0.002930833	-0.003094615	0.004375755	0.002307792	-0.004059669	0.003700378	-0.00015131	-0.002052132	-0.001808689	-0.002121282	-0.00153505	0.004982258	-0.000719877	-0.000658514	-0.00150616	0.001026552	0.003554171	0.000370739	-0.000214992	0.00169844	0.001442177	-0.000243427	-5.10E-06	0.003336474	-0.000846575	-0.001093037	-0.00290893	-0.001819785	-0.000560741	0.000597491	0.001619768	-0.00118362	-0.000936364	-0.000781409	0.000780127	0.000973637	-0.000484528	-0.000362743	-0.000741094	-0.000547895	-0.000550088
Med4	0.000209972	-0.000446488	0.001533657	-0.000304675	0.001548206	-0.001694042	-0.002584604	0.00236661	-0.004552191	0.001237412	0.000589116	0.000277995	0.002726183	0.001622109	-0.001715213	-0.004494049	0.002480982	-0.003174897	0.004469544	-0.001617615	-0.000847345	-0.000366298	0.001069748	0.000160398	0.003430045	-0.001020449	-0.000218375	-0.002252686	0.001223832	-0.000220401	-0.001435916	0.000383085	0.001590027	-0.001549195	0.001695023	0.002245368	-0.001598311	-0.000299836	9.33E-05	0.002894056	0.003058312	0.000384038	-0.001376505	-0.001807527	-0.000361532	-0.000990746	-0.001885857	-0.000704186	5.50E-05
Med6	0.000265733	-0.0011836	0.000243289	3.42E-05	-0.000130828	1.68E-06	0.000392679	-0.000922402	-0.000608404	0.000975741	0.000145203	-0.000208465	0.001551377	0.00105224	0.000877281	-0.000285664	0.002190794	-0.001280479	-0.004460927	-0.001394071	-0.001237441	0.002190241	0.000815963	0.000120905	0.001048881	0.001276699	-0.001772822	-0.000146064	0.000100998	0.000409452	-0.000322542	-0.000213427	7.09E-05	0.000123261	-0.000297219	0.000483105	0.000542343	-0.00041449	-0.000555056	0.000292946	-0.000618832	-0.000366188	-6.63E-05	7.84E-05	0.000111298	-0.000262693	0.001329416	0.000348878	0.000251496
Med7	0.000402587	-0.002241512	0.000273343	0.000370312	0.000247403	-0.000116507	0.000624966	0.000254265	0.000252002	-0.004903968	0.001013942	-0.000149674	0.001403861	0.003082094	0.000808659	0.000297253	0.001154211	0.003297654	-0.005441621	-0.004227624	0.000929142	0.000704936	0.000137927	5.72E-05	0.000531717	0.00106121	0.001003904	0.00033838	0.000114848	0.000322574	-0.000189907	0.000509793	0.000114053	4.45E-05	-0.000766209	-5.10E-05	0.000468117	-0.000579279	-0.000384182	0.000407217	-0.000410241	-0.000619514	-0.000842061	-8.22E-05	-7.59E-05	-5.71E-05	0.000886316	-0.000116234	0.000585142
Mef2b	0.000172401	-0.000537412	0.001564338	0.000570759	0.001926221	0.001044441	0.000377639	-0.003166517	-0.003830445	0.000854454	0.002182142	-0.00285039	0.001986979	-0.001058562	0.001253272	0.00119088	0.004163448	0.000512956	-0.001522615	0.000870118	-0.000387542	-0.000343216	-0.000140896	0.00218901	-0.000513033	0.000839527	0.000596217	0.002630046	-0.001926077	0.003010895	-0.003819663	-0.001625099	0.001966314	-0.001155613	-0.001369465	-0.001832506	0.00258921	-0.004652415	-0.000246523	-0.000706165	0.001879678	-0.002113326	0.001636203	0.001045348	0.003080507	0.00185107	0.00046379	-0.002690579	-0.000994911
Mef2c	-0.000779883	-0.000490204	-0.001875529	0.000344728	-0.001998681	-0.000713958	-6.23E-05	0.000648668	0.000229396	0.001043876	0.001682948	0.000172454	0.001920968	0.001045525	0.00093125	0.002433745	-0.003835977	-0.002109793	-0.003134979	0.003167775	-0.001366769	0.000918195	0.003679474	-0.000977731	-0.002544926	0.001717407	-0.000118126	0.00039526	0.000674735	0.000726985	0.002019608	0.001729406	0.00160577	-0.000727712	-0.005465036	0.000896634	0.003327475	-0.005981513	0.001970978	-0.001100075	-0.000832375	0.000318482	9.39E-05	0.001896019	0.00253345	0.001860541	-0.003506353	0.001969021	-0.001381862
Meis1	-0.001670621	-0.001838623	0.000790589	0.002302138	-0.001900294	-0.00194964	-3.60E-05	0.001471009	0.000831891	0.002707886	0.001617107	0.003923195	-0.005037784	-0.003361513	0.002220727	0.003746451	-0.003542889	-0.000240381	-0.001660903	-0.002290707	-0.001645794	0.001653547	0.000849794	0.001947056	0.0009606	0.002220045	0.002319857	-6.58E-06	0.001377559	-0.005867435	0.002026493	0.000940604	-0.005086284	0.001286911	0.002080911	-3.81E-05	0.001108485	-0.000756788	-0.003555503	-1.46E-05	-0.000630459	-0.000400885	-8.32E-05	0.001307022	-0.000509784	0.000581191	0.00089387	-1.24E-05	0.001569706
Meis2	-0.0011014	-0.002333968	0.001703383	-0.001546425	0.002473831	-0.001987548	-0.002594669	9.66E-05	0.000315343	0.000406364	0.000128871	0.000116159	0.00065591	-2.55E-05	-0.000505328	-0.001000233	-0.000499577	-8.85E-06	0.000625059	-0.000563143	-0.000130452	-0.001672171	-0.000741412	-0.000983916	-0.001518667	0.000595595	0.002526247	-6.75E-05	0.000842147	0.00147044	0.000512946	0.000193266	0.000977355	0.001078476	-0.000361277	5.70E-05	-7.26E-05	-0.00053557	0.001279493	-0.004152326	0.001309169	-0.00021037	0.000450463	0.001077473	-0.000386654	0.002603534	-0.002285166	0.000628385	0.000856527
Meis3	-0.00108215	0.001292016	0.00171656	0.002001141	0.001190281	-0.002243757	-0.001904713	-0.001006949	-0.001179937	-0.000582118	-0.001887683	-0.002628538	0.003328942	-0.001744536	0.001031365	0.002056901	0.003592831	-0.000210658	0.000624856	0.000864402	0.000926853	0.000223909	0.003088868	-0.001373721	-0.002937618	0.001594417	0.000198604	0.001628085	-0.003029385	-0.004195774	0.002806971	0.002123259	0.000130045	0.000126049	0.000716688	0.000843003	0.00029585	-0.000470921	-0.00208099	-0.003706443	0.003570434	0.000304926	0.000344257	0.000337388	0.001230928	-0.002069214	-0.002858731	-0.003298139	-0.003892863
Men1	0.000355717	0.00015807	3.24E-05	-4.28E-05	-4.79E-05	0.0002009	0.00011009	-6.55E-05	0.000294363	3.13E-05	2.04E-05	-0.000183714	0.000256679	7.78E-05	-0.000196877	-0.000156505	-0.00029751	3.30E-05	-7.39E-05	-0.000130128	0.000691259	5.73E-05	-0.000366736	0.000221226	0.000149427	7.81E-05	0.000291019	0.000812175	0.000715825	-0.000125601	0.000146224	3.41E-05	0.000184033	0.000197959	-1.58E-05	-0.003162963	0.000262872	0.00042513	6.47E-05	0.00012862	0.000163682	2.65E-07	0.000191616	1.67E-05	0.000156768	-5.57E-05	-5.38E-05	-0.000286169	6.29E-05
Meox1	-0.000188218	-0.000320659	-0.001069051	0.000206166	0.00051076	-0.000357033	-0.000111891	0.000242415	0.000255319	-0.000155242	0.00021167	0.000210962	-0.000229079	-0.000275376	-0.000181193	-0.000457075	8.58E-05	0.000364159	-0.000213843	-0.000143979	-0.000107083	-0.000534728	-8.90E-05	5.88E-06	-0.000469481	0.001098133	-0.000453224	5.76E-05	-0.000354228	0.002048383	0.002569997	-0.00051546	-0.001140591	0.000224934	-0.000631393	-0.001075294	0.002425028	0.002071329	0.000106893	-0.002482726	0.00529246	1.06E-05	-0.001364985	-0.001403187	-0.000745543	-0.000626953	-8.18E-05	-0.001888286	0.000146375
Meox2	-0.000188127	-0.000337774	-0.00120731	0.000681568	1.94E-05	-1.51E-05	-0.000707506	0.000861075	-0.000303179	0.000150919	0.000661299	9.38E-05	-7.50E-05	3.52E-05	-0.000443517	-0.001475597	0.000180311	0.000397346	0.000389238	-0.00055251	-0.000429647	-0.000188804	0.000103597	-0.000943808	-0.000414327	-0.000141291	-0.000749485	0.002953468	-0.001987822	0.001780733	0.002038623	-0.000681378	-0.001365755	-0.000317971	-0.001070175	0.001329685	0.001320669	0.000739738	-0.000253379	0.001318276	0.001504783	0.002467238	0.001337213	0.000624374	-0.003968994	-0.001622491	-0.001673829	0.001581757	-0.000794743
Mesp2	0.001619504	-0.000172217	-4.62E-05	-0.000144084	-0.000143483	-0.000357701	0.000101751	-6.00E-05	0.000219194	-0.000229352	-0.000158388	-0.000228947	-0.000237687	-1.17E-05	-9.64E-06	9.52E-05	-6.51E-05	6.08E-05	0.000143508	1.77E-05	-0.000355673	0.00015525	6.38E-05	-6.92E-05	8.06E-05	-0.000163174	-0.000220923	-0.000223449	-0.000102874	0.000130545	4.50E-05	9.73E-05	4.23E-05	-0.000110328	0.000158575	-0.000157118	4.84E-05	4.33E-05	-4.23E-05	-0.000149842	3.12E-05	4.77E-05	0.000141202	8.54E-05	-0.000165683	-5.02E-05	-2.50E-05	8.95E-05	-1.05E-05
Mga	0.000363392	0.000166876	0.000409222	-0.000227617	9.54E-05	0.000238417	-0.000198914	3.36E-05	-0.00010593	0.002812745	2.11E-05	0.000212955	0.000421322	-0.005399035	-0.00023518	0.000509938	6.19E-05	0.000253298	-0.000560562	0.000852477	0.001112071	-0.000132652	5.35E-05	0.000217676	0.000487001	0.000649138	0.000165132	-0.000262322	1.34E-05	-0.000136157	-0.000199768	-0.000192567	0.000180296	4.02E-05	-0.000270812	0.000230852	0.000313789	-0.00028918	0.000284098	-9.80E-05	-3.43E-05	9.95E-05	1.00E-06	-8.19E-05	5.74E-05	-0.000212746	0.000185996	3.56E-05	-2.46E-05
Mier1	-0.001630164	-0.002201227	0.000155907	0.00057821	0.000909463	4.44E-05	-0.000154789	0.000733265	0.000494846	-0.00417059	0.000775716	-1.18E-05	-0.000224581	0.002316987	-0.00013573	-0.000460928	0.000157961	0.000742387	-0.000351613	-0.000395451	0.000598113	-9.77E-05	0.000289425	-0.000466443	0.00025793	0.000470956	0.000875629	0.000212037	0.000253418	0.000493359	1.79E-05	0.000230901	6.38E-05	0.000338519	-0.000210244	-0.000215733	0.000228454	-0.000473844	0.000225537	-7.18E-05	-0.000320897	-0.000476822	-0.000468689	0.00037856	0.000326312	0.000498592	0.000347488	-0.000187678	0.000565025
Mitf	-0.000629527	-0.000278188	0.004188134	-0.00097596	0.000261468	-0.000129727	-0.000152205	-2.13E-05	0.000519771	-4.46E-06	-0.000101524	-6.23E-05	-0.000543834	-0.00036322	0.000134024	0.000577385	0.000691524	0.000397675	-0.000380144	0.000348207	-0.000838019	-0.000430754	-0.000471979	-0.000297783	0.000294891	-8.19E-05	0.000490075	-0.000592834	-0.000338247	-2.09E-05	-0.001014433	-0.000308277	-0.000477395	6.01E-05	0.000207996	-0.000384876	-0.000285711	-0.000217507	7.66E-05	-0.001826962	0.005401246	0.000362424	-0.000768067	-0.000465882	-0.001024102	-0.00050422	-0.000261033	-0.001038464	7.97E-05
Mixl1	-0.000616135	-0.000295294	0.000265189	-0.000587844	0.003911955	-0.001493161	0.000168566	5.04E-05	-0.000362425	-0.000303367	-3.45E-05	0.000155179	-0.00022904	-0.000216366	-0.000300851	0.000496291	0.000202116	0.000127449	2.37E-05	1.71E-05	-0.000502047	-0.000192107	-0.0001575	-4.44E-05	0.000218812	-0.000242544	3.42E-05	-2.23E-06	-0.000303569	0.000204721	0.000131515	-6.17E-05	-0.000128867	-0.000142348	0.000350207	-0.000226177	-0.000162881	0.000171914	-0.00026689	0.000245167	0.000258885	-0.000330159	0.000180435	-0.000207175	-0.00010911	0.000199489	0.000218784	-6.00E-06	0.000269939
Mkl1	0.001345845	0.0005692	0.000135564	0.000519947	0.00028701	0.000242181	-0.000179998	0.000213775	0.00257125	0.000335971	-0.004905665	0.000301909	0.000786387	-0.000249538	0.000205161	-0.000424859	-0.000519185	-8.12E-05	0.000543239	8.39E-05	0.000202354	-5.75E-05	0.001600055	0.000788249	-4.96E-05	1.61E-06	-0.000180402	-0.001117659	-0.002857142	-0.00067061	0.000631713	0.000134751	0.000371327	-0.000620096	-0.000180493	0.00202471	-0.000402021	0.000869707	0.001190537	0.002542571	-0.004701056	-6.56E-05	-0.000255328	0.001758754	7.19E-05	0.002028253	-0.004510772	0.000880714	0.000299695
Mkl2	0.000208145	0.000397211	6.03E-05	-0.000184327	0.000229223	0.000165548	6.15E-05	-4.81E-06	0.000176518	0.0003298	-0.000364885	6.74E-05	0.000172964	0.000635446	0.000715121	0.000855906	-0.000569719	0.001002786	-0.000108994	0.00086153	-0.001900893	-0.003848332	0.000185838	-3.82E-05	0.000596727	0.00046275	0.000699996	-0.000170777	-4.00E-05	5.12E-05	-0.000336856	-2.08E-05	0.000247328	6.35E-05	-0.000265747	0.000557732	1.78E-05	-0.000194204	6.83E-05	-9.65E-05	0.000325328	-0.000391347	-0.000258822	0.00039481	-4.29E-05	0.000131303	0.000110509	-0.000150222	-7.76E-05
Mkx	-0.000203757	-0.000846022	-0.000307569	-0.000214459	-0.000248526	0.000133569	-0.00041072	0.000197014	0.000115358	-0.00056596	-9.94E-05	-0.000338943	0.000175437	0.000354859	0.000128528	-6.99E-05	-0.000305859	0.000211927	9.97E-05	-0.000469722	-0.000511575	-0.000102653	-9.35E-05	-2.19E-05	0.000103206	-0.000528417	-0.000630059	-4.98E-05	0.000124934	-0.000523016	0.000220503	-0.000956311	0.004655229	-0.001058468	-0.001104336	1.12E-05	-0.001107897	0.000135371	-0.000234237	0.000156754	-0.000364354	-0.001167078	0.000182736	0.000251	-0.000881171	-0.000965972	-0.001256434	-0.000149601	0.003114336
Mlf1ip	0.001330588	-0.000324778	7.28E-05	-0.001651287	-0.001443995	0.00369535	0.000416219	-0.000212792	-0.001780334	-0.000731291	0.005255056	-0.000510445	-0.000569856	-4.41E-05	-3.37E-05	2.74E-05	-0.000854265	0.000125771	-0.000526757	0.000672229	-0.000163045	0.000389131	-0.000941439	-0.000631438	5.26E-05	0.00037392	-0.000114402	-6.66E-05	-4.14E-05	-6.70E-05	-0.000111347	0.000119652	0.00040064	-0.00016384	-0.000310613	-0.000151285	0.00017485	-0.000161162	-0.000641024	-0.000494062	7.85E-06	0.0002921	0.000420351	-4.71E-05	8.03E-05	-0.000212521	0.00027533	0.000342367	-0.000149168
Mll3	0.000476362	0.000581561	0.001002008	-0.003497518	0.000680447	0.001128571	0.000419649	0.000980399	0.000428143	-0.004188531	0.001085387	0.00025403	0.000138532	0.002241086	-0.000230637	-0.000380611	-2.43E-05	0.000301393	-0.0004464	6.75E-05	0.00024794	6.93E-05	-4.09E-05	-0.000832937	0.000779988	0.000472412	-3.13E-05	0.000334617	-0.000218579	-2.40E-05	0.000203909	-0.00431739	0.001164671	0.000139233	0.001783514	2.42E-05	-0.000398346	6.56E-06	0.000843341	0.000610665	8.08E-05	-5.89E-05	-0.000598027	-0.000378581	2.26E-05	0.000314936	8.72E-05	-0.000348917	9.16E-05
Mll5	0.000533573	0.000628564	-5.52E-05	0.000278979	0.000134936	-0.000164224	0.000292705	0.000688026	0.000505994	-0.004974332	0.000893336	-2.45E-06	-0.000167551	0.002765271	8.68E-05	-0.000512096	-2.09E-05	0.000272608	-3.69E-05	-0.000379286	0.000439853	0.000186447	0.000177223	-0.000404187	0.000135447	0.000359492	0.000132758	1.30E-05	-0.000205382	2.33E-05	0.000178482	0.000610822	0.000131748	2.98E-05	-0.000542291	0.000136898	2.75E-05	-0.000252937	-3.16E-05	0.000361802	-0.000199799	-7.71E-05	-0.000519979	-0.000234949	0.000145707	-9.02E-05	1.97E-05	-8.11E-05	-7.34E-05
Mlx	0.000436725	-0.002671353	5.08E-05	3.91E-05	8.71E-05	0.000252343	-5.75E-05	-0.000240374	-4.90E-05	0.000588851	0.00012739	-0.000132273	9.43E-05	7.97E-05	3.13E-06	-0.000731339	-0.000259364	0.000523908	-3.87E-05	-1.81E-05	0.000692796	-3.88E-05	-2.55E-05	-1.20E-05	0.000248653	0.0002914	0.000551988	-0.000103135	4.64E-05	0.000268137	-0.000239292	1.79E-05	0.000169383	1.34E-05	-0.000363891	0.000223979	8.47E-05	-5.05E-05	1.76E-05	3.90E-05	-9.28E-05	-3.32E-05	-0.000205628	0.000130603	0.00017694	0.000419865	6.42E-05	-0.000230215	0.000147862
Mlxipl	0.001597924	0.001631503	-0.001135842	-0.000393724	-0.000791424	-0.00065526	-7.32E-05	4.14E-05	-0.000485245	-0.000304526	-0.000362752	-0.000244871	0.000105206	-1.70E-05	-0.000664656	-0.002058451	-0.000228265	-0.000845401	0.000347974	-0.000562328	-0.001401791	0.004026715	0.002191395	-0.000326377	-0.000201077	-0.001818206	0.001391808	-0.001168067	-0.000256867	-0.000128131	-0.000576161	0.000460032	-0.000953909	-0.00148114	0.000819453	-0.000595514	-0.000587965	-0.000959415	-0.000642985	0.000928895	0.001911841	0.002023005	0.002622459	0.000270167	0.001944416	0.000946005	0.00095644	-0.002806086	-0.002994199
Mnt	0.000479036	0.000204047	0.000143817	-0.000113338	-2.58E-05	0.000372009	5.97E-06	3.30E-05	-0.000396258	-2.32E-05	0.000557561	8.56E-05	7.87E-05	0.000214127	0.000254975	-0.00061224	-0.00039747	0.000149338	-0.000264226	-4.14E-05	0.000335205	1.03E-05	-0.000308023	0.000380347	-3.77E-05	-3.02E-05	0.000310653	-0.000113673	-0.000175945	-0.000233296	5.06E-05	0.000375298	2.51E-05	6.59E-05	-8.70E-05	0.000269422	2.44E-05	7.26E-05	0.000224261	0.000469797	-6.66E-05	0.000337178	-0.000630771	0.0001106	7.68E-05	0.000340053	-1.43E-05	0.000107182	-0.000267486
Morf4l2	0.000373836	0.000693666	-0.000221017	0.000289028	-0.000164886	-0.000259803	-0.000104364	0.000371935	-0.000181	4.15E-05	-0.000232508	0.000278695	0.000913738	0.001206433	3.89E-05	-0.000705116	0.000441719	-0.00352677	0.003026874	-0.004401863	0.001139764	0.001169181	0.00028832	-2.66E-07	-0.000196497	0.000177446	0.000588206	0.000161261	0.000261128	-7.46E-05	0.000177353	0.000290519	-0.000296742	9.59E-05	-0.000568793	0.000156611	0.000289343	-0.000171781	9.45E-05	0.000395237	-0.000489049	2.48E-05	-0.000570947	-0.000171034	3.60E-05	-0.000153321	-0.000159043	0.000376665	-0.000189075
Msc	-0.000355717	-0.00015807	-3.24E-05	4.28E-05	4.79E-05	-0.0002009	-0.00011009	6.55E-05	-0.000294363	-3.13E-05	-2.04E-05	0.000183714	-0.000256679	-7.78E-05	0.000196877	0.000156505	0.00029751	-3.30E-05	7.39E-05	0.000130128	-0.000691259	-5.73E-05	0.000366736	-0.000221226	-0.000149427	-7.81E-05	-0.000291019	-0.000812175	-0.000715825	0.000125601	-0.000146224	-3.41E-05	-0.000184033	-0.000197959	1.58E-05	0.003162963	-0.000262872	-0.00042513	-6.47E-05	-0.00012862	-0.000163682	-2.65E-07	-0.000191616	-1.67E-05	-0.000156768	5.57E-05	5.38E-05	0.000286169	-6.29E-05
Msgn1	0.000244969	0.000194586	-0.002235077	0.002664624	0.001377372	-0.002256929	-0.001707164	-0.002563161	0.002002092	2.37E-05	0.000130561	-0.001283475	0.002284294	-0.000319899	0.000522318	0.00068616	0.002529827	-0.000513095	-0.000682597	0.00014513	-0.000523009	-1.25E-05	0.00030841	-0.001517153	0.00044989	0.000352071	-0.000104353	0.000190309	0.001643676	-0.002979431	-0.001527896	-0.00105173	0.001875386	-0.000406845	-0.002414803	-0.000382803	0.001068697	0.002176318	0.000409027	0.002290103	-0.003204615	-0.001295585	0.002725621	0.00109236	-0.000693649	-0.001088811	-0.000206165	0.00028485	-0.000358988
Msx1	-0.00010285	5.87E-05	-0.003117959	0.003273033	-0.001646501	-0.001551063	-0.000247965	-0.001525114	0.000339978	0.000701867	-0.000284625	0.001052397	0.000222417	0.000919606	-5.25E-05	-0.001851472	0.001118905	-0.003799157	-0.002006455	0.004587602	0.001126528	-0.002827357	0.002342794	-0.000111288	0.001222529	-4.33E-05	0.000258323	-0.00011322	-0.001321066	0.003062613	-0.002754244	-0.001349794	0.002988259	-0.000378891	-0.001740808	-0.000132966	0.000251593	0.003229032	-0.000221045	-0.001251579	-0.000601471	0.000191478	-0.000369472	-0.000914784	0.000296935	0.00028488	-0.002528719	-0.000787761	-0.001535416
Msx2	-0.000448981	-0.000310551	-0.000568996	-4.84E-05	-0.00012299	-0.000126951	-0.000339793	-0.000256215	0.000689397	-0.000218345	0.000450519	0.000239219	0.000269097	-0.000141517	-0.000409824	-0.000299853	0.000120026	-0.000151794	-0.000160584	0.000553679	-0.000229402	-0.000246055	-0.000265409	-0.000244959	-0.000851606	-0.000527341	-0.000148097	-0.000118092	0.000190116	8.46E-05	3.82E-05	-0.001074819	0.004931287	0.003623913	-0.001617627	-0.000555478	-0.00044263	-0.000285609	-0.000543414	-0.000221313	-0.000420261	-0.002126496	-0.000595812	-3.55E-05	0.00477646	-0.000131958	0.000617199	0.000346528	-0.001428927
Msx3	-0.000215571	-0.001770915	-0.000191026	-0.000499422	-0.000356147	-0.000189875	0.000276155	3.68E-05	6.81E-05	-0.001156534	0.000883171	-0.000101034	-0.000150577	-0.001206642	-0.000438058	-0.001088275	-0.001003048	0.004074484	-0.000677565	-0.002834168	0.000771043	0.002765603	-0.000818887	0.000355049	0.003627649	-0.000404897	0.001713919	0.000570859	-0.000165765	-0.000664214	0.000185911	0.000171715	-0.000261074	-0.001003503	0.00042541	-0.000809062	-0.001123913	0.000125188	-0.000247371	0.000340486	0.0005819	0.000163974	0.00043962	-0.00037402	-0.000460946	0.000127648	-0.000370476	-0.000516226	-2.90E-05
Mta1	0.000362366	0.00043498	0.00017257	-3.00E-05	3.61E-05	6.20E-05	0.000104413	-0.000119981	-9.42E-05	0.000142324	-2.75E-05	3.92E-05	9.50E-05	0.000767069	0.000121155	-0.000131007	-0.000455856	0.000519071	2.12E-05	0.000175034	-0.002581446	0.000679524	5.27E-05	0.000225296	0.000255279	5.33E-05	0.000350268	-2.49E-05	2.54E-05	-8.71E-05	-0.000192122	-5.79E-05	-4.28E-05	6.24E-06	-0.000192917	0.000499353	-2.52E-05	8.22E-06	-4.37E-05	1.64E-05	3.32E-05	-0.000108242	-5.90E-05	9.17E-05	5.74E-05	-0.000155694	-7.93E-05	9.08E-05	-6.28E-05
Mta2	-0.001619504	0.000172217	4.62E-05	0.000144084	0.000143483	0.000357701	-0.000101751	6.00E-05	-0.000219194	0.000229352	0.000158388	0.000228947	0.000237687	1.17E-05	9.64E-06	-9.52E-05	6.51E-05	-6.08E-05	-0.000143508	-1.77E-05	0.000355673	-0.00015525	-6.38E-05	6.92E-05	-8.06E-05	0.000163174	0.000220923	0.000223449	0.000102874	-0.000130545	-4.50E-05	-9.73E-05	-4.23E-05	0.000110328	-0.000158575	0.000157118	-4.84E-05	-4.33E-05	4.23E-05	0.000149842	-3.12E-05	-4.77E-05	-0.000141202	-8.54E-05	0.000165683	5.02E-05	2.50E-05	-8.95E-05	1.05E-05
Mtf1	0.000283838	0.000134514	0.000121344	0.000321039	-2.99E-05	0.00021683	6.03E-05	0.000368912	-0.000180052	0.000687734	-1.20E-05	0.000362617	0.000291415	-0.000163129	-7.67E-05	-0.000294818	-0.0003263	2.62E-05	-0.000286702	0.000193128	0.000316501	3.61E-05	-0.000678587	-0.000235967	0.000125524	0.000132808	-0.000148695	0.000165766	3.36E-05	-3.91E-05	7.74E-05	-0.00514525	0.000939634	0.000114912	0.001716046	0.000216641	0.000221474	0.000193711	0.000845341	0.000316914	-1.32E-05	0.000230477	-0.000209736	-0.000114335	0.000186088	0.000362456	-5.58E-05	-0.000137982	-7.08E-05
Mtf2	0.000315013	0.000183662	1.52E-05	-0.000525566	5.37E-05	0.000170541	6.16E-05	-2.40E-05	-0.000216432	8.67E-05	-6.98E-05	8.22E-05	-9.12E-05	0.000325521	0.000250528	-0.000519031	-5.15E-05	-0.000110256	8.83E-05	0.000310674	0.000331584	4.19E-05	0.00020171	-0.000473811	0.000766912	0.001481701	0.000102825	-6.80E-05	-0.000563959	0.000426273	-0.000368313	0.000203768	0.000512137	-0.00011272	0.000406826	0.0004277	-0.005835751	0.001779805	0.000172551	0.000529269	0.000131181	0.000178248	-5.70E-05	4.11E-05	0.000191322	-0.000201687	-0.000432062	-2.66E-05	0.000301221
Mxd3	-0.000874434	0.001583176	0.003857229	-0.002761666	-0.002210386	0.002345259	-0.002418492	-0.005918254	0.004101167	0.000728157	0.000441709	0.00438017	-0.004569349	0.001037967	-0.002014803	-0.001759579	0.003839536	0.000219061	0.004109256	-0.003095998	0.000347534	0.00372908	0.001682191	0.003575208	-0.001792162	-0.001320037	-0.000447155	0.001936166	-0.001555905	-0.000117863	-0.000616642	-0.002138207	-0.002048272	-0.001036731	0.005021563	-0.000685356	-0.00076031	0.00080794	0.00220613	-0.000326861	-0.000121119	0.000351645	-0.000171364	-0.000602841	3.50E-05	0.00026204	-0.000816144	-0.000764546	0.00026856
Mxi1	0.000701233	0.000218905	0.001072894	-0.002350715	-0.000727286	-0.001235698	0.001355024	-0.000439234	0.001189325	-0.00172983	0.001632366	0.004935568	-0.006462245	0.000471746	0.001528061	0.000720404	0.001626577	-0.000352215	0.000150815	0.001293756	0.000165654	-7.04E-05	0.000823613	-0.00384443	1.27E-05	-0.000323431	0.000263038	0.000811032	-0.000219728	0.000108225	0.000161734	0.002985879	0.001244323	0.002031014	-0.005030397	0.000128853	-0.000186793	0.001270963	-0.001865858	0.001075646	0.002819416	-0.002962977	0.003578565	-0.005218754	0.001527234	-0.000207334	0.00016509	-0.004009306	0.002591454
Myb	-0.000695036	0.001769326	-0.000497378	-0.000671429	0.002265936	-0.002647252	0.000544604	-0.000432865	0.000279554	-5.85E-05	0.001383787	0.001579394	-0.006865187	0.001119554	0.003137133	-0.003088052	0.002158854	-0.000726652	0.002018116	0.001676213	0.001048513	-0.001859146	0.001997341	0.001800286	-0.001557488	-0.001002513	0.001868092	0.004352795	-0.001898409	0.00022965	-0.000721879	0.000436008	-0.000526915	-0.001238084	-0.000346042	-6.99E-05	-0.000211007	0.000505789	-0.001720983	-0.000240183	-4.84E-05	0.002965677	-0.00156924	-0.000599124	-0.001633548	-0.001784713	-0.002439477	0.002298737	-0.001716613
Mybbp1a	0.000362366	0.00043498	0.00017257	-3.00E-05	3.61E-05	6.20E-05	0.000104413	-0.000119981	-9.42E-05	0.000142324	-2.75E-05	3.92E-05	9.50E-05	0.000767069	0.000121155	-0.000131007	-0.000455856	0.000519071	2.12E-05	0.000175034	-0.002581446	0.000679524	5.27E-05	0.000225296	0.000255279	5.33E-05	0.000350268	-2.49E-05	2.54E-05	-8.71E-05	-0.000192122	-5.79E-05	-4.28E-05	6.24E-06	-0.000192917	0.000499353	-2.52E-05	8.22E-06	-4.37E-05	1.64E-05	3.32E-05	-0.000108242	-5.90E-05	9.17E-05	5.74E-05	-0.000155694	-7.93E-05	9.08E-05	-6.28E-05
Mybl1	0.001150644	-0.000297089	-0.000834852	0.002537283	-0.002987628	0.002416063	0.000377349	-0.000519871	0.000117156	-0.000245951	-0.001061025	-0.000496455	0.00015478	0.000492645	0.00056615	7.13E-05	-0.000510904	-0.000307638	0.000620334	0.000192092	8.97E-05	0.000325479	-0.000263513	-0.000363715	1.78E-05	0.00021863	-0.000470614	-0.000346739	-0.001266372	-0.000126093	5.42E-05	-0.000707886	0.000136731	-0.000576576	-0.002054783	-0.000486985	-7.64E-05	0.0001437	0.003410409	-0.000157001	-0.000208143	-1.69E-05	0.000529504	0.000356255	-0.000185299	0.00020422	-0.000478787	0.000138842	-0.000340292
Mybl2	0.000454275	0.001185804	0.001596861	-0.000450539	0.000289092	-0.000533726	0.002068794	-0.001031242	0.00191753	-0.000884012	0.000185256	0.002409187	-0.004991658	-0.000278401	-0.00380401	0.004245336	0.000953737	-0.00069961	0.001415449	0.002288748	0.000740941	-0.00294573	-0.000410653	0.001663822	0.001143155	-0.000265283	0.001718602	0.000198497	0.000596852	-0.001896134	-0.001482507	0.001608027	0.000919779	0.001727946	0.00057382	-0.001869412	-0.001454625	-0.000112679	0.000145977	8.09E-05	0.000330964	-0.001249569	-0.001019051	0.000137271	0.000327259	-0.000218765	-0.002334681	-0.001116845	-0.001599438
Myc	-0.001599309	-0.002429926	0.001105143	0.000334076	-0.003177847	0.001857851	0.001406745	-0.000586782	0.000384124	0.000252249	0.00053443	0.00048124	0.002042057	0.000319866	-0.005856194	0.00057846	0.000279747	0.000717084	0.000211496	0.000588691	-0.002142661	0.001598557	5.22E-05	0.001001851	0.000102502	6.64E-05	0.000955365	0.002722442	-6.07E-05	-0.000106922	0.000504426	-0.000128076	0.000187416	-0.00046457	0.000220489	-0.000255023	0.000190448	0.00072449	-8.11E-05	0.00190313	-0.004678877	0.000184233	0.001249674	0.000873096	0.000550801	0.001527102	0.000672912	-0.004781229	0.000635202
Mycbp	0.000281014	0.001307246	0.00162385	-0.000234777	-4.26E-05	0.000325836	-0.0052155	0.003880555	0.002348825	0.003127378	9.75E-05	0.001159483	0.004858915	-0.00249663	-0.002509733	-0.00190678	-0.00318851	-0.000979006	-0.000531785	-0.000118951	-0.00049491	-0.000248286	0.000959706	-0.000837456	-0.001055941	-0.000854844	-0.000651926	-0.001082701	0.000508669	-0.000790518	-0.001750951	0.00044987	0.001573576	0.001512873	-0.000169954	0.001310965	-0.001306666	-0.002391922	-0.000151229	0.001046936	-0.000518306	-0.000191834	0.001893663	-3.34E-05	0.000224278	-0.000118376	1.05E-05	0.002454299	8.03E-05
Mycl1	-0.00052818	-0.0015223	-0.001171936	-0.000878668	0.00328752	-0.001881922	-0.002575717	0.007200552	-0.002602204	-0.000985792	0.0005366	-0.002390648	-0.001536762	-0.001537466	0.005771525	-0.003361455	-0.002640844	-0.000214854	-0.000142668	-0.001782678	0.002085343	0.002048436	-0.001448083	-0.000852645	0.002388644	-0.000946939	0.001494114	-0.001070037	-0.000903445	0.005945033	-0.001640444	-0.00081309	-0.000475911	-0.003278697	0.000638433	7.32E-06	-0.001931037	5.03E-05	0.002755386	-4.67E-05	-0.000632635	-0.001580086	0.000353217	-0.001376937	0.003818519	-0.000844885	0.004200944	-0.001033285	0.002395708
Mycn	-0.001005715	-0.001965605	-0.001371252	0.001532059	0.001238526	0.000854429	0.001504189	0.001296265	0.003483571	0.001770768	-0.004154698	-0.002044848	-0.000150715	-0.002495161	-0.001699123	0.000951606	0.002759515	0.002929238	-0.00243011	-0.001189312	-0.000582746	-0.001813899	0.002531494	0.000113498	-0.000853199	-0.002008383	0.002591508	0.001541769	-0.002178134	0.003398501	0.002980982	-0.000896729	-0.000823655	-0.00055391	-0.000868882	8.85E-05	-0.000285414	-0.000329586	-0.00121332	-0.000307604	2.20E-06	2.23E-05	-0.000361415	0.000610073	-0.000119708	-0.000798658	-0.000916352	-0.001174185	0.000828003
Mycs	-0.000362366	-0.00043498	-0.00017257	3.00E-05	-3.61E-05	-6.20E-05	-0.000104413	0.000119981	9.42E-05	-0.000142324	2.75E-05	-3.92E-05	-9.50E-05	-0.000767069	-0.000121155	0.000131007	0.000455856	-0.000519071	-2.12E-05	-0.000175034	0.002581446	-0.000679524	-5.27E-05	-0.000225296	-0.000255279	-5.33E-05	-0.000350268	2.49E-05	-2.54E-05	8.71E-05	0.000192122	5.79E-05	4.28E-05	-6.24E-06	0.000192917	-0.000499353	2.52E-05	-8.22E-06	4.37E-05	-1.64E-05	-3.32E-05	0.000108242	5.90E-05	-9.17E-05	-5.74E-05	0.000155694	7.93E-05	-9.08E-05	6.28E-05
Myf5	-0.000430762	-0.000141604	6.17E-05	-0.000126235	-0.000182733	-0.000363772	3.64E-05	-0.000147419	0.00012416	-5.27E-05	-0.000462158	-0.000394108	5.06E-05	-0.000320898	0.000150171	0.000443383	-6.65E-05	-8.82E-05	0.000294707	5.75E-05	-0.000338058	-0.000110966	0.000453697	-0.000210768	0.000278346	1.95E-05	-4.02E-05	0.000231459	-0.000150394	-0.000195456	0.000187038	-0.000852703	-5.96E-05	-0.000278109	-0.000897225	-0.000254605	-0.000197619	0.000247496	0.004269082	-0.000442426	-1.90E-05	-0.000548013	0.000463005	0.000137039	-0.000378925	0.000370517	-0.000319659	6.59E-05	0.000146727
Myf6	-0.000507356	-0.000132031	4.95E-06	-5.96E-05	0.000360306	-0.000355705	0.000150467	0.000129071	2.04E-05	-0.000415095	-0.000215688	4.86E-05	-0.000244271	9.22E-05	2.51E-05	7.47E-05	0.000277447	-0.000134974	0.000110073	-0.000165425	-0.000367182	0.000113849	-0.000179252	0.000107644	0.000131118	-0.000838161	-0.000180796	0.000206776	-5.75E-05	-6.98E-05	0.000112671	-0.000293295	0.000168764	-4.76E-05	0.000690622	-0.000287536	-0.000523356	0.000311409	-0.000411445	0.004821122	-0.001509541	7.55E-05	0.000103742	-0.000950382	-0.000484708	-0.000340678	-0.000343544	-0.000105524	0.000355554
Mynn	0.000292825	-0.001586418	0.00048579	-0.000481794	0.000324449	3.02E-05	8.36E-06	0.000273435	0.000430848	-0.00193328	0.000458302	-0.000163841	-0.000356576	-0.001828741	0.00011727	-0.00016246	0.000165614	0.001495378	-0.000315912	0.00136251	-0.001567273	0.001090275	0.000839941	-0.000905905	0.002856398	0.002470463	-0.002323794	-0.000306996	-0.000798324	0.00064057	-0.000538012	1.86E-05	0.000978226	-0.000310885	0.000174248	0.000665028	-0.00581755	0.001481963	5.40E-05	0.000520142	-0.000323003	-3.23E-05	0.00023583	0.000209381	-4.07E-05	2.88E-06	-9.41E-05	-0.000185972	0.000396728
Myod1	-0.0001634	-0.000752107	6.48E-05	-9.23E-05	0.000330864	-0.000386221	0.000466679	0.000411032	-0.00053495	-0.000394632	-0.000520487	-0.000756732	-4.08E-05	-0.000949914	0.000583755	0.000348889	-0.001427326	0.004626021	-0.000456827	-0.001952297	0.00207781	-0.001220795	-9.22E-05	-0.000122731	-0.00022768	-0.000457929	-0.000809601	-0.000549642	-0.000843902	-0.000186564	3.78E-05	-0.000859726	0.000211354	-0.000518282	-0.000988736	0.002924698	-0.000506711	0.000227981	0.004015044	0.004458209	-0.001504441	-0.000356856	-0.000159827	-0.001218152	-0.000698446	0.00016225	-0.000251116	-3.11E-05	0.000570075
Myog	-0.000430762	-0.000141604	6.17E-05	-0.000126235	-0.000182733	-0.000363772	3.64E-05	-0.000147419	0.00012416	-5.27E-05	-0.000462158	-0.000394108	5.06E-05	-0.000320898	0.000150171	0.000443383	-6.65E-05	-8.82E-05	0.000294707	5.75E-05	-0.000338058	-0.000110966	0.000453697	-0.000210768	0.000278346	1.95E-05	-4.02E-05	0.000231459	-0.000150394	-0.000195456	0.000187038	-0.000852703	-5.96E-05	-0.000278109	-0.000897225	-0.000254605	-0.000197619	0.000247496	0.004269082	-0.000442426	-1.90E-05	-0.000548013	0.000463005	0.000137039	-0.000378925	0.000370517	-0.000319659	6.59E-05	0.000146727
Mysm1	0.000431578	0.00059456	0.000355321	3.16E-05	0.000237609	-8.65E-05	1.29E-05	0.00069613	0.000537843	-0.002322754	0.000847995	0.000201445	6.11E-05	-0.002747456	-0.00019201	0.000350425	0.000268973	0.000490058	-0.000561408	0.000496003	0.001093228	5.48E-05	0.000314306	-0.000205359	0.000713962	0.000870737	0.000220273	-0.000169093	-0.000190803	-6.92E-05	2.96E-05	0.000334	0.000275365	2.04E-05	-0.000525128	0.00010096	0.000239281	-0.000546669	0.000175608	0.000155929	-0.000226107	-4.26E-05	-0.000290693	-0.000193235	3.93E-05	-0.000257115	0.000233268	-4.19E-05	-2.04E-05
Myt1	-0.000679165	-0.000289444	-0.000363972	6.24E-05	-0.000312162	-0.000315784	-0.00056067	0.000162749	0.000421357	0.000437743	-0.001105953	-8.87E-05	-0.000114286	0.0001633	-0.000286657	0.000391068	-0.000397306	-0.000363322	0.000568026	-0.000335341	-1.38E-05	1.24E-05	0.000355795	6.39E-05	6.53E-05	0.000244348	-0.000506768	-0.000337318	-0.000111246	0.000551448	-0.000119384	-0.000549865	1.34E-05	0.000423408	0.000449802	-0.000626178	-0.000168115	-0.000372326	-0.000629646	-0.000431421	-0.00035401	-0.000310295	0.000891921	-7.90E-05	0.000353125	-0.000469209	0.000159886	-0.000130617	-0.000430943
Myt1l	-0.000446846	-0.000287418	-0.000460464	-3.99E-05	-8.79E-05	-0.00030807	-0.000597291	0.000178478	0.000628201	0.00032064	-0.000687252	-0.000225901	-0.000266334	-6.63E-05	-0.000221584	0.000511341	-0.000497477	-4.99E-05	0.000450897	-0.000373462	-0.000217287	-0.0001268	0.000331536	5.62E-05	1.14E-05	0.000221743	-0.000520973	5.86E-05	0.000546782	0.000166013	-7.59E-05	-0.000738559	8.81E-06	0.000308528	0.000486991	-6.17E-05	2.79E-05	-0.000246714	-0.000396955	-0.000586923	-0.00040567	-0.000316534	0.000784211	-0.000127189	7.45E-05	-0.000491801	0.000220779	-0.000210422	-0.000414661
Nab1	0.000268731	-0.002566772	0.000158135	-6.29E-05	0.001064057	0.000571434	0.000163748	0.000736818	-3.55E-05	0.000948802	-0.00058586	0.000312444	0.00012296	-0.000135072	0.000502522	0.000141629	-0.000552421	0.001134684	-0.00017978	0.00052687	0.001249561	-0.004536533	0.000651427	-0.000811619	0.000330452	0.000450607	0.001059308	-0.000317825	0.000462434	0.000798344	-0.000120168	3.98E-05	0.000394457	0.000317791	3.82E-05	-0.000102166	0.000367404	-0.000108779	0.000883816	-0.00021289	0.000429805	-0.000401888	-0.00094021	0.000482622	0.000110515	0.000817573	0.000388875	-4.91E-05	0.000582078
Nanog	-0.000813147	-0.000386948	0.00036575	-0.001824497	0.002579484	0.002648035	0.000311339	-4.63E-05	-0.000298056	2.15E-05	-0.000122669	-4.94E-05	-2.83E-05	-0.000294093	-0.00019892	0.000748096	-3.74E-05	0.000241553	-0.000238731	0.000323525	-0.000403375	-0.000295637	-0.000468028	-0.000410376	0.000114198	9.96E-06	-7.96E-05	0.000113027	-0.000398139	-4.99E-06	-3.30E-05	-0.000117809	-7.90E-06	-0.000166727	-4.04E-05	-0.000266387	-0.000172732	9.82E-05	-0.000469973	5.02E-05	0.000267781	-0.000254231	7.13E-05	0.000170296	-0.000171958	0.000130546	0.000452322	-2.63E-05	0.000370393
Nasp	0.000548281	-0.00043268	0.000615663	-0.002341734	0.001970649	0.002534455	0.000719121	-8.30E-05	-0.003574637	-0.000260268	0.005122969	-0.000215094	-0.000279665	7.68E-05	6.12E-05	-0.000346916	-0.000556253	1.14E-05	-0.000441717	0.000395531	-0.000207937	0.000507798	-0.001192221	-0.001105205	-0.000224552	0.000223485	-0.000271035	0.001677248	0.00143392	0.000129559	-0.000131325	0.000361611	2.65E-05	-0.000637693	-0.00082076	0.001253076	8.80E-05	-0.000478202	-0.00091622	0.000106609	-0.00010355	8.77E-06	-0.000341897	-0.000348313	-0.000154725	-0.000134758	0.000117872	0.000337958	-9.12E-06
Ncoa1	0.001064802	0.00069091	-0.002839885	-0.001566496	-0.002965726	0.00307574	0.002341804	-0.007110919	0.002260833	-0.004066964	0.001549619	0.001423607	-0.001005104	0.003351615	-0.000271796	-3.08E-06	0.002016559	8.83E-05	-0.00040399	6.33E-05	0.000640241	0.000513133	-0.001426365	0.000948848	0.000387021	0.000532448	9.62E-05	0.00055965	-0.003205211	0.000204473	0.000775542	0.003702226	-0.002595666	0.001012837	-0.005268062	0.000829802	0.000402824	0.000206929	0.001315871	-0.000396324	0.000637972	-0.000419461	0.001026246	-0.000113383	-5.24E-05	-0.000585177	0.00040989	0.000206979	-0.00037697
Neurod1	-0.000447519	-8.90E-05	-0.000386689	1.26E-05	-0.000866172	8.93E-05	-0.000309274	0.000230252	0.000112327	0.000191823	-0.000113042	-0.000637539	-0.000126801	2.62E-05	-4.77E-05	-0.00030444	-0.000861835	-5.33E-05	0.000656642	-0.000305884	-0.00021938	0.000118645	-0.000334925	0.000646469	0.000323457	0.000158429	-0.000605445	0.000465406	-3.02E-05	7.00E-05	-6.09E-05	-0.000226164	0.000110944	-0.000985513	0.000533006	-9.63E-05	-0.000221734	0.000693362	-0.000554817	0.000277239	-0.000360055	4.26E-05	0.000655544	-0.000611906	4.94E-05	0.000120163	-0.000320922	-0.000307572	-0.001495375
Neurod2	-0.000475807	0.002048574	-0.000230834	-0.000312652	-0.000101834	0.000220366	-0.000536124	0.00018849	-0.000161701	0.000229838	0.000293051	0.000831372	-0.000853607	-0.001795423	-0.000113729	7.27E-05	0.001041843	-0.002788048	-0.002330013	0.00546986	0.001800562	-0.0019469	2.16E-06	4.34E-05	-0.00135517	-0.000333322	0.001830324	-0.000637299	-0.000727032	-6.35E-06	-0.00011406	-0.000244464	-0.000119361	8.10E-05	0.000864773	0.002752052	-0.000342863	-0.000289793	0.000233692	-0.000278718	0.000219697	0.000461567	-0.000305706	-0.000376997	0.00011609	-0.000313604	-0.000113167	-3.17E-05	-0.00056615
Neurod4	-0.000279633	-0.000402964	-0.000329745	-0.000235795	-0.000517738	-0.000238425	-0.00020083	-0.000354237	0.000393153	-0.000540179	0.000362287	4.26E-05	-0.000293441	0.000481882	0.00014895	0.000260887	-1.06E-05	-0.000142185	0.000453219	-0.000128733	-0.000524237	0.000187264	0.00025504	9.14E-05	0.000278424	2.25E-06	-0.000295648	-0.000199447	-0.000250291	-0.0003426	0.000148458	0.00011378	2.68E-05	2.15E-05	-3.64E-05	0.000256174	-0.000552709	-0.000361822	-0.000647018	0.000200773	-0.000362455	1.30E-05	0.000450875	-0.000118793	-0.000103409	-0.000130645	-8.98E-05	-7.09E-05	-0.000653635
Neurod6	-0.00044254	-0.000103996	5.90E-05	-7.87E-05	8.11E-05	-0.000121293	-0.000145092	0.000107417	0.000106237	-7.04E-05	-0.000152477	-0.000164102	-0.000263302	-7.96E-05	0.000190491	0.000392954	-0.000153082	0.000172377	5.93E-05	-6.40E-05	-0.000330388	-0.000105883	0.000222233	-0.000172834	-0.000104634	-0.000200562	-4.24E-05	0.000302894	0.000129227	-1.53E-05	9.13E-05	-0.000384873	6.20E-05	-5.88E-05	0.000421337	-0.000184289	-9.74E-07	0.000345089	-0.000181206	-8.34E-05	1.84E-06	-9.43E-05	0.00026986	-9.68E-06	-0.000226313	-4.24E-05	0.000240512	6.52E-05	0.00016081
Neurog1	-0.000415204	-0.000271984	-0.000110329	-0.000175276	-0.0005221	-8.07E-05	4.55E-05	-0.0003021	0.000156258	-0.000469039	0.000203948	7.88E-05	-0.000188966	0.000198592	0.000104382	0.000179994	0.000310839	-0.000114205	0.000240789	4.88E-05	-0.000485877	9.32E-05	4.93E-05	6.29E-05	0.00032014	-7.06E-05	-0.000202811	0.000161947	-0.000306128	-0.000201452	2.89E-05	4.78E-05	8.49E-05	-0.00033368	9.41E-06	-6.66E-05	-0.000470555	0.000113447	-0.000427927	0.000298856	2.09E-05	0.000124057	0.000286726	-0.00019761	-0.000329453	1.87E-05	-0.000155971	-0.000202299	-0.000247372
Nfat5	-0.001433509	0.000624336	6.27E-05	0.001053602	-0.003622137	0.001491733	-0.000526827	0.000577968	0.00305207	-0.00137631	-0.004507654	0.000489035	0.00074603	-0.002826182	-7.69E-05	0.000743321	0.001518649	7.10E-05	-0.000271792	0.000245486	0.000811295	-0.000136759	0.001131201	0.000220745	0.000717133	0.000778752	-3.82E-06	-4.72E-05	-6.61E-05	-0.000270294	-9.36E-05	0.000351985	-4.74E-05	0.000212281	-0.000512759	-0.000177864	-8.74E-05	-0.000989876	0.000830969	-3.04E-05	-0.000461948	-2.90E-05	-0.000585663	0.00081893	-0.000259878	-0.000133222	-0.000185192	-0.00045288	3.11E-05
Nfatc1	-0.000291886	-0.001498146	0.002287792	-0.00071499	-0.000712336	-0.000362361	-0.000695036	0.001712869	0.002288451	0.001970877	-0.00366857	0.000266768	0.000830363	-0.00060195	-0.000472477	-0.000484234	0.001228535	0.000629986	0.000486643	-0.000350536	-0.000267181	4.23E-05	-0.003243455	0.000643944	0.001041991	-0.000442208	0.000671398	-0.001285841	0.002554371	-0.000296044	-0.000209191	-0.00429266	0.000955561	0.001274702	0.003792143	0.000382361	0.000264592	0.000804876	-0.002050847	0.00138509	0.00237289	0.001616253	-6.65E-05	0.000630091	-0.003745618	-0.001913297	-0.002006649	0.000577616	-0.002303422
Nfatc2	-0.000617679	-0.00058407	-0.00186957	1.22E-05	0.000691923	-0.000370102	0.003571444	0.003067894	-0.004582526	-0.003153992	-0.000575304	-0.005559138	0.002349496	0.00316325	0.000560217	-0.000436761	0.001072602	0.001458545	0.000445924	-0.000362567	-0.003067016	0.00120681	-0.001765279	0.003043407	0.001734497	-0.003656711	0.000707913	-0.001199167	-0.000647718	-0.004067115	0.005004107	-0.001190993	0.002566862	-0.00195272	-0.000686636	0.001582114	0.00350163	-0.003063394	0.000253909	0.00299876	0.003053073	-0.002182032	0.004051901	-0.003607542	0.003219509	-0.00121803	-0.001443864	-0.002567275	-0.001257564
Nfatc3	-0.001619504	0.000172217	4.62E-05	0.000144084	0.000143483	0.000357701	-0.000101751	6.00E-05	-0.000219194	0.000229352	0.000158388	0.000228947	0.000237687	1.17E-05	9.64E-06	-9.52E-05	6.51E-05	-6.08E-05	-0.000143508	-1.77E-05	0.000355673	-0.00015525	-6.38E-05	6.92E-05	-8.06E-05	0.000163174	0.000220923	0.000223449	0.000102874	-0.000130545	-4.50E-05	-9.73E-05	-4.23E-05	0.000110328	-0.000158575	0.000157118	-4.84E-05	-4.33E-05	4.23E-05	0.000149842	-3.12E-05	-4.77E-05	-0.000141202	-8.54E-05	0.000165683	5.02E-05	2.50E-05	-8.95E-05	1.05E-05
Nfatc4	-6.65E-05	-0.000538317	-0.001694519	-0.000313327	-0.000531318	-0.000907284	-0.000627597	-0.000624894	0.000301576	-0.000886891	0.000856998	-0.000305731	-0.000158689	-0.000102503	-4.60E-05	-0.001058327	0.000240134	8.35E-06	-0.000151081	0.000153182	0.000184454	-0.000527187	-0.000814532	0.000945101	-0.000427966	0.000736015	-0.000736388	4.53E-05	-0.001143497	0.00232517	0.002045579	0.001816998	0.001901615	-0.001308843	0.002742219	-0.000888523	0.001034662	0.001700947	-0.002596854	-0.000427092	-0.001095833	0.00025306	-0.000705428	-0.001392082	3.01E-05	-0.000281262	0.000328653	-0.001745089	-0.000634507
Nfe2	-0.000554095	-0.000569912	-0.000278263	-0.000611146	-0.000716307	-0.000708545	0.00274863	0.000650338	0.000736685	-4.82E-05	0.001358633	-0.00359349	-0.001506147	0.001753541	-0.00184501	-0.001516516	0.00496591	-0.002436741	-0.001739057	-7.18E-05	0.002004419	-0.000496701	0.00299929	0.004214029	-0.001194145	-0.000165033	7.84E-05	0.000930483	-0.000902793	1.12E-05	-6.92E-05	0.000554297	-0.000773769	0.000392231	-0.00021032	-0.00050749	0.000202372	0.000702676	-0.000585129	-3.19E-05	-0.000285326	-0.000324548	-0.000304964	1.80E-05	0.000171738	-0.000527007	-0.000344288	-0.000336298	0.000304706
Nfe2l2	0.00044254	0.000103996	-5.90E-05	7.87E-05	-8.11E-05	0.000121293	0.000145092	-0.000107417	-0.000106237	7.04E-05	0.000152477	0.000164102	0.000263302	7.96E-05	-0.000190491	-0.000392954	0.000153082	-0.000172377	-5.93E-05	6.40E-05	0.000330388	0.000105883	-0.000222233	0.000172834	0.000104634	0.000200562	4.24E-05	-0.000302894	-0.000129227	1.53E-05	-9.13E-05	0.000384873	-6.20E-05	5.88E-05	-0.000421337	0.000184289	9.74E-07	-0.000345089	0.000181206	8.34E-05	-1.84E-06	9.43E-05	-0.00026986	9.68E-06	0.000226313	4.24E-05	-0.000240512	-6.52E-05	-0.00016081
Nfe2l3	-0.001054924	-0.000771957	-0.000324845	0.000570152	-0.00073576	-0.000182599	-0.00090876	6.92E-05	-0.00060235	0.000701031	-0.000393114	0.00049636	-0.002209217	7.15E-05	0.005828748	-0.002510741	0.000726151	-0.001362946	-0.000187795	0.000137646	0.002534665	-0.001111492	0.000412853	-0.000705902	-0.001988692	-0.002553328	0.002174704	0.001355161	-0.001689208	0.001811389	-0.000977764	-0.000181404	0.000128948	0.001902784	-0.000867635	0.001195794	-0.002500026	0.005693383	-0.000360735	-0.000174305	-0.000537242	0.004016857	-0.0022813	-0.00149761	0.002529628	-7.95E-05	-1.46E-05	-0.000700261	-0.00173656
Nfia	-0.000919409	0.000741031	-0.003318281	-0.000917026	-0.001713786	-0.001130337	0.003744251	-0.002946156	0.002388533	-0.001420267	0.002514804	-0.001185682	-0.001001398	-0.001533643	-0.003711213	0.002872303	-0.001495813	-0.000775155	-0.001458827	-0.001596141	0.001140836	0.00183151	0.001733683	0.002051618	0.001175703	0.00012657	0.000516811	0.000288866	0.000550045	0.000234017	0.001420397	-0.003970116	0.000959879	0.000759385	0.002118697	-0.000950211	5.65E-05	3.76E-05	0.001875043	0.000487175	-0.000458914	-0.000505557	0.000503003	-0.001257561	-5.02E-05	-0.000552342	1.30E-05	0.000439185	0.000327915
Nfib	-0.000809074	0.001048431	0.000553098	-0.001439541	-0.000570673	-0.001692836	-0.001235739	-0.000315334	-0.000280303	-8.93E-05	-0.000897117	-0.001846553	0.000351019	-0.000653525	-9.14E-05	-0.003101987	0.000582421	1.39E-05	-0.000593901	-0.000521743	-0.000753524	-0.000712454	0.001949453	0.002993211	0.001862561	-0.000459798	-0.00207138	-0.000632725	0.000778162	0.0010446	0.000724774	0.001370175	0.000604812	0.000923784	0.001276099	0.000351549	2.06E-05	-0.000113154	-0.00322665	0.000197426	-0.000657396	-0.000149511	0.000697817	-0.00016592	-0.000592112	-0.000602026	0.000738682	0.000344049	0.000231834
Nfic	-0.000870114	9.73E-05	-0.003083534	-0.001323987	-0.001941038	-0.000271535	-0.000541069	0.002837069	-0.000222899	-9.21E-05	0.001223664	-0.005576882	0.003509279	0.000551859	2.84E-05	0.000236174	-0.000160313	-0.000217018	0.000643946	-0.00039757	0.000493191	-0.000641665	0.001360039	-0.002790468	0.001011356	8.44E-06	-2.38E-05	-0.000406702	0.000785688	0.000241961	0.00047718	0.000929369	0.000170026	0.000329556	0.00109227	-0.000186834	-0.000784763	-0.000535031	0.001758553	-0.000415648	0.000470274	0.000137222	7.27E-05	-0.000242419	0.000496875	0.000913912	-9.55E-06	0.001034984	-0.000224633
Nfil3	0.000733841	-0.002361989	-0.000518231	0.002436182	-0.001686754	-0.002078876	-0.003609097	0.007069336	-0.000413214	0.001258602	-0.001102069	-0.00078951	-0.000723626	0.000462507	-0.002359572	0.002573174	-0.002318135	-0.002318262	-0.002363106	0.002776348	0.000744609	0.000986349	-0.003323917	-0.001560639	-0.000126962	2.56E-05	0.000674227	0.000313508	0.001215024	-0.000240217	0.000346284	-0.001520688	0.000713862	0.002324459	0.000464619	-0.000109036	0.000306045	-0.000575226	0.001124839	0.001354627	-0.005982541	-0.003654198	0.001910462	0.00226017	0.001775431	0.000564374	0.000688538	0.00208972	0.000935833
Nfix	0.000917445	0.000126862	-0.000278422	0.000594892	-0.003785421	0.001792588	0.000699945	0.002056656	0.000338433	-0.000203762	0.000538937	-0.004450666	-0.004803176	0.000878057	0.00244311	-0.000389502	6.67E-05	0.000577757	0.001499759	0.000201499	0.000283496	0.000420566	0.000139551	0.001832832	-0.00053853	-0.000320184	-0.000266797	1.91E-05	0.000375351	-3.37E-05	3.59E-05	0.000630744	9.06E-06	1.16E-05	-0.00014184	-8.70E-05	-0.000176731	0.000338488	0.000811794	1.64E-05	0.00019337	0.000549657	-0.000643335	-3.97E-05	-0.000462578	-0.000228623	-0.000290575	3.48E-05	-0.000209102
Nfkb2	0.00044254	0.000103996	-5.90E-05	7.87E-05	-8.11E-05	0.000121293	0.000145092	-0.000107417	-0.000106237	7.04E-05	0.000152477	0.000164102	0.000263302	7.96E-05	-0.000190491	-0.000392954	0.000153082	-0.000172377	-5.93E-05	6.40E-05	0.000330388	0.000105883	-0.000222233	0.000172834	0.000104634	0.000200562	4.24E-05	-0.000302894	-0.000129227	1.53E-05	-9.13E-05	0.000384873	-6.20E-05	5.88E-05	-0.000421337	0.000184289	9.74E-07	-0.000345089	0.000181206	8.34E-05	-1.84E-06	9.43E-05	-0.00026986	9.68E-06	0.000226313	4.24E-05	-0.000240512	-6.52E-05	-0.00016081
Nfkbie	-0.000298597	-0.001241194	-0.001409319	-0.000351527	0.000381589	-0.000328708	0.003197925	0.00095282	-0.004842476	0.001014705	-0.001288063	0.000925788	-0.000180364	-0.000296581	0.000521679	0.000289313	0.001502383	0.000687802	0.000164099	-0.000617917	0.000434824	0.000108463	-0.000660927	0.00269577	0.000420358	0.000467224	0.001409069	0.000383318	-0.00039033	0.000711206	0.002013632	0.003355284	0.001969485	-0.001293793	-0.002849512	-0.001330197	0.00127581	0.002416213	-0.00063041	-0.000730614	-0.000135688	-0.000187493	-0.002835873	0.000457794	3.83E-05	-3.85E-05	5.63E-05	-0.001794096	0.00015588
Nfxl1	0.000411195	-0.000823533	0.001526639	0.000582561	-0.002586968	0.001481567	0.000552642	-0.001505406	-0.002260016	-0.000534602	0.003696802	-0.000302755	-0.000973585	-0.000698863	-0.001941271	0.004872327	-0.000481058	-0.000729511	-0.00161638	-0.00092655	-0.001206431	0.004025084	0.000443885	-0.000414432	-0.00281252	-0.00173344	0.001372888	0.001898992	0.001423983	-0.000316512	-0.002789918	0.002295654	0.000949179	-0.001683299	0.001900633	0.000768473	-0.002096565	0.004058672	-0.003173668	-0.001082206	-0.002317595	0.000307864	-0.000951142	-0.001559192	0.000811216	-0.002126895	0.002206573	-0.000847712	-0.001448621
Nfyb	0.000580031	-0.002196982	-6.11E-05	0.000101365	-2.47E-05	0.000366179	7.22E-05	-0.000202257	-0.000209688	0.000643991	-9.30E-05	-0.000459417	0.000156508	0.000167204	6.85E-05	-0.000920593	-0.000280028	0.000704049	2.77E-05	0.000312363	0.000965447	0.000310929	2.05E-05	-0.000395486	0.000845701	0.000478392	-0.002764309	-0.000285705	-7.24E-05	0.000239602	-0.000159866	-0.000208423	0.000343592	-7.61E-05	-0.000378454	0.000437381	0.000109952	0.000254261	-1.98E-05	0.000142205	-0.00028507	0.000134957	-4.23E-05	-0.000100868	0.000162746	0.00047994	0.000101336	-0.000219107	-5.39E-05
Nfyc	0.000357697	-0.00253865	0.000203437	0.000169077	0.000179337	0.000131377	7.11E-06	-0.000119449	9.70E-05	0.00068392	-0.000109935	-0.000209441	-4.85E-06	0.000223306	-7.40E-05	-0.00024026	-0.000292881	0.000390594	1.10E-05	-0.000218193	0.000613287	0.000251359	0.000305299	0.000174481	0.000343131	0.00079783	0.000726198	-6.36E-05	5.67E-05	0.000252296	-0.000229133	0.000920843	-0.004538217	7.37E-05	0.000779436	0.000371333	0.000560201	-0.000238589	4.05E-05	-0.000166418	0.000222971	-1.43E-07	0.000217267	0.000148812	-0.000143722	0.000260683	0.000167005	-0.000409886	0.000191004
Nhlh1	-0.000428852	-0.000275151	-0.000255412	-4.22E-05	-0.000503559	-0.00029199	0.000120463	-0.000309575	0.000414737	-0.000284713	-0.00028713	2.24E-06	-7.50E-05	9.82E-05	-0.00010695	0.000439652	0.000480315	-0.000227695	0.000468916	6.74E-05	-0.000362387	8.18E-05	0.00027373	-0.000298623	0.00026636	9.75E-05	-0.000435847	0.0001954	-0.000131327	-1.18E-05	-7.25E-05	-0.000243292	9.66E-05	-0.000350034	-0.000191554	-6.93E-05	-0.000392946	4.54E-05	-0.000575296	-6.31E-05	7.96E-05	-0.000148223	0.000689215	-0.000431778	-0.000242462	-0.000367171	-0.000169256	-0.000313091	-5.74E-05
Nkx1-2	-0.000375488	0.000790054	-0.000126746	-0.00144944	0.003332492	-0.001222204	0.001126839	-0.000643945	-0.003836767	0.000469453	0.005211304	0.000286895	-0.000520024	0.00040973	-0.000635113	-0.000218802	-0.000959853	0.001203004	-0.003265653	0.003053294	-0.000155133	0.001853649	0.002913703	-0.000424792	-0.00229529	0.005035589	0.001374544	-0.000930752	-0.00142564	-0.001392005	-0.000279644	0.000608759	-0.001298912	-4.02E-05	-0.000124961	0.003407061	-0.002065115	-0.001550694	-0.000133897	-0.001053295	0.000544497	-0.000450772	-0.000176531	-0.000850059	0.000580607	-0.000320509	-0.001232854	0.000882404	0.000751568
Nkx2-1	-0.000216715	-0.000173856	-0.000419932	0.000111772	-0.000151459	-4.30E-05	-0.000902171	0.000357266	0.000155225	-0.000182843	0.000397981	-0.000362024	0.0002212	7.85E-05	-0.000280327	0.000404352	0.000228768	7.53E-05	0.000155687	-0.000475236	-0.000373497	-3.32E-05	0.000453522	-0.000930081	8.25E-05	0.000317642	-0.000139845	-0.000937904	0.000176422	-0.000509487	-0.00044784	0.000348062	0.000193789	2.57E-05	-0.000255717	0.000117155	-0.000162469	-0.000499876	-3.11E-05	-0.000283545	-0.000851372	-0.001838216	-0.000607504	6.90E-05	-0.000815923	-0.000316225	-0.000377073	0.004682641	-0.000805695
Nkx2-2	-0.000508235	-0.000403826	-0.000393895	0.000354986	-0.000406413	7.77E-05	-0.000449403	0.000613309	0.000290985	-6.23E-05	-0.000520783	-0.000214086	0.000190822	1.65E-05	-0.000600514	1.50E-06	-0.000348142	-0.000472078	0.00037855	-0.000462766	-0.000419348	-2.54E-05	-0.000765958	0.000530728	0.000448591	-0.000259373	-0.000657371	0.000384912	0.000166252	0.000151323	-8.28E-05	-0.000239081	-0.000199837	-0.000746896	0.000670958	-0.000340078	-0.00020185	0.000538072	7.42E-05	-0.000182847	-0.000362419	-4.63E-05	0.000313204	-0.000297246	1.00E-04	0.000377149	-0.001216937	-0.000269313	-0.001411768
Nkx2-3	-0.000214849	-0.000236806	-0.000727288	-0.000175349	0.000532537	-0.000608534	0.00689291	-0.002341892	-0.00188061	-0.000497597	-5.98E-05	-0.000163519	-0.000601667	0.000218794	-0.000460689	-0.00072956	-0.000225404	0.000119254	-0.000779421	0.00036786	-0.000495521	0.000212825	0.00044333	-0.000462471	-0.000155906	-0.001337596	-0.000369232	0.000321456	-0.000784427	0.005983101	-0.002194203	-7.91E-05	-0.000166468	-0.000129861	0.000570524	-0.000169723	-0.000503861	-2.16E-05	-0.000296175	0.000200178	-6.52E-05	0.000389149	0.000258597	-0.00030242	-4.23E-05	-0.00109583	1.01E-05	-0.000934499	0.000264785
Nkx2-4	0.000269813	0.000127712	0.000173431	-1.10E-05	0.000922645	0.000270673	0.000115522	0.000572136	-0.000145848	0.000200407	-0.000285529	0.000187826	-0.000259729	-6.32E-05	-0.000107854	1.14E-05	-0.000280613	0.000465635	-0.000711306	-0.000550543	8.56E-05	-0.000364591	-0.000132406	0.000595948	-0.000205505	0.000599957	0.000319398	0.000329285	0.000150489	-0.00029888	-0.000347645	0.00090854	-0.00034966	0.00197508	0.000753705	-1.72E-05	0.000707061	-0.000209409	-0.003219831	0.000216222	0.000450673	-0.004710932	0.001188519	0.001134212	-0.0034594	-0.000423365	-1.26E-06	0.000489967	0.001790368
Nkx2-5	0.000129689	0.000296689	4.56E-06	0.000156412	0.001284637	0.000193904	0.000676124	0.000144122	-0.000670385	0.000150996	-1.94E-05	0.000892865	-0.000768522	-0.000285695	0.000203948	0.00017394	-0.000426408	0.000231766	-0.000658138	-0.000375088	-0.000170165	-2.11E-05	-0.000347134	0.001036335	-9.42E-05	-0.000268038	0.000574105	0.000113012	-9.09E-05	6.36E-05	0.000354248	0.000969176	-0.000593812	-0.001913044	0.00181084	-8.63E-05	0.000486981	0.000235455	-0.002842501	0.00073198	-0.000454748	-0.00177244	0.000791495	0.001619462	-0.001980854	0.000754284	-0.000293249	0.001523828	0.002803029
Nkx2-6	1.77E-05	0.000501396	-0.000639228	-0.000324214	-0.00089074	0.000166169	-0.001504752	-0.001635667	0.005587886	4.64E-05	-0.002938023	0.000401255	0.000393716	0.001801207	-0.000970281	-0.000328071	-0.001002874	0.00288139	-0.000569464	-0.003419726	-0.000103652	0.001895863	0.002163902	0.00017758	-0.002867439	-0.002599258	0.001367128	-0.00040503	-0.000850219	7.81E-05	-0.00011816	-0.000295472	0.003230527	0.000550874	-0.001221037	0.002638935	-0.000703197	0.000518011	4.96E-05	-0.000680486	-0.000399713	5.28E-05	-0.000759187	-0.001244813	0.000718457	-0.000889001	0.002472339	0.000557272	0.000424931
Nkx2-9	-0.000339496	-0.001168828	-0.000867165	-0.0004094	-0.000153664	8.06E-05	5.30E-05	-0.000371329	-0.000449921	0.002114635	-0.000677417	-9.72E-05	0.000190911	0.001515565	0.000107119	-0.001422061	-9.70E-06	-0.000931175	0.000385085	-0.000630972	0.00160012	-0.001076826	-0.000573482	-0.000519794	0.003489937	-0.000687105	-0.001089972	0.000209453	3.83E-05	-0.000280671	0.000217163	-0.000408845	-0.000290334	-0.000585443	0.000980667	-0.000574466	-0.000970596	0.000571964	0.00013186	-2.48E-05	0.000642217	0.000154511	0.000316294	1.41E-05	-0.000173123	0.000654647	-0.000582471	-0.000326014	-0.000278332
Nkx3-1	-0.000553469	-0.00042629	-8.48E-05	-0.000177935	0.000199656	-6.02E-05	0.000168005	-0.000238015	0.000110537	-0.000165328	-0.000305572	0.000122486	-0.00026095	-0.000166646	0.000165433	0.000662142	0.00012282	0.000264669	-0.000208029	-0.000166179	-0.000473436	1.58E-05	0.000678162	2.07E-05	-0.00019251	9.78E-05	0.000124143	0.000171364	7.83E-05	-8.53E-05	0.000322759	-9.10E-05	-7.98E-05	-0.000422599	0.000227363	-0.000407222	-0.000480731	-0.000156917	-7.71E-06	0.000170132	0.000229265	-0.000586771	0.000187642	0.00039949	-0.001254125	-0.000454309	-7.06E-05	-0.00029515	0.004938994
Nkx6-1	-9.99E-05	-0.001133597	-0.001466738	0.000137659	-0.000139815	0.000487112	-0.000338285	0.000260214	-0.000199318	-0.00306207	0.000237958	0.00021423	-0.000746703	0.003861178	-8.75E-05	-0.00146824	-0.000812709	0.002437428	-0.002417709	0.003194759	0.001164304	-0.00218433	-0.001014555	-0.000405241	-0.00058954	-0.001833169	-0.001710013	-0.000622409	-0.00090086	-0.001958568	0.005699212	-0.001162836	0.004685535	-0.000393147	-0.001044653	0.002573358	-0.000907345	-0.000291075	0.000268738	7.62E-05	-0.00036035	0.00044717	-0.001351593	3.64E-05	0.000427376	0.000616024	-0.001459577	-0.000726909	-0.000307526
Nkx6-2	0.001084033	0.000345151	-0.00044411	-0.000486442	-0.001700638	0.000958543	-0.00259347	-0.000164177	0.004917678	0.000658358	-0.002710643	0.000190671	-0.003653449	0.000338267	0.003252023	0.00380823	-0.003168975	0.001495564	0.002889971	-0.000432478	-0.000614187	-0.000586541	-0.002609689	-0.001718033	0.000901386	0.003692583	0.000421293	0.000176492	0.00161805	-0.002056931	-0.001135725	-0.000761121	0.00266904	-0.000663689	-0.000378057	0.000495066	-0.002861246	-0.00165099	0.000658946	-0.001380575	7.32E-05	0.000156866	-0.002078699	-0.000301441	-1.40E-05	-0.000111918	0.001602323	4.78E-05	-0.000265505
Nkx6-3	-8.79E-05	0.001982235	0.00010743	-0.000104318	-0.000166017	0.000163291	0.00026217	-7.57E-05	-0.000222043	-0.00063777	0.000602968	-0.00019566	-0.00079569	-0.001694182	-0.00066983	-0.000124616	-6.86E-05	0.002071772	-0.00295141	0.003512794	0.000985723	0.00271589	-0.000615841	8.82E-05	-0.000831912	-0.000655809	-0.001684956	-4.78E-05	-0.000269776	-0.000332084	0.000297008	-0.000119138	-4.66E-05	-7.37E-05	0.000622483	-0.000404744	-0.000187953	0.000425579	-2.66E-05	-0.000122056	0.000240664	0.000529537	0.000578833	-0.000601514	0.000157658	-0.00048947	-7.07E-05	-3.45E-06	-3.63E-05
Nmi	-0.001175985	0.000679911	0.000596042	0.002375742	-0.001073182	-0.001649569	-0.000154942	0.000604058	-0.000277745	0.00046009	0.001528056	0.000299804	-0.000743305	-0.000145645	-0.000289838	-0.000717731	0.000301523	0.000939745	-0.000163272	-0.000998579	5.86E-05	0.000473627	-0.002866976	0.000839667	-0.000104843	0.001205026	0.000417373	-0.000524673	0.001522244	0.000163498	-0.000233881	0.003052091	0.000938091	-0.001210575	-0.004155161	-0.000134609	0.002049155	0.000269836	-0.001162839	-0.0036247	0.002372227	-0.0030607	0.004066311	-0.004272963	-0.002444216	-5.49E-05	0.001521682	0.000642548	0.001069627
Nobox	0.001619504	-0.000172217	-4.62E-05	-0.000144084	-0.000143483	-0.000357701	0.000101751	-6.00E-05	0.000219194	-0.000229352	-0.000158388	-0.000228947	-0.000237687	-1.17E-05	-9.64E-06	9.52E-05	-6.51E-05	6.08E-05	0.000143508	1.77E-05	-0.000355673	0.00015525	6.38E-05	-6.92E-05	8.06E-05	-0.000163174	-0.000220923	-0.000223449	-0.000102874	0.000130545	4.50E-05	9.73E-05	4.23E-05	-0.000110328	0.000158575	-0.000157118	4.84E-05	4.33E-05	-4.23E-05	-0.000149842	3.12E-05	4.77E-05	0.000141202	8.54E-05	-0.000165683	-5.02E-05	-2.50E-05	8.95E-05	-1.05E-05
Noto	0.001619504	-0.000172217	-4.62E-05	-0.000144084	-0.000143483	-0.000357701	0.000101751	-6.00E-05	0.000219194	-0.000229352	-0.000158388	-0.000228947	-0.000237687	-1.17E-05	-9.64E-06	9.52E-05	-6.51E-05	6.08E-05	0.000143508	1.77E-05	-0.000355673	0.00015525	6.38E-05	-6.92E-05	8.06E-05	-0.000163174	-0.000220923	-0.000223449	-0.000102874	0.000130545	4.50E-05	9.73E-05	4.23E-05	-0.000110328	0.000158575	-0.000157118	4.84E-05	4.33E-05	-4.23E-05	-0.000149842	3.12E-05	4.77E-05	0.000141202	8.54E-05	-0.000165683	-5.02E-05	-2.50E-05	8.95E-05	-1.05E-05
Npas1	-0.000362366	-0.00043498	-0.00017257	3.00E-05	-3.61E-05	-6.20E-05	-0.000104413	0.000119981	9.42E-05	-0.000142324	2.75E-05	-3.92E-05	-9.50E-05	-0.000767069	-0.000121155	0.000131007	0.000455856	-0.000519071	-2.12E-05	-0.000175034	0.002581446	-0.000679524	-5.27E-05	-0.000225296	-0.000255279	-5.33E-05	-0.000350268	2.49E-05	-2.54E-05	8.71E-05	0.000192122	5.79E-05	4.28E-05	-6.24E-06	0.000192917	-0.000499353	2.52E-05	-8.22E-06	4.37E-05	-1.64E-05	-3.32E-05	0.000108242	5.90E-05	-9.17E-05	-5.74E-05	0.000155694	7.93E-05	-9.08E-05	6.28E-05
Npas2	-7.42E-05	-0.000602532	-0.000963792	0.000640255	-0.000278186	-0.000343786	-0.000350542	0.000654822	0.000384618	0.000391755	0.000512202	-0.000383517	0.000545575	-0.000514504	-0.00064689	2.54E-05	-0.000111724	0.000133873	-0.000280012	-0.000604072	-8.70E-05	0.000297638	0.000262825	-0.001181165	-0.001553381	0.003314396	0.001938555	-0.001864765	0.00146499	-0.001879719	-0.001221569	-7.25E-05	-0.000423147	-0.002157073	-0.001583534	-0.000440928	0.002415878	0.002170127	-0.000712029	-0.001358643	-0.001104377	0.001306268	-0.002261294	-0.001323435	0.001789757	-0.002015312	-0.000854627	0.003651428	0.001389927
Npas3	-0.000674859	-0.000106022	0.000155493	2.35E-05	-0.000143105	-0.000129007	-0.000108471	9.17E-05	-0.000100607	4.67E-05	-0.000571178	-2.69E-05	-0.000111254	0.000149997	0.000125418	0.000272681	-5.29E-05	-0.000141031	0.000176392	-2.59E-05	-0.000126886	3.34E-05	0.000246491	-0.000165087	-5.07E-05	-0.000177958	-2.82E-05	-9.30E-05	-0.000528802	0.000370147	4.78E-05	-0.000196178	6.66E-05	5.61E-05	0.000384147	-0.000748787	-0.000196958	0.000219477	-0.000413897	7.21E-05	5.35E-05	-8.81E-05	0.00037757	3.85E-05	5.23E-05	-1.98E-05	0.000179619	0.000144994	0.000144528
Npat	0.000302136	-0.001092321	0.001210693	0.000223831	-0.000488048	-0.000252669	-0.00021054	-0.000630922	0.000817769	-0.000981723	0.0001619	-0.000610807	-0.001193115	-0.001055028	0.000412436	-0.000402714	-0.001117005	0.00133237	0.000852183	0.002021787	-0.001213892	0.002127999	0.002418695	0.000422644	-0.00177339	-0.002763523	-0.001438604	0.000818178	-0.000915674	0.002881314	0.000835165	0.000453282	0.001703181	-0.000782466	-0.000446569	0.000690827	-0.003234619	0.003211864	0.000182566	-0.001721617	-0.004028939	0.000522425	0.00177526	0.00226231	0.000970275	0.001820844	-0.002802247	-0.004108938	0.000500671
Npm1	0.000362366	0.00043498	0.00017257	-3.00E-05	3.61E-05	6.20E-05	0.000104413	-0.000119981	-9.42E-05	0.000142324	-2.75E-05	3.92E-05	9.50E-05	0.000767069	0.000121155	-0.000131007	-0.000455856	0.000519071	2.12E-05	0.000175034	-0.002581446	0.000679524	5.27E-05	0.000225296	0.000255279	5.33E-05	0.000350268	-2.49E-05	2.54E-05	-8.71E-05	-0.000192122	-5.79E-05	-4.28E-05	6.24E-06	-0.000192917	0.000499353	-2.52E-05	8.22E-06	-4.37E-05	1.64E-05	3.32E-05	-0.000108242	-5.90E-05	9.17E-05	5.74E-05	-0.000155694	-7.93E-05	9.08E-05	-6.28E-05
Npm2	0.001619504	-0.000172217	-4.62E-05	-0.000144084	-0.000143483	-0.000357701	0.000101751	-6.00E-05	0.000219194	-0.000229352	-0.000158388	-0.000228947	-0.000237687	-1.17E-05	-9.64E-06	9.52E-05	-6.51E-05	6.08E-05	0.000143508	1.77E-05	-0.000355673	0.00015525	6.38E-05	-6.92E-05	8.06E-05	-0.000163174	-0.000220923	-0.000223449	-0.000102874	0.000130545	4.50E-05	9.73E-05	4.23E-05	-0.000110328	0.000158575	-0.000157118	4.84E-05	4.33E-05	-4.23E-05	-0.000149842	3.12E-05	4.77E-05	0.000141202	8.54E-05	-0.000165683	-5.02E-05	-2.50E-05	8.95E-05	-1.05E-05
Nr0b1	-0.000651165	-0.000442876	-0.001052154	0.00276087	-0.001888941	0.002586098	-0.000332043	-0.000123247	0.00047462	-0.000166625	-0.000266838	-0.000152738	-0.000303741	0.000339232	0.000299945	0.000611559	-0.000427805	1.18E-05	0.000144928	-7.91E-05	-0.000348665	0.000145926	-0.000398043	-0.000182439	-0.000482317	6.94E-05	-0.000346546	-0.000241534	1.03E-05	-0.000255268	0.00010885	-0.00037566	-0.00010378	0.000237177	-0.000470253	7.83E-05	0.000351346	-0.000623869	-0.000605555	-0.000440794	-0.000652399	4.73E-05	0.000379856	0.00073272	0.00014474	-0.00016932	0.000231554	0.000248177	-0.00038645
Nr0b2	-0.000505619	-0.000581643	-5.74E-05	1.24E-05	0.000202745	0.00018063	0.000233983	0.000138804	-0.000182607	-0.000679591	-0.000222991	0.000353267	7.52E-05	9.38E-06	-0.000383525	0.000684831	0.000942268	3.69E-05	-0.000558878	-0.000425076	-0.000505818	-0.000347526	-0.001232552	0.000222546	-0.000151797	-0.000710037	-0.000256716	-5.64E-05	0.000282061	0.000159235	-0.000393571	-0.000237575	-0.000230036	0.00026367	0.000696325	-0.00020164	5.48E-05	0.00026006	-0.000250451	-0.000507825	-0.000192034	0.000185662	3.73E-05	-0.000729331	-1.68E-05	-0.000630325	0.004190457	-0.000421734	-0.000178664
Nr1d1	0.000521559	0.000146954	0.000919997	-3.55E-05	0.001187847	0.000694008	0.002685003	-0.005704257	0.00218428	0.002281026	0.00092364	0.006446145	-0.004849736	-0.003332801	-0.004970548	0.003558346	0.001565156	0.002171447	0.002856883	-0.003152738	-0.001677534	0.001947969	-0.003087789	-0.002868759	0.001181115	2.14E-05	0.000510046	0.001122621	-0.003676654	0.000801923	-0.00023518	-0.000495365	0.000429442	-0.000425458	0.000432728	0.000540402	-0.000505313	0.000244876	0.000190055	0.000289574	0.000782741	3.88E-05	0.000590562	-0.000849387	-7.72E-05	-0.000159406	0.000839328	0.000438473	-0.000336291
Nr1d2	0.000456318	0.000583558	0.00163746	-0.003575382	0.001374622	0.00152918	-0.000219426	0.000616974	-0.000178406	0.000970223	0.00066733	-0.000183453	-0.000191122	0.000344504	-0.000324376	4.42E-05	-0.000521984	0.00106581	-0.000381675	0.00032185	-0.00246769	0.000566124	-0.004151321	0.000382075	0.000577039	9.32E-05	0.000583669	-0.000118169	0.000837259	6.06E-05	-0.000515371	-0.000483668	0.000296271	0.000349461	0.000987739	-4.65E-05	8.34E-05	1.21E-05	4.37E-05	-8.77E-05	0.000440357	-0.000160771	3.34E-05	1.36E-05	8.08E-05	-0.000104262	0.001189424	-8.33E-05	-0.000174288
Nr1h3	-0.000593128	-0.0003464	-0.002135516	-3.24E-05	-7.77E-06	-0.000343866	-0.000240264	-0.000277246	-0.000246676	0.000151549	-0.000869769	-0.001175787	-0.000771455	-0.000860137	-0.001941061	0.005552255	0.000167383	0.000809338	-0.00088839	-0.000510466	-0.000744659	-0.000943175	0.002549352	0.002499298	-0.000374065	0.002878668	-0.000955894	-0.002165895	-0.000488443	-0.00503156	0.003389786	-1.09E-05	-0.001346114	-0.001407492	-0.001256309	-0.000913541	-0.003088027	0.002692779	-0.000132615	0.000324007	0.000307229	0.00040441	0.000195021	0.001435365	0.00112272	0.001119299	0.000154605	0.001570172	-0.002290643
Nr1h4	-0.000707414	-0.000672398	-0.000302987	-0.000460416	0.000136328	-2.02E-05	-0.000469302	0.000136121	-0.000313486	5.48E-07	-0.000409503	0.00024013	-0.000529557	-0.000287576	4.64E-05	-0.00026838	0.000555722	0.000407411	-0.000810058	7.74E-05	-0.000416589	-0.000271733	-0.001403011	0.000275085	0.000532704	-4.68E-06	-0.000578095	-0.000605648	0.00051975	5.14E-05	-0.000870756	-0.000605991	0.000173943	0.000270335	0.000838433	-0.000265266	0.00060429	-0.000177366	-3.11E-05	-0.000808182	-0.000462229	0.000431806	-8.70E-05	-0.000250812	-0.000556219	0.002924993	0.003440696	-0.00121304	-0.001057701
Nr1i2	-0.000433937	-8.02E-05	-0.000737709	-0.000526168	-0.000292419	-0.00049577	0.000725952	-0.000330561	-0.00038175	-0.0002902	-0.000837705	-0.000598619	0.000218648	-0.000458928	6.94E-05	-0.000321153	0.000302909	-6.67E-05	-0.000663698	0.000119603	-0.000580517	0.000221773	0.003358593	-0.000279532	-0.000101437	-4.01E-05	-0.000696438	-0.000450205	-0.000227078	0.00031268	-0.000177528	0.000681337	-0.000375294	-0.000316044	-0.000129377	0.000291017	0.000244192	-1.22E-05	-0.000309628	-0.000643557	-0.000253098	-0.00051504	0.000550354	-0.00042318	0.000115105	-0.001873975	0.003036413	-7.54E-05	-0.000575963
Nr1i3	-0.000536935	-0.00015507	-0.000529381	-0.000175425	0.000313249	-0.000308055	0.000570958	-0.000187881	-0.000160206	-0.000266136	-0.000176809	0.000222412	-0.00046209	-0.00036706	-4.31E-05	0.00010335	0.000581022	0.000232403	-0.000898283	0.000169962	-0.000463777	0.000118513	-0.000936573	-0.000170624	-0.000252854	-0.000271341	-0.000305252	-0.000493281	0.00034148	0.000356847	-0.00021166	-6.69E-05	-0.000220593	0.00057507	0.000586231	-0.000196213	0.000351305	-0.000227775	-0.000521557	-0.000288859	-0.000219854	0.000275638	0.000301689	-0.000600258	0.000114514	-0.001183315	0.004308468	-0.000262592	4.66E-05
Nr2c1	-0.001230091	-0.00189271	0.000616403	-0.004167732	0.001324471	0.001630855	-0.000276427	0.000575999	0.000565592	0.00020283	7.07E-05	0.001768635	0.001824096	0.001337161	-0.000355914	0.000305905	-1.91E-05	-0.003117374	0.002903435	-0.003143274	-0.001133714	0.001338844	0.001476466	-0.005190061	0.001634592	0.001073669	0.000805842	-0.001772482	-0.001964327	0.000185242	6.75E-05	0.000284156	0.000163411	-0.000144128	0.000349061	-0.001531043	-0.001404864	-0.000152479	4.64E-05	0.000348274	0.000857956	-0.000537507	0.000800392	-1.95E-05	0.000425535	0.000705324	-0.000243082	0.000636889	0.00036305
Nr2e1	0.001233595	-0.000287567	-0.000148625	0.000355474	-0.000609816	-0.000655228	-4.96E-06	0.000231477	0.000471035	-1.70E-05	-0.00108934	-0.000133977	-0.00032283	0.00025215	-0.000392116	0.00028166	9.99E-05	-0.000384355	0.000472523	0.000150745	-0.000193068	3.12E-05	0.000309959	-0.000462822	0.000164886	-7.78E-05	-0.000176197	-0.001711001	-0.000733916	0.001033365	-0.00019535	-0.000111769	8.64E-05	-0.000120459	-9.49E-05	-0.000637026	-9.81E-05	-2.08E-05	-0.000302272	-0.000561553	-0.000378402	2.88E-05	0.000538882	-1.53E-05	8.79E-05	-0.000402679	-0.000185682	0.000456679	3.00E-05
Nr2f1	-0.000507322	-0.000337257	-0.000483798	-0.000970202	-0.000862428	-0.000491566	-7.33E-05	-0.000677796	-0.000227798	-0.000457172	0.000195739	-0.000441212	-0.000220516	0.000131665	0.000472024	-0.000279112	0.00043456	-8.48E-05	-0.000118036	0.00047709	0.000204461	-0.000458287	-0.000654134	0.000329669	0.000576028	0.004005006	-0.000610883	-0.000336794	-0.001474354	-0.001020595	-0.002080385	0.001957507	0.00247467	-0.001157272	0.003320143	-0.001094411	-0.004845512	0.004684065	-0.002735207	0.000225962	-0.000588901	-0.000348041	-2.44E-05	-0.001180275	4.30E-05	-0.000141083	0.000178899	-0.000968685	-0.000331669
Nr2f2	-0.0008333	0.00116242	0.001167772	-0.001573029	-0.001139206	-0.001594966	-0.000798558	-0.001345764	-0.000442877	-0.000503637	-0.00108693	-0.001774144	0.000184066	2.16E-05	0.000393162	-0.001701653	0.001006165	4.19E-05	-0.00034935	-0.000604684	-0.000234257	-0.00051124	0.002341974	0.003234026	-0.001411304	-0.000704385	-0.001153118	0.000150776	0.001122314	0.000767348	0.000990473	0.000810595	0.001071658	-0.002426538	0.000283758	-0.00256193	0.000298927	0.000582832	0.000971102	0.000251321	-0.000998306	0.000647204	0.000641814	-1.63E-05	-0.000661421	-0.000577686	0.000519984	-0.000169259	0.001745702
Nr2f6	-0.000484176	0.000165477	-0.000719217	0.000584012	0.000843691	0.000578774	-0.001291642	-0.002419971	-0.001583185	0.002140726	-0.001432065	-0.001475294	-0.002549214	-0.000223849	0.004490153	0.001370313	0.000307548	-0.0022604	-0.003450497	0.003687393	0.000190139	0.000241962	0.000723955	0.003109231	8.32E-05	-0.000685917	-0.000364651	-0.002404093	-0.002309681	-0.000102016	0.000293835	0.000501906	-0.000173174	-0.003809432	0.001261058	0.002287135	-0.000758148	-0.000248533	0.000996245	-8.96E-05	0.000379207	0.000807905	-5.45E-05	8.23E-05	0.00050425	0.000408942	-0.000331885	-0.000506982	0.000560722
Nr3c1	0.000602361	0.000437644	-4.55E-05	0.000640162	-0.003128184	0.00170872	9.56E-05	0.00081164	0.000105192	0.000475841	-0.000341314	0.000261326	0.000179709	0.000133228	0.000206275	-0.000610237	-0.000381309	-3.89E-07	-3.46E-05	-0.000158676	0.000378259	0.000222228	0.000701271	-0.000491702	-0.000478461	-7.69E-06	0.000123362	-6.66E-05	0.000785061	0.000187116	0.000132343	4.64E-05	6.38E-05	0.000389503	0.000124726	-0.000158347	0.000402603	-2.78E-05	0.001021094	-0.000384264	-2.84E-05	0.00024459	-0.000715244	0.000256092	0.000142974	-8.88E-05	-8.38E-05	0.000428205	0.000179088
Nr3c2	-0.000204359	-0.00042309	-0.002090756	-0.000393406	0.001019968	-0.000829435	-0.000595659	0.000250713	3.04E-05	6.83E-05	-0.000647877	-0.00057726	-0.000572952	0.000841989	0.000178302	-0.000949555	-0.000172668	0.000771309	0.000396603	-0.000672909	9.22E-06	0.000299033	-9.57E-05	-0.00133539	0.000551879	-0.002210116	-0.001192024	-0.001707149	0.000532653	-0.003060857	0.004151826	-0.000642649	0.000323074	-0.000380785	-0.00054283	-0.000228683	-0.00177683	0.005121779	-0.000579893	0.002664352	0.002344814	-0.002309429	-0.001210035	-0.002647608	-0.002430081	0.000506561	0.001693847	0.001904866	0.002710027
Nr4a1	-0.001083411	0.000354957	-8.04E-06	0.001972361	0.001628146	0.000366676	-0.003462234	-0.002614017	-0.000618863	-0.002445848	-0.001353842	0.003007799	0.000130737	0.002574209	0.00092973	0.000159717	0.003126049	0.000196883	0.000639969	-0.000547597	-0.000233831	-2.68E-06	-0.002673591	0.001343437	-0.000362282	-0.00076968	0.00065539	-0.003472185	0.002531963	0.000159967	0.000386023	0.000870983	0.000402908	0.000155548	0.00170168	0.000748909	2.39E-05	-0.000377515	-0.003134493	0.000661439	0.000353221	0.001035909	-0.001723978	0.000428913	0.000704506	0.002504292	-0.002232566	0.000978462	0.000211651
Nr4a2	0.001178475	-0.001054484	-0.002435919	-0.000858545	-0.001063066	-0.000688672	-0.000686116	-0.001509552	0.000414804	-0.00048698	-0.000581044	-0.000307087	-0.00037763	-0.000931579	-0.001887133	0.004586187	0.005302893	-0.000732368	-0.002300398	-0.000116119	-0.000336399	-0.001370789	0.000882826	-0.001109867	0.002355501	0.002262768	-0.001467702	0.002431091	0.000891927	3.52E-05	0.001942372	0.002019043	-0.003820932	3.58E-05	0.00181399	0.000546058	-4.04E-05	-0.000252762	0.00187462	-0.002249041	-0.001763976	-0.006334407	0.002364812	0.002005784	0.001202098	-0.001087903	-0.001093732	-0.002622496	0.000993875
Nr4a3	-0.000188285	-0.0007826	-0.00151739	-2.31E-05	0.00080375	-0.000437682	-0.000227587	0.000900297	0.000814156	-2.08E-05	-0.000226942	0.000725675	-0.00177808	-0.000960385	-0.001832597	0.005658612	-0.003087983	0.000483113	0.006268235	-0.002855804	-0.000883821	-0.001541535	0.001009512	-0.001457037	0.001546301	0.002280059	-0.001095241	-0.001336527	-0.000588694	0.003063113	-0.002791445	-0.000630125	-0.001279182	-0.001583892	-0.000245919	0.002595894	0.000882014	0.001474786	7.68E-05	-0.001328525	-0.000675136	-0.001903888	-0.001792277	-0.000458689	0.003545725	-8.58E-05	0.000308356	-0.000636346	0.002742305
Nr5a1	-5.99E-05	0.001971821	-0.000612494	0.000146106	-0.000859456	-0.000362161	-0.000196906	-0.001752555	-0.001597365	0.002768933	3.47E-05	-0.001403974	-0.001143929	0.001490237	-0.000172434	-0.002283845	0.001144321	-0.003222206	-0.001412816	0.003932647	0.000330481	0.003508369	-0.001059793	0.005115484	-0.002606771	-0.00166469	-0.001451484	-0.002048822	0.003303234	-0.001087331	0.000233236	-4.23E-05	-0.000820933	0.000572915	0.000213344	0.002591438	0.000341031	0.000248997	-0.000623355	-0.000121943	-0.000868344	0.000731568	-0.000184232	-0.000342637	0.000513682	-0.000752067	9.24E-05	0.000325567	-0.000823932
Nr5a2	0.001292461	-0.000697563	-0.001569752	-0.002124675	0.002070238	0.00175497	0.000446134	3.32E-05	-0.000619137	-0.000738917	-0.001032824	-0.000605971	0.000844662	2.61E-05	-0.0001592	-0.001124993	-0.000570327	-3.11E-05	-0.00055152	-0.000212562	-0.000362885	-7.68E-06	0.002195846	-0.000994434	-0.000345794	-0.002342004	-0.000915769	-0.001208777	0.002739627	0.003583788	0.003459357	0.000480168	-0.000362669	-0.000677865	-0.00078763	-0.000392195	0.00048635	-0.000499714	-0.000748973	-0.000666648	-0.000431331	0.000357074	-0.000682767	-0.000587708	0.000278665	-0.002136792	0.002703084	-0.000572901	-0.000309192
Nr6a1	0.000547524	0.000551192	0.001606688	0.000205744	0.000728849	0.001096065	0.001018172	0.000752648	-0.000394413	-0.000789738	-0.001366119	0.000268846	0.000411642	-0.001073278	0.000108595	-0.000951716	-0.000416788	-0.000603034	-0.000723265	-0.001156328	0.001547733	-0.001403741	0.002350209	-0.000947477	0.001589496	0.000531188	0.000939917	0.000712199	0.001870224	-0.001559219	-0.000359763	0.000310826	-0.000607103	0.001558589	-0.002216022	0.001782602	-0.000998081	-0.002124675	-0.001321302	0.003070808	-0.00299029	-0.004778865	-0.004040185	0.0047762	0.001787933	-0.003640851	0.001684481	-0.001455382	0.001360129
Nrf1	0.000288838	-0.00225131	0.000331256	-2.82E-05	7.85E-05	0.000302316	0.000266743	-0.000427614	-0.000451523	0.001131144	0.000192355	-0.000452379	-5.19E-05	-0.000540217	0.000129262	-0.000985957	-0.000153412	0.000840813	-0.000200862	0.000377177	0.000829997	2.59E-05	9.54E-05	0.000147492	0.000132758	0.000631722	0.000786745	3.44E-05	-2.67E-05	0.000632063	-0.000355375	0.000133389	0.000317991	-0.000287108	-0.000310821	-0.000137718	0.000414621	0.00011243	6.31E-05	0.000165974	0.000286036	7.13E-06	-0.000127459	0.00019155	0.000128445	0.000427515	0.000864529	-0.000255531	0.000712177
Nrg1	-0.00079808	-0.000558861	-0.000691887	-0.000459917	6.66E-05	-0.000568444	-0.00042655	0.000284664	0.000208235	-0.002338572	0.000102552	0.000169107	-0.000515473	0.0050942	0.000156179	-0.000616032	2.43E-05	-0.000813361	3.87E-06	-0.0004484	-0.001327025	-0.000181838	-0.000546615	-1.74E-05	-0.001329012	-0.000540102	0.002884634	-0.000122576	-0.000348848	0.000745542	-0.000206691	-0.001389252	-0.001647455	0.002811673	0.006419479	-0.000756958	-0.001091124	-0.00062052	-0.001524839	0.000444409	0.000488078	-0.000833122	0.000186076	-0.000302939	-0.000797529	0.000255392	0.000343164	-0.000118326	-0.00027121
Nrip1	0.000362366	0.00043498	0.00017257	-3.00E-05	3.61E-05	6.20E-05	0.000104413	-0.000119981	-9.42E-05	0.000142324	-2.75E-05	3.92E-05	9.50E-05	0.000767069	0.000121155	-0.000131007	-0.000455856	0.000519071	2.12E-05	0.000175034	-0.002581446	0.000679524	5.27E-05	0.000225296	0.000255279	5.33E-05	0.000350268	-2.49E-05	2.54E-05	-8.71E-05	-0.000192122	-5.79E-05	-4.28E-05	6.24E-06	-0.000192917	0.000499353	-2.52E-05	8.22E-06	-4.37E-05	1.64E-05	3.32E-05	-0.000108242	-5.90E-05	9.17E-05	5.74E-05	-0.000155694	-7.93E-05	9.08E-05	-6.28E-05
Nufip1	0.000246189	-0.00070261	0.001393963	-0.000153949	-0.000327578	-1.15E-05	0.001422883	-0.000545415	-0.000634983	0.000922813	-0.001055787	-0.000930417	0.000672193	0.001183202	0.001392803	0.000469629	6.35E-05	-0.001816516	0.002824761	-0.002032938	-0.000915535	-0.001762033	0.000969867	-0.000281427	0.001552628	3.30E-05	-0.000979682	-0.004069338	0.001000072	-0.001122091	-0.002216873	0.001088086	0.00118071	-0.000971429	0.000303127	0.001862514	-0.002184004	-0.001738652	-0.00083809	0.003139639	-0.003814242	-0.000329675	0.002457836	0.001512869	0.001058133	-0.003025253	0.002587942	-0.002008523	0.001396876
Obox1	0.001619504	-0.000172217	-4.62E-05	-0.000144084	-0.000143483	-0.000357701	0.000101751	-6.00E-05	0.000219194	-0.000229352	-0.000158388	-0.000228947	-0.000237687	-1.17E-05	-9.64E-06	9.52E-05	-6.51E-05	6.08E-05	0.000143508	1.77E-05	-0.000355673	0.00015525	6.38E-05	-6.92E-05	8.06E-05	-0.000163174	-0.000220923	-0.000223449	-0.000102874	0.000130545	4.50E-05	9.73E-05	4.23E-05	-0.000110328	0.000158575	-0.000157118	4.84E-05	4.33E-05	-4.23E-05	-0.000149842	3.12E-05	4.77E-05	0.000141202	8.54E-05	-0.000165683	-5.02E-05	-2.50E-05	8.95E-05	-1.05E-05
Obox2	0.001619504	-0.000172217	-4.62E-05	-0.000144084	-0.000143483	-0.000357701	0.000101751	-6.00E-05	0.000219194	-0.000229352	-0.000158388	-0.000228947	-0.000237687	-1.17E-05	-9.64E-06	9.52E-05	-6.51E-05	6.08E-05	0.000143508	1.77E-05	-0.000355673	0.00015525	6.38E-05	-6.92E-05	8.06E-05	-0.000163174	-0.000220923	-0.000223449	-0.000102874	0.000130545	4.50E-05	9.73E-05	4.23E-05	-0.000110328	0.000158575	-0.000157118	4.84E-05	4.33E-05	-4.23E-05	-0.000149842	3.12E-05	4.77E-05	0.000141202	8.54E-05	-0.000165683	-5.02E-05	-2.50E-05	8.95E-05	-1.05E-05
Obox3	0.001619504	-0.000172217	-4.62E-05	-0.000144084	-0.000143483	-0.000357701	0.000101751	-6.00E-05	0.000219194	-0.000229352	-0.000158388	-0.000228947	-0.000237687	-1.17E-05	-9.64E-06	9.52E-05	-6.51E-05	6.08E-05	0.000143508	1.77E-05	-0.000355673	0.00015525	6.38E-05	-6.92E-05	8.06E-05	-0.000163174	-0.000220923	-0.000223449	-0.000102874	0.000130545	4.50E-05	9.73E-05	4.23E-05	-0.000110328	0.000158575	-0.000157118	4.84E-05	4.33E-05	-4.23E-05	-0.000149842	3.12E-05	4.77E-05	0.000141202	8.54E-05	-0.000165683	-5.02E-05	-2.50E-05	8.95E-05	-1.05E-05
Obox5	0.001619504	-0.000172217	-4.62E-05	-0.000144084	-0.000143483	-0.000357701	0.000101751	-6.00E-05	0.000219194	-0.000229352	-0.000158388	-0.000228947	-0.000237687	-1.17E-05	-9.64E-06	9.52E-05	-6.51E-05	6.08E-05	0.000143508	1.77E-05	-0.000355673	0.00015525	6.38E-05	-6.92E-05	8.06E-05	-0.000163174	-0.000220923	-0.000223449	-0.000102874	0.000130545	4.50E-05	9.73E-05	4.23E-05	-0.000110328	0.000158575	-0.000157118	4.84E-05	4.33E-05	-4.23E-05	-0.000149842	3.12E-05	4.77E-05	0.000141202	8.54E-05	-0.000165683	-5.02E-05	-2.50E-05	8.95E-05	-1.05E-05
Oip5	-0.000819782	-0.000916118	-0.000802898	0.000974456	0.000992457	0.001142768	-0.001731096	-0.002678594	0.004391189	0.002748313	0.001205759	-0.000613064	-9.44E-05	-0.002752283	-0.000502368	0.000963997	-0.001322489	-0.000621393	0.000295209	0.000783355	-0.000157886	-0.000544371	0.003810103	-0.000668792	-0.000485246	-5.47E-06	0.00040176	4.94E-05	-0.000989629	-7.48E-05	0.000179864	0.004231172	-0.001398196	-2.20E-05	-0.004056006	-0.000114594	0.000161574	0.000118871	0.003070384	-0.001316573	-7.22E-06	-0.000916209	0.001112582	-3.11E-05	0.000250304	6.46E-06	-0.001418299	0.00094683	0.000598698
Olig1	-0.000639058	-0.000166885	-0.000397674	0.000308237	-3.60E-05	-0.000184515	0.000639087	1.04E-06	-0.000359958	-0.002467792	-0.000950119	-0.000301292	-0.00020876	0.005348751	2.37E-05	-0.000171657	0.00032552	-0.000110325	0.000384241	-0.00111275	-0.000605053	-3.62E-05	-0.0006556	-0.000296017	-0.001083932	-0.00068009	-0.000385942	-0.000238011	-0.000104897	0.000990571	-0.000345787	-0.000182191	-0.000168243	0.000417074	0.000581622	-0.00068922	7.33E-05	0.000397423	-0.001115672	-0.000455016	-6.60E-05	-0.000215051	0.000602069	-0.000950476	0.00057026	-0.001056534	0.004982269	-0.000324283	0.000183351
Olig2	-0.000688507	-0.000109189	1.04E-05	0.000156588	-0.000124564	-0.000340326	-3.35E-05	8.42E-05	0.000157872	0.000231058	-0.001062256	-0.000103461	2.73E-06	4.96E-05	-8.59E-05	0.00053234	0.000116565	-0.000254522	0.000404519	-7.31E-06	-3.40E-06	2.20E-05	0.000470942	-0.000526586	-0.000104494	-9.85E-06	-0.000261248	-5.95E-05	-0.000354002	0.000559762	-5.36E-05	-0.000487222	7.82E-05	3.98E-05	0.000183184	-0.00075142	-0.000119349	0.000151428	-0.000561266	-0.000289803	0.000112193	-0.00036033	0.00078006	-0.000195628	0.000139272	-0.000405642	0.000166334	3.42E-05	0.000334466
Olig3	-0.000415204	-0.000271984	-0.000110329	-0.000175276	-0.0005221	-8.07E-05	4.55E-05	-0.0003021	0.000156258	-0.000469039	0.000203948	7.88E-05	-0.000188966	0.000198592	0.000104382	0.000179994	0.000310839	-0.000114205	0.000240789	4.88E-05	-0.000485877	9.32E-05	4.93E-05	6.29E-05	0.00032014	-7.06E-05	-0.000202811	0.000161947	-0.000306128	-0.000201452	2.89E-05	4.78E-05	8.49E-05	-0.00033368	9.41E-06	-6.66E-05	-0.000470555	0.000113447	-0.000427927	0.000298856	2.09E-05	0.000124057	0.000286726	-0.00019761	-0.000329453	1.87E-05	-0.000155971	-0.000202299	-0.000247372
Onecut1	-0.000475233	-0.000710858	-0.000587722	-0.000519982	-0.000567692	-4.99E-05	0.000705373	-0.00064919	-0.000133991	-0.001248259	-0.000647244	0.000478793	0.000568648	0.000184587	-0.000135083	0.000583312	0.001103244	-0.000471404	-0.000314812	-0.000341069	-0.000669293	-0.000388481	0.00334834	-0.000108166	-4.61E-05	-0.000631932	-0.00042786	0.000112475	-0.000577697	-4.04E-05	-0.000173221	0.000489446	-0.00043917	-3.55E-05	-0.000162546	0.000281675	-0.000599041	0.000326477	-0.000231361	-0.000363919	-0.000313364	9.08E-05	-0.000151789	-0.000804097	-0.000185631	-0.000684909	0.003017486	-0.000381049	9.10E-05
Onecut2	-6.50E-05	-9.16E-05	0.000856191	0.002258477	-0.000764854	-0.001498994	0.001032563	0.00035467	-0.003433139	-0.000497765	0.004751411	0.000352295	-0.00123949	0.000387236	-0.000895659	-0.004204459	-0.002907966	0.000340211	0.003607569	0.000433254	-0.000209899	0.002050052	7.42E-06	-0.000757058	-0.000220429	0.000763916	-0.000775626	-0.001656676	-0.001457038	0.003609593	-0.002461714	-0.000655788	0.00251179	-0.001906459	-0.001293838	0.003447883	0.001844486	-0.002678952	-0.000896482	0.003509953	-0.002415524	0.00125809	-0.000317839	-0.003303542	0.000314308	-0.000963169	0.000514228	-7.21E-06	-0.00203603
Onecut3	-0.000170945	0.00088978	-0.000287517	-0.000404126	-0.00019999	0.000651146	0.000528738	-0.000980487	-0.00136898	0.001648669	0.000345934	2.23E-05	-0.000609954	0.000722296	-0.000591601	-0.000970924	-1.26E-05	0.001932382	-0.003086878	0.002633493	0.000209767	0.001830379	-0.002379888	0.000938747	-0.002729836	-0.002241072	0.001277297	-0.00017646	0.000291986	7.61E-05	-0.000314099	-0.001017318	0.004145247	0.000352663	0.000146474	-0.000573408	-0.000421419	0.000812408	-0.000457986	-0.000438935	0.000130779	0.0006156	0.000106325	-0.001031719	0.000941618	-0.000996887	0.004557928	-0.000115866	-3.29E-05
Optn	0.000509359	0.000742033	0.000236203	-6.11E-05	0.000926637	7.24E-05	-0.003114848	-0.001618783	0.004952031	-0.00111252	0.002077282	-0.001736745	-0.001745474	-0.002672847	-0.002360858	0.003994315	-0.001636918	0.000332653	-0.001906494	-0.000322077	0.002201361	-0.002761962	0.000929399	0.002727753	0.00028146	0.000943707	0.001475869	0.000222897	-0.004151426	0.001291593	0.000666448	0.00125856	0.000147894	0.000971189	-1.94E-05	-8.68E-06	0.000673812	-0.001432035	0.000769889	-0.00021111	-0.000395743	-0.000654254	0.000487482	5.09E-05	-0.000121847	0.000108746	0.000965403	0.000666767	0.000109655
Osr1	-0.000433516	-0.000804852	-0.00043009	-0.000134918	-0.001054701	0.000276536	0.000538944	-0.000221296	0.000105016	-0.000264241	0.000843361	5.74E-06	-2.02E-05	0.000190317	-0.000280204	-0.000238904	0.000144845	0.000575678	8.99E-05	-0.000195648	-0.000226056	4.44E-05	0.000254957	0.00014217	-7.11E-05	0.002512422	-0.000231507	0.004215006	-0.001068165	-0.001551473	-0.001242995	0.002799205	-0.002940528	-0.002609817	0.004032621	-0.002230305	0.000582431	0.001466653	-0.002313928	-0.001354229	-0.001557713	0.000562629	0.002730645	0.001485544	0.00056632	-0.000857603	-0.000215853	-0.003765077	0.002381044
Osr2	0.001597554	0.001723833	-0.000381628	-5.76E-05	-1.89E-05	-0.000620826	0.000415862	0.000752386	0.000130985	-0.000382538	-0.000184661	6.23E-05	-0.000234907	-0.000375183	0.000247911	0.00016099	-0.000883649	0.000102397	-0.000346104	-0.000552463	-0.000596508	-0.000135214	-0.000149952	0.000294708	-0.001252575	0.00317381	0.001710043	-0.000673094	0.000624589	-0.002631629	-0.000832024	-0.000186297	-0.00084732	-0.000955863	-0.001161584	-0.0007316	0.002863093	0.003103035	0.000506383	-0.001000132	-0.000303645	-0.001218595	-0.000680745	-0.000314932	-0.001872891	0.002880575	-0.00190323	-0.000719829	0.002881795
Otp	0.000467247	0.000213996	0.000301313	-0.000125622	-6.20E-05	0.000223537	3.14E-05	0.000228127	-0.000328318	0.00014305	-0.000242327	-0.000246571	8.38E-06	7.28E-06	0.000251975	-0.000324568	-0.000223656	0.000147998	-3.08E-05	-0.000262813	0.000352238	-0.000101319	-8.04E-05	0.000252963	0.000148769	0.000221039	6.34E-05	0.000327539	-0.000121507	-0.000161921	-0.000163394	0.000106519	-0.000283983	0.000581273	-0.000353339	0.000259733	0.000129459	0.000260622	0.000291994	0.000428757	0.000437799	0.001212272	0.000367622	-1.71E-05	-0.004987504	0.000163015	-0.000352119	6.44E-05	0.001012753
Otud7b	-0.001064852	0.000305695	0.000225201	0.000333079	-0.002106684	0.00106705	0.000329023	0.002590895	0.001442444	-0.002615697	0.001498531	0.000348278	0.001009887	-0.001919402	0.001482494	-0.006361467	-0.006066788	0.001389538	0.001419709	-0.000173783	0.000778163	0.000599835	0.001116636	0.000233782	0.001787082	0.000700159	0.00022069	0.001134985	-0.003862948	0.000787025	0.000180218	0.000334352	0.000332759	0.002777034	7.61E-05	0.000494783	5.58E-05	0.000124122	0.001999568	0.000957719	0.000619933	-0.00426389	0.005541995	-0.005429203	-0.004224429	-0.000381412	-0.000341914	-0.000653509	0.002143752
Otx2	-0.000966736	-0.000500271	0.000166806	-0.00142719	0.002337365	0.002358222	0.000168005	0.00026096	0.000160628	0.00011682	-0.000634921	-9.16E-05	-0.000265489	-0.000259874	-0.000516326	0.001054783	2.73E-05	0.000109816	-2.68E-05	0.000418424	-0.000444271	-0.000558898	-0.000246101	-0.000811744	0.000144591	7.28E-05	-4.91E-05	-0.00097863	-0.000371153	0.000512391	-0.000229868	-0.000515567	3.15E-05	-0.000291738	-0.000256727	-0.000181798	-0.000123254	0.000159659	-0.000497287	-0.000517061	-0.000193467	-0.000279375	0.000361237	2.14E-05	-0.000196922	-0.000244557	0.000352537	0.000261141	0.000427255
Ovol1	-0.000775661	-0.001217219	-0.001070349	-0.000698337	0.000192892	-0.000594591	-0.000873585	0.000460285	0.000631291	7.32E-05	0.000284466	0.000248739	-3.81E-05	-0.000701148	-0.00011263	-0.001492966	-0.000424094	-0.00044308	-0.000196021	0.000639944	-0.000746294	-0.000370815	-0.000333487	-0.001044373	0.00362782	0.000338531	0.001778967	-0.00132372	9.54E-05	-0.000491862	1.31E-05	-0.000167257	0.000119848	0.001742351	-0.000160902	-0.000496383	-0.000687631	-0.000514095	-9.17E-05	-0.000733655	-0.00011948	-0.002421234	8.56E-05	0.000321981	0.00369047	0.003729532	-0.001784214	-0.000164116	-0.003182035
Ovol2	-0.000265031	0.002366673	0.003684313	-0.000829959	-0.000112192	-0.000203419	0.000168712	0.000871226	0.000281937	-0.000808227	-0.000381703	-0.000180433	0.00028532	-0.000801549	-8.07E-05	-0.000209836	0.000424585	-0.001051645	-0.000552607	-0.000115802	0.002037422	-0.00014462	-0.001206932	-0.000515319	-0.000444991	-0.000193283	-0.001390353	0.000375936	-4.31E-05	-0.000901226	-0.000353689	-3.75E-05	-0.000238052	-0.000759194	-0.000173516	-0.000202963	5.07E-06	0.000308248	8.14E-05	0.000125539	8.21E-05	0.000109905	6.98E-07	-0.000481419	-0.000593051	-0.001250956	-0.001907738	-0.000437324	-0.001556686
Patz1	0.001129717	0.001752135	-0.000103228	-0.000482285	-0.002091846	-0.000281795	0.000630875	0.000565932	0.000270969	-0.000228767	0.001116341	0.000781585	0.000537272	0.002802198	0.002739628	-0.002826026	-0.000512524	0.0004624	0.001326878	0.001315717	-0.001142837	-0.001939387	-0.001067663	-0.003060696	-0.000233461	0.00034574	-0.000556649	-0.002039192	0.002827341	-0.000994631	-0.000725316	-0.000424374	0.000340955	-0.000884621	-6.89E-05	-0.000452259	-0.000534791	0.00069738	-0.00156701	0.000167941	0.000331639	-0.001128045	-0.000117126	-0.000300351	-0.000842013	-0.000734935	-0.00052858	-0.001000597	0.003350584
Pawr	0.000482837	0.000411443	-9.34E-05	0.000750036	0.00032178	-0.000242291	-0.001116506	-0.000780388	-0.00028234	-0.000388166	-0.000407894	-0.001674627	0.00091727	-0.000937169	-0.001041731	-0.003683282	0.000281295	-0.000390072	-0.00084019	-0.000668738	-0.000742411	-0.000566446	0.000406343	0.00390911	0.00099481	0.000130964	0.000496599	-0.000643114	0.00024059	0.001932846	0.00011568	0.001894085	0.000611416	-0.000111426	0.000608458	0.000240676	0.000991406	0.000397388	-0.003183061	-0.001730292	-0.003837035	0.000945557	0.003610148	-0.005101733	8.92E-05	0.000503044	0.001731417	0.00050428	-0.000656145
Pax1	-0.000608694	-0.000675251	0.000113165	-8.20E-05	0.000119112	-0.000274526	-0.000210618	-6.36E-05	0.000298434	-0.000216307	0.000153873	0.000318081	-0.00025485	-0.000201208	-0.00010904	0.000541837	0.000248658	-0.000215988	-3.02E-05	-0.000307636	-0.000731347	-0.000348698	3.76E-05	0.000364603	-0.000505533	-0.000324886	0.003238681	0.00026279	0.00011992	7.22E-05	-2.85E-05	0.000142057	-0.000210888	4.00E-05	0.000302536	-0.000480191	-0.000127169	-0.000309304	-3.95E-05	-0.000211053	0.000200182	-0.00023307	6.50E-05	0.000355038	-0.000149629	-1.43E-05	-9.64E-06	-7.50E-06	0.000279308
Pax2	0.001705392	0.001929134	-0.000391812	-0.000266108	-0.000656937	-0.000339606	-0.000236219	0.00016812	0.000138193	-0.000901696	5.17E-05	0.000183452	-0.00013854	-0.000151851	0.000283315	0.000123205	0.00020127	-0.000930356	0.000676976	-0.000109854	0.002533069	-0.000682369	-0.000192389	-0.000407334	-9.01E-05	-0.00018969	-0.001153215	-0.000328868	-0.000515834	-0.000533984	0.000142062	2.96E-05	0.000269964	-0.00044309	1.37E-05	-0.000136876	-2.00E-05	0.000323228	0.000111316	3.08E-05	-0.000464684	0.000796728	-0.000445224	-0.000643167	-0.000446798	0.004356528	-0.001066324	-0.00044973	-0.001075725
Pax3	-0.000415204	-0.000271984	-0.000110329	-0.000175276	-0.0005221	-8.07E-05	4.55E-05	-0.0003021	0.000156258	-0.000469039	0.000203948	7.88E-05	-0.000188966	0.000198592	0.000104382	0.000179994	0.000310839	-0.000114205	0.000240789	4.88E-05	-0.000485877	9.32E-05	4.93E-05	6.29E-05	0.00032014	-7.06E-05	-0.000202811	0.000161947	-0.000306128	-0.000201452	2.89E-05	4.78E-05	8.49E-05	-0.00033368	9.41E-06	-6.66E-05	-0.000470555	0.000113447	-0.000427927	0.000298856	2.09E-05	0.000124057	0.000286726	-0.00019761	-0.000329453	1.87E-05	-0.000155971	-0.000202299	-0.000247372
Pax5	-0.000729285	0.000562162	-0.000228762	0.000228399	0.000175885	-0.000647439	-0.003187951	0.005752968	-0.001328828	4.86E-05	-0.000655528	0.001677113	0.004330677	-0.00079238	-0.002468956	-0.000623158	-0.001729826	-0.000330553	-0.000740082	-0.001380779	-0.000546536	0.000284262	-6.62E-05	0.00170068	-0.000232636	0.000565022	0.000521574	-0.000940264	0.00031175	-0.000434287	1.81E-05	-0.000490777	1.19E-05	0.000562798	-0.000317288	3.32E-05	0.000673922	-0.000540908	-0.000470177	7.02E-05	-0.001839392	-0.000641262	-0.000617514	0.001052637	-0.000228627	-0.000457828	8.58E-05	0.00546588	-0.000330943
[truncated: 669 more rows]
[truncated: 14 more columns]
