# Supplementary material for: Epigenetic Landscapes Explain Partially Reprogrammed Cells and Identify Key Reprogramming Genes
Source: PLoS Comput Biol. 2014 Aug 14;10(8):e1003734. doi: 10.1371/journal.pcbi.1003734 (PMC4133049; doi:10.1371/journal.pcbi.1003734)
Supplement: File S4 — Partially reprogrammed cells Z-score. Partially Reprogrammed Cells Z-Score. The z-score gene expression for each TF of partially reprogrammed cell fate. This data is post RMA normalization and averaging over multiple replicates for each partially reprogrammed cell fate. (TXT) [file pcbi.1003734.s007.txt]

	1A2	1B3	MCV6	MCV8	BIV1-	BIV1+
1700049G17Rik	-1.586641255	-1.313478624	-1.302702554	-0.85815491	-1.29905063	-0.47856372
2610008E11Rik	-0.24241099	-0.406827295	-0.311222363	-0.096461969	0	0.43478641
2610039C10Rik	1.333043934	1.463088369	0.9212875	0.993427803	1.174354936	0.817895363
2610305D13Rik	-2.372056076	-2.443782896	-2.334365246	-1.687373895	1.087991011	-0.402064287
2700081O15Rik	0.530699669	0.314911938	0.625579424	0.716397543	0.327832544	0.909329247
2810021J22Rik	0.289032704	0.192445477	0.35291686	0.156949366	-0.074276919	0.245580721
3110052M02Rik	-1.102679507	-1.337995102	-0.869586564	-0.660469204	-1.412978796	-0.393525109
5730403B10Rik	-0.044239201	0.064857637	0.0584529	0.113925829	0.18418244	0.243954179
5730507C01Rik	-0.524353996	-0.324056721	-0.455689655	-0.464457613	0.349560563	-1.649699749
9130019O22Rik	-1.281468171	-1.383432252	-1.174352288	-0.359642548	-0.656555826	-0.567187088
9130023H24Rik	-0.443624732	-0.406827295	-0.299646491	-0.70019763	-0.504371652	-0.371454038
A430033K04Rik	0.10443227	0.060106073	0.265149941	0.517850025	-0.352917656	0.433052939
A530054K11Rik	0.131469695	0.152337558	-0.177762923	-0.015789796	-0.203486139	-0.296347531
AA987161	0.593512289	0.624406249	0.597072034	0.876498485	0.755647512	0.408916599
AI607873	-2.525579636	-2.863538267	-1.82987496	-2.440873052	-2.817206961	-3.034469999
AI987944	0.521640831	0.59025379	0.206710087	0.386712437	0.045804555	0.276613037
Abra	-1.714473361	-2.089656133	-1.533336355	-1.6376332	-2.38427853	-1.727602301
Abt1	1.513893698	1.510269677	1.470515606	1.456807683	1.643638454	1.321246062
Actl6a	1.270846872	1.166403554	0.798247378	0.640989949	1.193338805	0.464459769
Actn2	-0.812684521	-0.753402084	-0.883454057	-0.510649209	-0.741056409	-0.195434458
Aebp1	0.050564094	-0.074365221	-0.574608792	-0.541440316	0.554268671	0.160147556
Aebp2	0.739237971	0.715214027	1.068317111	0.973025417	0.57089431	1.263412984
Aes	2.130869515	2.001973938	1.955664464	1.977153312	1.475149179	2.101075123
Aff1	-0.192282831	-0.255656909	-0.198652989	-0.142580053	0.109160123	-0.140985972
Aff2	-1.317951986	-1.141957013	-1.778324256	-2.13013256	-0.869588525	-1.734581888
Aff3	-0.574806981	-0.555848318	-0.623663419	-0.75355085	0.12824031	-1.253026305
Aff4	-0.023694109	-0.079121456	0.490980764	0.230963412	0.260248842	0.453941776
Ahr	0.033174707	-0.281870675	-0.195433757	-0.227722119	0.316196766	0.182577208
Ahrr	-1.814125419	-1.483915964	-1.359734762	-2.249031402	-1.930006032	-2.817210707
Aim2	0.838144683	0.912793846	0.720477424	0.654599617	0.270058563	0.945615277
Aip	1.694476417	1.579779036	1.146639335	1.13161264	0.965480567	1.212760748
Aire	-0.496497246	-0.753402084	-0.663413172	-0.50705865	0.694171872	-0.781041054
Alx1	-1.869254077	-1.599089718	-1.317497567	-1.54871596	-1.619981405	-1.905547893
Alx3	-0.98863087	-0.947970438	-0.970504332	-1.110993138	-1.27393496	-0.911711202
Alx4	-0.741310336	-0.868324437	-0.833390985	-1.065539131	-1.400340729	-1.15272612
Ankrd1	-0.69641699	-0.868324437	-0.858155816	-1.134597425	0.312880111	0.155351962
Apbb3	0.385145716	0.218272221	0.427858702	0.30791049	0.156150771	0.567187088
Apex1	2.385095514	2.33714565	2.311426679	2.101065373	2.472372303	1.643640639
Ar	-0.938580391	-0.961620522	-1.28818511	-1.400336093	-0.967990512	-1.325008295
Arid1a	1.742240782	1.604716881	1.778324256	1.602806124	1.955668875	1.680935514
Arid1b	0.815975602	0.737792299	0.359642928	0.180971358	0.231774878	0.334501725
Arid2	0.928847826	1.007589994	0.899848919	0.874189602	1.019526004	0.953021511
Arid3a	0.140236584	0.044276622	-0.41922951	-0.441731286	-0.023685993	0.203486409
Arid3b	-0.724818386	-0.784109608	-1.062771527	-0.415786081	-0.055290121	-0.410632645
Arid4a	-0.466376834	-0.366821566	-0.216396255	-0.129831892	-0.222865353	-0.153754223
Arid4b	-0.203555864	-0.23611102	0.256983915	0.403773724	0.352917656	0.366386487
Arid5a	0.102844379	0.126799181	-0.445213128	-0.283177646	-0.481218032	0.871889378
Arid5b	0.66659199	0.82549266	0.682188517	1.177485824	0.606521359	1.190146822
Arnt	0.30636193	0.285160546	-0.099634997	0.104396152	-0.131424661	0.041063412
Arnt2	-0.521640831	-0.594014325	-0.107571738	-0.022106589	-0.190609093	-0.121875603
Arntl	0.044239201	0.110880199	-0.243953305	0.11233686	0.03000394	0.069528087
Arntl2	0.909639624	0.79919815	0.983176903	1.229292318	-0.009473659	1.054517198
Arx	-0.473425353	-0.514859361	-0.774643798	-0.66636145	-0.778905016	-0.53051859
Ascl1	-1.851691936	-1.942425902	-0.464458104	-1.256467768	-1.186963669	-1.0908369
Ascl2	-1.223060613	-1.135950015	-1.253021813	-1.270407353	-0.583934223	-1.263412984
Ascl3	-0.766430654	-0.660275575	-0.80258635	-0.710300927	-1.265155606	-0.704233656
Ash1l	0.762210929	0.944277929	1.180633367	1.21275512	0.728673233	1.206237116
Ash2l	0.88375877	0.898561139	1.022171172	0.817891568	1.295412901	0.860436122
Atf1	1.887407033	1.97951034	1.925017538	1.801525955	2.023079054	1.649699749
Atf2	0.755906438	0.750265681	0.631341173	0.793922423	0.776773533	0.791769556
Atf3	0.251364494	-0.045859008	-1.032832872	-0.056871317	0.490981871	1.116841575
Atf4	1.079879526	1.12110717	0.530516688	0.833390105	1.003787695	0.914098299
Atf5	1.518830441	1.278992801	0.680201009	1.25302049	0.8156961	1.43018779
Atf6	0.537977916	0.468532782	0.304602613	0.420952408	0.28975663	0.778906052
Atf6b	0.847127307	0.708105576	0.77890326	0.656553652	0.417508343	0.49454451
Atf7	-0.363137212	-0.34661895	-0.301297715	-0.240701894	-0.498112069	-0.088534216
Atf7ip	0.210009038	0.182794016	0.583932906	0.512446938	0.492762087	0.672279855
Atoh1	-0.549865824	-0.660275575	-1.925017538	-1.085151686	-1.332587317	-1.367682223
Atoh7	-0.670534292	-0.692990933	-0.72252145	-0.881130215	-1.259934094	-0.899852145
Atoh8	-0.031594425	0.168348068	-0.371452706	-0.600844194	-0.096462288	0.092497595
Atxn7l3	1.41346296	1.375327055	1.417238429	0.909325027	1.134601182	1.131617891
BC006779	-0.328777958	-0.660275575	-0.373143982	-0.334500173	-0.552430807	-0.339512969
BC025920	-0.963306609	-1.020738035	-0.643897004	-0.569037468	-1.106638933	-0.594250094
Bach1	0.293150721	0.701032358	0.844584014	0.822299711	1.140601047	1.146643445
Bach2	-0.856178203	-0.794868884	-0.597072034	-0.229342467	-0.424404224	-0.266786192
Bahd1	0.700439875	0.737792299	0.048965804	0.410630739	0.219629908	0.654602655
Banp	0.654826087	0.767078957	0.457440545	0.600844194	0.672278961	0.61793118
Barhl1	-1.063138088	-1.072377925	-0.871886253	-0.806939511	-0.716399915	-0.923698829
Barhl2	-1.609033745	-2.443782896	-1.896065711	-1.859758495	-1.454554335	-1.282814514
Barx1	-0.476074551	-0.406827295	-0.765110562	-0.631340506	-0.697182769	-0.591430706
Barx2	-0.379202576	-0.002371197	-0.334500526	-0.361326576	-1.400340729	-0.72354718
Batf	-0.055309066	-0.156336406	-0.3833141	-0.347882331	-0.501686587	-0.30295084
Batf2	-0.165003106	-0.269560191	-1.020846551	-0.787463716	-1.332587317	-1.093690123
Batf3	-0.369890019	-0.575293194	-0.847962428	-0.783175959	-0.355438065	-0.625581666
Baz1a	1.96697553	2.13267196	1.655813603	2.047716244	1.259934094	2.115387195
Baz1b	0.501858492	0.516662534	0.376529718	0.36807292	0.33450128	0.261882394
Baz2a	0.378354644	0.418004684	0.684178702	0.494542215	0.874192497	0.668333735
Baz2b	-0.762210929	-0.44748818	0.034743088	-0.03000384	-0.209937102	0.118695016
Bbx	0.153806703	0.575293194	0.962974469	1.054512304	0.809124892	1.256473599
Bcl10	1.250020235	1.234109479	0.72252145	1.011622431	1.057260559	0.822303527
Bcl11a	-1.030511868	-0.910409063	-0.914095022	-1.498780207	-0.494543853	-1.575196985
Bcl11b	-0.973362051	-0.974185392	0.321177514	-0.610313571	-0.485650445	0.189001959
Bcl3	1.384301718	1.249364732	1.359734762	0.998592806	0.828944559	1.202994314
Bcl6	-0.112375725	-0.17476402	-0.120284728	0.061616318	-0.224483941	0.5034769
Bcl6b	-0.778105367	-0.868324437	-0.738983088	-0.686170854	-0.172953764	-0.552431542
Bcl9l	-0.487593077	-0.536609239	-0.441731753	-0.490980246	-0.5106509	-0.306257397
Bcor	0.97589119	0.999783261	0.892793407	0.842336151	0.561638818	0.639058313
Bhlha15	-0.637343538	-0.34661895	-0.938256776	-0.938255786	-0.623664825	-0.811312511
Bhlha9	-0.656780798	-0.868324437	-1.003785431	-0.899847969	-1.21604023	-0.790692649
Bhlhe22	-0.618142095	-0.575293194	-1.211120704	-1.242766244	-1.02882346	-1.0103165
Bhlhe23	-1.159246942	-1.020738035	-1.680929489	-1.105187271	-1.454554335	-0.818995924
Bhlhe40	2.473219473	2.634148741	2.268870574	2.440873052	1.564474646	2.47237559
Bhlhe41	-0.56460382	-0.482676895	-0.945611887	-1.024824682	-0.857020792	-0.945615277
Bmi1	1.452801136	1.319066805	0.916487288	1.270407353	0.526890452	1.219335982
Bnc1	-1.753005548	-1.483915964	0.785318876	-2.060515808	-1.614205534	-1.700486912
Bnc2	-1.18104058	-1.550562234	-1.096548275	-1.905539051	-0.214781003	-1.177491288
Bnip3	1.650262833	2.27157297	1.586094194	2.631012227	2.145369741	2.145372593
Bptf	0.559985274	0.754449182	1.559177229	1.193334854	1.533339813	1.266905418
Brca1	0.173013028	0.267102997	0.521460973	0.476793398	0.427859667	0.185788632
Brd1	0.003158927	0.150738697	0.182576553	0.265149661	0.115515466	0.271696361
Brd3	0.774910981	0.812275934	0.914095022	0.75564501	0.943156688	0.686174038
Brd4	0.656780798	0.69700607	0.948074891	0.921286527	1.014252211	1.060014656
Brd7	0.144225028	0.1811871	0.400352708	0.23582988	0.347883483	0.172953994
Brd9	1.153119574	1.137447958	1.102299312	1.096547117	0.957986667	1.379759081
Brdt	-1.144008175	-1.418926467	-1.046326034	-0.528701555	-1.022173477	-0.650701982
Btg1	0.874492043	0.924795709	0.858155816	0.789612986	0.895142351	0.918888063
C030039L03Rik	-0.62771414	-0.660275575	-0.572749927	-0.147366435	-0.891623783	-0.2684222
C1d	0.417651404	0.365132458	0.288110314	0.245579582	0.195434198	0.156950094
C80913	1.011972419	1.169508147	1.741640072	1.693890386	1.763371299	1.375711329
Calcoco1	-0.110786488	-0.039530105	0.003157838	-0.031583498	-0.118694858	-0.047385239
Camta1	-0.514424223	-0.705069924	0.334500526	-0.198652779	0.185788385	-0.211551468
Camta2	0.62771414	0.656357858	0.253722288	0.279893204	-0.150559709	0.374837661
Cand1	0.702455535	0.60156048	0.534151051	0.706251031	0.453941172	0.569040108
Carhsp1	1.533865219	1.561034326	1.785953144	1.513370122	1.3757095	1.465921678
Casp8ap2	1.581164642	1.545388691	0.793923261	0.80041415	1.246174017	0.578334521
Cbfb	2.195036379	2.147920194	2.194279549	2.194277232	2.035247788	2.311434965
Cbx1	0.514424223	0.553087546	0.455689655	0.172953192	0.662432944	0.052127828
Cbx4	0.018954654	0.063273626	0.185787966	0.144175148	-0.174556504	0.391820704
Cbx5	0.599163961	0.584628414	0.71843638	0.66243075	0.858157751	0.682190962
Cbx7	-0.587879348	-0.540258489	-1.038207638	-0.252092214	0.133017331	-0.324504041
Cbx8	-0.317965301	-0.383770656	-0.289755977	-0.216396026	-0.688168714	-0.332833166
Ccdc79	-1.878253866	-1.616124529	-1.935033839	-0.973025417	-1.321244306	-1.288189728
Ccne1	1.70106733	1.819713353	0.988289998	1.022170093	1.631696704	0.776774566
Cct4	1.443866895	1.365319639	1.253021813	1.122717719	1.076699559	0.93826014
Cdc5l	1.662568749	1.599089718	2.130134809	2.249031402	2.311431892	1.896072507
Cdk7	0.608625866	0.616755689	0.598957374	0.83116392	0.459193863	0.501687254
Cdr2	0.764319105	0.681011179	0.22286485	0.25861547	1.022173477	0.637126071
Cdx1	-1.096926486	-1.225755779	-1.118304308	-1.199758444	-1.127157854	-1.142108909
Cdx2	-0.747546469	-0.929633513	-0.935816238	-0.842336151	-1.134601182	-0.835624271
Cdx4	-2.372056076	-2.089656133	-2.817200608	-2.817197633	-2.017104446	-1.868616271
Cebpa	-0.369890019	-0.753402084	-0.668331339	-0.791765881	-0.476794977	-0.759846751
Cebpb	1.388396286	1.500566952	1.392033931	1.284596201	0.833392864	1.580625135
Cebpg	0.171410179	0.288453475	0.514246854	0.526888707	0.39864463	0.660472269
Cenpa	0.069551819	0.077535853	0.291402419	0.250463072	0.339512518	0.17936765
Cenph	0.941027329	1.03138355	0.932165762	0.85815491	1.321244306	0.378225546
Cenpi	0.818174531	0.836616564	1.219331611	1.057257059	1.001188558	0.696179367
Cenpk	-0.383446309	-0.290101098	0.071110631	-0.071110556	0.034743166	-0.133017508
Cenpn	1.060376465	1.055769423	1.087988558	0.751459963	1.14664192	0.490982524
Cenpo	-0.331278561	-0.38717345	-0.265149941	-0.274972138	-0.283178584	-0.376531067
Cenpp	-0.018954654	0.141153391	0.299646491	0.201874051	0.664397027	-0.152156874
Cenpq	1.321697036	1.472267101	1.575191339	1.6376332	1.479811021	1.23938257
Cenpv	1.786569138	1.758124851	1.945246498	1.741638233	1.68093328	1.756039578
Chd1	0.914410303	0.845589977	0.967988329	0.911706971	0.844585918	0.796086327
Chd1l	1.457311691	1.41465857	1.49878179	1.375704945	1.430185889	1.404530584
Chd3	0.953346801	0.859177944	1.425841561	0.047385019	0.04264365	0.990859732
Chd4	0.811589432	1.30793074	1.842483532	1.489226687	1.586097771	1.553931903
Chd5	-0.56460382	-1.020738035	-0.424403267	-0.99600701	-0.455690682	-0.659492437
Chd6	-0.324614802	-0.293398689	0.379919741	0.385012515	0.433052363	0.206710828
Chd8	-0.417651404	-0.373588424	0.096462071	-0.140985318	-0.012631691	-0.077443889
Chmp3	0.271789098	0.25402449	0.467975388	0.469735688	0.419230455	0.512449316
Chrac1	1.156177879	1.141957013	1.28818511	1.259929922	1.336406359	1.12864306
Ciao1	1.714473361	1.660872566	1.239378128	1.266899539	1.310067458	1.119777449
Cic	1.129028293	1.099290437	1.119773435	0.95549737	0.80476328	1.456814444
Ciita	-1.053507231	-1.092132253	-1.447820323	-1.073894344	-1.430185889	-1.212760748
Cir1	0.69641699	0.656357858	0.815694261	1.071101031	0.774645545	1.177491288
Cited1	0.284919541	-0.093401223	0.519654933	1.249587919	0.876501387	1.110998293
Cited2	1.253453994	1.047572287	-0.044223948	0.642926934	1.825739636	1.425846672
Clock	0.807218685	0.573432115	0.656554345	0.978088145	-0.017368983	1.087992458
Cnot1	0.454096718	0.34661895	0.621749682	0.646808104	0.658512357	0.600846982
Cnot3	0.741310336	0.669127372	0.281535345	0.109159762	0.252093049	0.242328277
Cnot4	0.758004615	0.721335567	0.732786911	0.770397418	0.865002765	0.743132212
Cops2	1.851691936	1.844678069	1.693892175	1.955662399	1.896069987	1.886763034
Cops5	0.587879348	0.628245106	0.710301677	0.72456771	0.747290406	0.640992924
Cphx	-0.704474029	-0.709118896	-1.186960993	-1.232640009	-0.860434978	-0.87881609
Creb1	0.174616317	0.23448632	0.230963656	0.278252107	0.331165086	0.263516294
Creb3	0.948401892	0.823280001	0.806940363	0.928526586	0.88811613	0.993432413
Creb3l1	-0.117940299	-0.156336406	-1.057258175	-0.943153565	0.521462149	-1.355800055
Creb3l2	0.301401636	0.231238751	0.670303098	0.650698962	0.402063752	0.766169141
Creb3l3	0.469017319	0.400829558	-0.450445261	-0.606519351	-0.90457942	-0.597074174
Creb3l4	-1.496896808	-1.776661616	-0.663413172	-0.206709869	-0.322840481	-0.706254309
Creb5	-1.843119024	-1.963289052	-1.503609871	-1.543548577	-1.49878517	-1.193340391
Crebbp	0.266877253	0.641754094	1.009003978	0.864999901	0.869588525	1.027491223
Crebl2	-0.872186976	-0.947970438	-0.600844828	-0.354596507	-0.44695683	-0.265150891
Crebzf	0.516225872	0.571572999	0.317855669	0.369762093	0.3046033	0.361328253
Creg1	0.565528961	0.688986821	0.627497709	1.043611219	0.646810245	0.96548185
Crem	-0.647031878	-0.701032358	-0.696176871	-0.62366276	-0.595190139	-0.489203848
Crtc1	-0.10443227	-0.189226396	-0.342857267	-0.646808104	-0.654601784	-0.614119376
Crx	-1.229717613	-1.118167809	-1.988249737	-1.359733327	-1.793690598	-1.246175674
Crxos1	-1.86040191	-1.942425902	-1.543550207	-1.383822961	-1.479811021	-1.643640639
Crym	-1.263844218	-1.225755779	-0.041063265	-0.088533805	-0.25372286	-0.818995924
Csda	2.910033264	2.912494781	3.034459122	3.034455918	2.744220358	3.034469999
Csdc2	-0.326279391	-0.35333721	-0.512447479	-0.37652932	-0.248835413	-0.490982524
Csde1	2.544670008	2.475311502	2.384273153	2.358588582	2.358596392	2.440884379
Csrp1	2.101792273	1.927310378	1.493988118	1.748789911	1.591620075	2.3842817
Csrp2	2.230807	2.062972215	1.631693025	2.268868178	2.130139613	0.627499959
Csrp3	-1.496896808	-0.868324437	-0.772519288	-0.928526586	-0.959231939	-0.631343436
Ctcf	1.336864285	1.49576757	1.668241068	1.404524067	1.649697556	1.41724351
Ctnnb1	2.359404576	2.509481156	2.230037836	2.384270635	2.38427853	2.411625558
Cux1	-0.169807767	-0.184401399	-0.158548056	-0.16494604	-0.284821945	0.022106692
Cux2	-0.536155719	-0.456232415	-0.546927036	-0.480331086	-0.580198569	-0.448701473
Dach1	-0.631558929	-0.903285249	-1.367677321	-0.498110419	-1.569812399	-0.550595524
Dach2	-0.881435057	-0.905654799	-1.443369062	-1.284596201	-1.859764653	-1.351881236
Dbp	0.203555864	0.488894954	0.537792426	1.763365461	0.582065388	1.999599441
Dbx1	-0.56460382	-0.753402084	-0.965478389	-1.149674173	-1.359737829	-1.302707223
Dbx2	-1.376180893	-1.64559244	-1.310064504	-1.661993754	-1.877610494	-1.392038921
Dcc	-0.858451803	-0.694997116	-1.375706397	-1.140597271	-1.655817337	-1.321246062
Ddit3	-0.064802822	-0.194055756	-0.067945217	0	0.266785837	0.684181154
Ddx1	2.290424344	2.361400332	2.035243198	1.851051534	2.087174863	1.734581888
Ddx5	1.749394934	1.676546368	1.273932087	1.325002146	1.392037071	1.347982904
Ddx54	0.876801725	0.956636449	0.970504332	0.904576425	0.985732478	0.840097289
Deaf1	0.541627637	0.314911938	0.783176786	0.525077575	0.455690682	0.761950857
Dlx1	-0.909639624	-0.406827295	0.809123068	-0.94807389	-0.415787458	0.072693862
Dlx2	-0.385145716	-0.269560191	0.424403267	-0.604625487	-0.631342597	1.032836574
Dlx3	-0.678450086	-0.338242803	-0.459192827	-0.530516128	-0.708276884	-0.439994634
Dlx4	-0.534335286	-0.358386266	-0.286465424	-0.598956742	-0.831166672	-0.616024168
Dlx5	-1.356262823	-1.020738035	-0.961724751	-1.575189675	-1.090835449	-1.377732406
Dlx6	-0.841505278	-1.020738035	-0.535970857	-0.844583122	-0.885783704	-1.291793815
Dmap1	1.094063426	1.038096141	1.383824422	1.359733327	1.266903734	1.302707223
Dmbx1	-0.618142095	-0.660275575	-0.535970857	-0.602733772	-1.012938129	-0.855886068
Dmrt1	-1.647224745	-1.483915964	-0.945611887	-0.516047337	0.09725543	-0.623665654
Dmrt2	-0.812684521	-1.225755779	-1.700480816	-1.955662399	-1.930006032	-0.78746737
Dmrt3	-1.400820563	-1.322815024	-1.842483532	-1.8686076	-1.493991487	-1.785959546
Dmrta1	-2.63192247	-2.443782896	-1.149675387	-1.608477265	-2.08037342	-1.834052314
Dmrta2	-0.182639526	0.508561231	-0.487424959	-0.007894654	-0.23420789	0.704233656
Dmrtb1	-0.812684521	-0.753402084	-0.643897004	-0.714362413	-0.676235488	-1.334496199
Dmrtc2	-0.674486953	-0.324056721	-0.274972428	0.660469204	-1.196544489	-0.155351962
Dmtf1	0.152208809	0.107699864	0.29469766	0.373143588	0.543269025	0.489203848
Dnajc1	-0.131469695	-0.072780185	0.235830129	0.080611157	-0.113926207	0.22448424
Dnajc2	0.650924083	0.847843869	0.78961382	0.708274539	0.871888219	0.550595524
Dnmt3b	-0.240785169	-0.066441808	0.036322993	-0.306255975	1.935038203	-0.403775597
Dpf1	-0.201943893	-0.13955711	-0.174556111	-0.412347977	-0.379920597	-0.58019934
Dpf2	0.539801885	0.542085785	0.422677436	0.490980246	0.514248014	0.694172795
Dtx1	-0.528884468	-0.68698886	-0.332831973	-0.648752315	0.090119279	-0.738985737
Dyrk1b	0.395365551	0.478246718	-0.248834852	-0.281535048	-0.336170761	-0.034743212
E2f1	0.160202218	0.23611102	0.301297715	0.234207114	0.213165819	-0.069528087
E2f2	0.452347986	0.29669944	0.690165468	-0.144175148	-0.314538009	-0.090119398
E2f3	0.694409734	0.647579185	0.306256299	0.462701111	0.462702643	0.41578801
E2f4	1.01459975	0.859177944	-0.182576553	-0.145770608	0.239078057	-0.232586039
E2f5	0.958314926	0.974185392	0.118694591	0.457440062	0.826726498	0.552431542
E2f6	0.840384035	0.80136835	0.5432678	0.629417624	0.336170761	0.422678951
E2f7	0.737168748	0.737792299	0.940702871	0.66636145	1.196544489	0.450446876
E2f8	0.334615899	0.333228401	0.319516154	0.007894654	0.496327177	-0.214781288
E430018J23Rik	-0.28163245	-0.324056721	-1.199759711	-0.270057669	-0.924903608	-0.482104403
E4f1	0.569234336	0.565081403	0.881131145	0.718435621	0.574610088	0.734851826
Eaf2	-1.08269904	-1.225755779	-0.90457738	-1.161924879	-0.473263187	-1.124199298
Ebf1	-1.592165451	-1.361354309	-0.52507813	-0.826723761	-0.400353611	-0.897495376
Ebf2	-1.906198304	-1.561034326	-1.518306761	-1.569807202	-1.868613787	-1.383829383
Ebf3	-1.184199605	-1.371307773	-0.565333971	-1.209486937	-0.84233894	-1.528293865
Ebf4	-1.388396286	-0.753402084	-0.702213335	-0.644866314	-1.486864182	-0.309567278
Edf1	2.074376672	1.957993808	1.809480603	1.5806178	1.693895995	1.662001467
Eed	0.331278561	0.334898941	0.471498425	0.434784392	0.660471391	0.294698716
Egr1	1.187370388	1.149523589	1.32878446	2.289632207	1.80153192	1.834052314
Egr2	-1.925681497	-1.408304134	-1.383824422	-0.597071404	-0.80476328	-0.498112731
Egr3	-0.438406839	-0.459739761	-0.431319211	-0.552428978	-0.589552919	-0.698188723
Egr4	-0.2481064	-0.324056721	-0.468855606	-0.619837547	-0.582065388	-0.502581877
Ehf	1.368149047	1.402005479	1.206232792	0.96547737	-1.317500538	1.073899328
Elf1	0.176220051	0.368511711	0.373143982	0.247206761	0.147366923	0.614119376
Elf2	0.294799304	0.534787265	0.629418288	0.587676031	0.405487543	0.619840424
Elf3	0.056100012	0.218272221	0.644866995	0.383313695	0.501686587	-0.167347838
Elf4	-0.102844379	-0.238549229	-0.815694261	-0.583932289	-0.871888219	-0.519656795
Elf5	-1.409223996	-1.599089718	-1.014249924	-1.13161264	-1.113913737	-1.484506957
Elk1	-0.409056172	-0.440517122	-0.660469902	-0.466215538	-0.530517885	-0.460948162
Elk3	-0.086978931	-0.082293257	0.268421238	0.13460989	0.177763324	0.347883945
Elk4	0.150611299	0.094988975	-0.118694591	-0.083779586	-0.373144823	-0.134610515
Emx1	-0.593512289	-0.627284535	-0.58955159	-0.67030239	-0.753553345	-0.851353523
Emx2	-2.035945175	-2.443782896	-0.402062845	-1.825733591	-1.127157854	-1.999599441
En1	-2.967008774	-2.863538267	-2.909029908	-3.239221551	-2.631020938	-2.311434965
En2	-0.618142095	-0.406827295	-1.646656796	-0.559791605	-0.567186334	0.031583644
Eny2	0.450600624	0.237736338	0.466216031	0.541440316	0.422678389	0.273334524
Eomes	-0.428006275	-0.614848635	-0.781038254	-0.591427962	0.602735768	-1.489233598
Epas1	1.549251764	1.702506217	0.837855698	1.171227677	0.783178552	0.459194473
Erf	0.62196413	0.4492343	0.198652989	0.226102365	0.00157892	0.192217222
Erg	-1.137985839	-1.313478624	-1.093686202	-1.071101031	-1.371683988	-0.980633408
Esr1	-1.340704076	-1.105057373	-0.654600308	-1.193334854	-1.183793973	-1.082329614
Esr2	-0.709532762	-0.868324437	-0.877655593	-0.578331838	-0.611265511	-0.876502552
Esrra	0.658737999	0.495131775	0.131424365	-0.180971358	-0.319516875	-0.018948187
Esrrb	-0.586005811	-0.463252712	-0.69818622	-0.682187797	0.523269882	-0.602736569
Esrrg	-1.513893698	-1.587983352	-0.926108861	-1.379752678	-1.770800664	-1.16812102
Esx1	0.296448682	0.478246718	-0.351237826	-0.378223791	-0.683184815	-0.129832495
Ets1	-0.527070993	-0.68499361	-1.325003545	-0.572749322	0.074276919	-0.528704009
Ets2	-0.033174707	-0.03162115	-0.003157838	0.052127587	-0.182576965	0.197043826
Etv1	0.218087746	0.363444379	-0.033163268	0.324502535	0.126648619	0.028424389
Etv2	-0.094908695	-0.482676895	-0.637123788	-0.68417798	0.324503609	-0.665380908
Etv3	0.036335521	0.047441508	-0.064780478	-0.10280881	-0.237454048	0.071110886
Etv4	0.381747999	0.323224279	0.311222363	0.1266482	0.172953764	0.020527414
Etv5	1.915849793	1.88900354	1.183791303	1.559175583	1.447823588	1.569814486
Etv6	0.190674406	0.386322337	0.585803761	0.612213951	0.678217692	0.526891152
Evx1	-0.369890019	-0.482676895	0.492760975	-0.747287932	-0.785320647	-0.833393972
Evx2	-0.29892425	-0.406827295	-1.140598475	-1.087987409	-1.219334361	-1.15272612
Ezh1	-0.128284252	-0.064857637	0.123465911	0.174555926	-0.20187472	0.139391585
Ezh2	1.977837342	1.93733861	1.763367323	1.508471379	1.886760526	1.538428896
Ferd3l	-1.126062324	-2.089656133	-0.768280607	-0.7369138	-0.924903608	-0.871889378
Fev	-1.159246942	-1.020738035	-2.230037836	-1.452298689	-2.1857651	-0.992145258
Fezf1	-1.053507231	-1.225755779	-0.811309603	-0.793922423	-1.575194891	-1.060014656
Fezf2	-1.323576472	-1.776661616	-1.767069904	-1.447818794	-2.322749673	-1.472832094
Fhl2	0.407340735	0.656357858	0.025265325	-0.222864615	0.616976576	0.158548624
Fhl5	-1.533865219	-1.483915964	-1.066927664	-1.190141299	-1.506040402	-0.803676317
Figla	-1.002830794	-0.868324437	-0.475910405	-0.897491211	-1.061392582	-0.759846751
Fiz1	1.49450341	1.423220095	1.347978072	1.479806121	1.700484651	1.479812988
Fli1	-2.048424686	-1.574367409	-2.177395309	-2.145362638	-2.145369741	-2.289642832
Fos	1.878253866	2.037667326	1.434550667	2.683361005	1.793690598	2.744224006
Fosb	-1.198562467	-1.020738035	-0.961724751	0.16974904	-0.667347931	-0.190609346
Fosl1	0.643149366	0.554927596	-1.216037487	-0.247206761	0.058453032	-0.43825725
Fosl2	0.794197094	0.72543149	0.33784041	0.508853116	0.302950437	0.851353523
Foxa1	-1.405009986	-1.225755779	-1.597187348	-1.614200189	-0.765112287	-1.855396184
Foxa2	-0.909639624	-1.020738035	-1.417238429	-1.591614805	-0.165746824	-1.334496199
Foxa3	-1.263844218	-1.020738035	-0.594247963	-0.95549737	-0.726620154	-0.967991799
Foxb1	-1.08269904	-1.020738035	-1.359734762	-1.31006312	-1.564474646	-1.034177493
Foxb2	-0.549865824	-0.660275575	-0.824510606	-1.019522629	-0.924903608	-0.815697185
Foxc1	0.688404518	0.717251584	1.155779239	1.13759227	0.412349342	0.712333519
Foxc2	-0.148215748	-0.406827295	-0.668331339	-0.770397418	0.110748539	-0.594250094
Foxd1	0.025274039	-0.056939116	0.563484807	0.696176136	-0.242327955	0.301298795
Foxd2	-0.802863171	-0.806810268	-1.32878446	-1.116836392	-1.155781845	-1.116841575
Foxd3	-0.828118685	-0.753402084	-1.864166916	-1.082324592	0.426131315	-1.756039578
Foxd4	-1.126062324	-1.483915964	-0.852481974	-1.417236933	-1.239380922	-1.124199298
Foxe3	-0.197111082	-0.482676895	-0.466216031	-0.453939669	-0.651675361	-0.364699382
Foxf2	-1.475654646	-1.667093507	-1.42152695	-0.302949434	-1.325006533	-2.3842817
Foxg1	-1.292234736	-1.483915964	0.851350471	-0.107571624	-2.543798364	-1.834052314
Foxh1	-0.519834167	-0.43009999	-1.102299312	-0.980628858	0.990858415	-0.842340059
Foxi1	-1.002830794	-1.483915964	-0.929738942	-1.313770648	-2.220836463	-0.803676317
Foxj1	-0.928847826	-0.660275575	1.032832872	-0.627497047	-1.591620075	-0.512449316
Foxj2	0.312987321	0.44574341	0.172953374	0.346206227	-0.12824031	0.629420544
Foxj3	0.286564229	0.240988842	0.293049645	0.455689173	0.276612669	0.379921102
Foxk1	0.28163245	0.242616039	0.022106612	0.302949434	-0.169749602	0.075860359
Foxk2	0.527070993	0.438777675	0.761948125	0.496325534	0.388414755	0.420954361
Foxl2	-0.341301714	-0.457985391	-0.813499993	-0.874189602	-0.516049046	-0.806943255
Foxm1	0.237535413	0.208571217	0.271695387	-0.0063157	0.161746679	-0.142580715
Foxn1	-1.017234042	-1.330367142	-1.122718904	-1.396172341	-1.90554536	-1.404530584
Foxn2	0.206781384	0.245872345	0.218012551	0.240701894	0.317856386	0.250464234
Foxn3	0.388547847	0.341590412	0.610314215	0.598956742	0.811311432	0.72662112
Foxn4	-0.148215748	-0.002371197	0.009473638	-0.408914702	-0.396936803	-0.510651579
Foxo1	0.410772804	0.336570406	0.46094651	0.464457613	0.635195342	0.48565109
Foxo4	0.853908982	0.771315834	0.668331339	1.347976648	0.258616326	0.798250239
Foxp1	0.950871466	0.929633513	1.149675387	0.90694819	0.666363657	0.869589681
Foxp2	-1.299495756	-1.138948431	-0.918884769	-1.43894447	-1.344102999	-1.559182818
Foxp3	-1.814125419	-1.020738035	-1.020846551	-0.869585646	-1.748795701	-0.642929918
Foxp4	0.428006275	0.301656583	0.445213128	0.088533805	0.224483941	0.221247637
Foxq1	-0.879116052	-1.313478624	-0.999889247	-0.503474563	-0.499898536	-0.639058313
Foxs1	-0.460228176	-0.753402084	-0.714363167	-0.862713783	-0.481218032	-0.915293787
Gabpa	1.203404926	1.293327802	0.776771781	0.953017089	1.122721436	0.902213882
Gabpb1	0.965811393	0.9946121	0.552429561	0.933380231	1.10519093	0.75146345
Gata1	-0.599163961	-0.868324437	-0.12824002	-0.385012515	-1.748795701	-0.790692649
Gata2	0.221323155	0.466771329	-0.061616383	-0.388413469	-0.368074138	0.248835744
Gata3	-1.388396286	-1.776661616	-0.502580076	-1.277469888	-0.646810245	-0.201874988
Gata4	-0.888420447	-0.974185392	-1.748791757	-1.40873662	-0.572751218	-0.888117311
Gata5	-1.306825332	-1.330367142	-0.988289998	-1.344098548	-1.643638454	-1.099423226
Gata6	-0.953346801	-0.707092976	0.526889263	-0.457440062	-0.490981871	-0.561639565
Gatad1	1.426333349	1.440659883	1.479807684	1.655811855	1.53842685	1.631698874
Gatad2b	0.348002687	0.491565559	0.567185055	0.543267227	0.494543853	0.608418198
Gbx1	-0.778105367	-0.753402084	-0.629418288	-1.032831781	-0.817894276	-0.909329247
Gbx2	0.187459018	0.044276622	0.248834852	-0.433050929	0.98317912	-1.282814514
Gcm1	-1.496896808	-1.225755779	-1.016883308	-1.302701178	-1.04497058	-0.960479965
Gcm2	-0.749631588	-0.622490233	-1.30637475	-1.155778018	-1.392037071	-0.793926107
Gfi1b	-0.451474134	-0.406827295	-1.02748754	-0.796082633	-0.91529257	-1.308222108
Gli1	-0.549865824	-0.753402084	-0.594247963	-0.452191543	0.483876349	-0.570895069
Gli2	-0.986070244	-0.923589602	-1.158847243	-1.04090511	0.831166672	-1.108090715
Gli3	0.137844583	0.025295418	-0.012631663	-0.494542215	0.374837162	-0.862717787
Glis1	0.056100012	0.126799181	-0.405486629	-0.455689173	-0.271696	-0.312051897
Glis2	1.004131647	0.981797897	0.478562005	0.55794814	0.5106509	0.670305501
Glis3	-1.002830794	-1.776661616	-1.057258175	-1.523277147	-0.853616486	-1.658902642
Gm22	-0.62771414	-0.156336406	-0.886947319	-0.563484212	-0.504371652	-0.49454451
Gm239	-1.356262823	-1.225755779	-1.82987496	-0.732786137	-0.98317912	-1.538428896
Gm4981	-1.609033745	-1.776661616	-0.795002907	-0.776770961	-1.054515796	-0.575541027
Gm5595	-0.166604235	-0.058522522	-0.176159292	0.079027245	0.734850849	-0.150559909
Gm608	0.543455179	0.426637907	1.046326034	0.960475508	0.655578495	1.039559712
Gm98	1.499298736	1.555777176	2.161105229	1.371679447	1.344102999	1.619983559
Gmeb1	-0.101256744	-0.122020329	0.039483078	-0.09011898	-0.039483167	-0.056871581
Gmeb2	0.090150158	0.014227646	0.121875166	-0.034743051	-0.037903074	0.044224106
Gmnn	1.988935506	2.013591368	2.101067592	2.145362638	2.249038849	1.575196985
Gps2	0.595394084	0.508561231	1.246171207	0.820093663	0.627499124	0.720480007
Greb1	-0.160202218	0.101342394	-0.462701599	-0.331163989	-0.453941172	-0.57275198
Grhl1	0.147417419	-0.093401223	0.229342709	0.424402819	0.015789848	0.650701982
Grhl2	-0.61432899	-0.607242402	-0.708275287	-0.718435621	-0.04264365	-0.860436122
Grhl3	-0.025274039	0.192445477	-0.142580204	-0.52326815	0.099635222	-1.186965247
Grip1	-1.250020235	-1.667093507	-0.953018095	-1.503608284	-0.148963128	-1.408743157
Grlf1	1.144008175	1.051662114	1.30453647	0.962973452	1.239380922	1.096552205
Gsc	-1.753005548	-1.483915964	-0.61602196	-0.768279796	-0.578333752	-1.0103165
Gsc2	-0.476074551	-0.482676895	-0.529609185	-1.035515453	-0.697182769	-0.865003915
Gsx1	-0.347164224	-0.482676895	-0.63519391	-0.876498485	-1.106638933	-0.575541027
Gsx2	-1.647224745	-1.776661616	-1.277471237	-1.351874963	-1.310067458	-1.299052357
Gtf2a1	0.445366687	0.339916136	-0.004736766	0.214780292	0.247207579	0.110748686
Gtf2a1l	-1.415591915	-1.776661616	-1.359734762	-1.027486455	-0.959231939	-1.071106002
Gtf2a2	1.925681497	1.836230226	1.859760459	1.999590162	1.770800664	1.851060124
Gtf2f1	1.721292529	1.616124529	1.734575671	1.575189675	1.619981405	1.61420768
Gtf2i	1.159246942	1.275449436	0.781038254	0.867290512	0.940704992	0.764058313
Gtf2ird1	0.938580391	0.875231752	0.666362154	0.441731286	0.670304609	0.47856372
Gtf2ird2	0.489370826	0.546661888	0.833390985	0.208322869	-0.152955297	0.079027612
Gzf1	0.879116052	1.115237977	0.595188797	0.712330213	0.572751218	0.928530895
Hand1	-0.503648749	-0.635950473	-0.559792196	-0.593307025	-0.732788563	-0.716400868
Hand2	-1.033189107	-1.154094966	-0.975554711	-0.851349572	-0.837857587	-0.973029932
Hbp1	0.602942298	0.556769506	0.813499993	0.957983495	0.787466323	0.855886068
Hcfc1	1.193747708	1.092132253	0.953018095	1.087987409	1.317500538	0.996011632
Hcfc2	0.112375725	0.071195329	0.042643553	0.098048308	-0.16814817	0.239078374
Hdac1	2.061228678	2.050157393	1.727596108	1.661993754	2.506501384	2.249041839
Hdac2	1.174757335	1.163310047	1.528288387	1.412974117	1.143616309	1.371685812
Hdac3	1.554462299	1.621907267	1.756033284	1.643633011	1.503613262	1.608484729
Hdac4	0.391954442	0.331558781	0.297996078	0.532332436	0.012631691	0.753554347
Hdac5	0.792039806	0.780899319	1.580619469	1.068315983	0.482103762	1.062775337
Hdac7	0.496497246	0.409402182	0.523268702	0.559791605	0.192216967	0.895143541
Hdac8	0.161802102	0.192445477	0.193824896	0.19221633	-0.075860258	0.25535368
Hells	0.676467203	0.64563508	0.619838202	0.359642548	1.043614674	0.033163387
Hes1	1.392514059	1.315336836	1.057258175	0.680200291	1.18063603	1.030160249
Hes2	-0.745464566	-0.660275575	-1.057258175	-0.864999901	-1.127157854	-0.967991799
Hes3	-0.524353996	-0.868324437	-1.071102162	-0.813499134	-0.686173126	-1.367682223
Hes5	-0.702455535	-0.527516828	-1.23264131	-1.206231519	-1.295412901	-0.95054702
Hes6	1.009351994	1.004981015	0.800414995	0.710300927	1.040908557	0.800417864
Hes7	-0.141831693	-0.324056721	-0.818992988	-0.357959531	-0.59142992	-0.242328277
Hesx1	-0.909639624	-0.660275575	-0.891621772	-1.038206542	-0.10280915	-1.142108909
Hey1	-0.304707674	-0.482676895	-0.22286485	0.004736761	0.148963128	1.236007194
Hey2	-1.972377603	-1.776661616	-0.276612046	-1.099418124	-1.66511399	-0.680203447
Heyl	-0.876801725	-0.792709771	-0.916487288	-1.375704945	-1.367680405	-1.190146822
Hhex	0.924014111	0.871772949	-0.011052636	1.110993138	0.341184805	0.306257397
Hic1	-0.052145621	-0.002371197	-0.407200287	-0.526888707	-0.489203198	-0.459194473
Hic2	0.179428872	0.163540614	-0.153753672	-0.113925829	0.708276884	0.2684222
Hif1a	0.664624686	0.68698886	0.503475095	0.732786137	0.595190139	0.576471695
Hinfp	0.185852047	0.114061644	0.099634997	0.18418183	0.105984107	0.32284091
Hipk2	0.10760884	0.093401223	0.126648334	0.361326576	0.050546774	0.482104403
Hira	0	0.058522522	-0.023685939	-0.047385019	0.237454048	-0.072693862
Hivep1	0.099669362	0.126799181	-0.126648334	0.293049335	0.206710553	0.209937381
Hivep2	0.532516605	0.452730615	0.164946215	0.339511394	-0.193825333	0.326168062
Hivep3	-0.835909491	-0.814468932	-0.809123068	-0.802585502	-0.938258892	-0.837858701
Hlf	-1.027841932	-0.69700607	-0.582064076	-0.904576425	-0.761949844	-1.438951148
Hltf	0.337956934	0.411120265	0.450445261	0.606519351	0.604627489	0.59519093
Hlx	-0.549865824	-0.324056721	-0.618883304	-0.535970291	-0.697182769	-0.759846751
Hmbox1	0.193891749	0.158736898	0.041063265	-0.028424257	-0.123466189	0.21639703
Hmg20a	0.235911469	0.142750027	0.255352764	0.326166548	-0.050546774	0.559794202
Hmg20b	1.00153162	0.940598117	0.652648748	0.688166435	0.700199949	0.899852145
Hmga2	1.071471597	1.010205777	0.923695518	0.617928313	1.079509627	0.862717787
Hmgb1	2.684289359	2.820556106	2.683363839	2.584966604	2.68336989	2.506504716
Hmgb2	1.681509259	1.729653805	1.375706397	1.355793763	1.443372317	0.923698829
Hmgb3	1.430675949	1.41465857	1.905541063	1.778322378	1.661999257	1.193340391
Hmgb4	-2.178146316	-2.089656133	-0.77890326	-0.84009339	-1.090835449	-1.15272612
Hmgxb4	0.261971781	0.567860615	0.570893022	0.745206749	0.642929063	0.749375808
Hmx1	-0.841505278	-0.660275575	-1.484501636	-0.694169574	-0.791768503	-0.671292353
Hmx2	-1.126062324	-1.225755779	-0.840094277	-1.022170093	-1.400340729	-0.73691722
Hmx3	-1.263844218	-2.089656133	-2.035243198	-2.230035481	-2.017104446	-2.268878707
Hnf1a	-1.08269904	-0.753402084	-0.714363167	-0.678215446	-0.765112287	-0.539617701
Hnf1b	-0.943479865	-0.721335567	-1.430182664	-1.655811855	-1.14664192	-1.533341851
Hnf4a	-0.650924083	-0.543914873	-1.259931252	-1.229292318	-1.785957172	-1.259935769
Hnf4g	-2.230807	-2.27157297	-2.358591073	-2.472364117	-2.584975163	-2.161112976
Homez	-0.443624732	-0.575293194	-0.940702871	-1.371679447	-0.885783704	-1.520793548
Hopx	0.094908695	0.416281753	0.955498379	0.550592969	0.61411856	0.211551468
Hoxa1	0.86072981	0.656357858	0.576469629	0.871885332	0.648754463	1.367682223
Hoxa10	-0.398781227	-0.30331059	-0.369762484	-0.637123115	-0.822302433	-0.273334524
Hoxa11	-0.828118685	-0.324056721	-1.006391306	-1.387916113	-0.91170999	-0.517852428
Hoxa13	-0.828118685	-1.483915964	-0.673265594	-0.766165586	-1.310067458	-0.813502909
Hoxa2	-0.222132365	-0.208571217	0.083779674	0.205097403	-0.909328038	-0.368919088
Hoxa3	0.373272683	0.325722271	-0.094875971	-0.15375351	-0.532334198	-0.252093384
Hoxa4	-0.349680341	-0.443128769	-0.906949148	-0.885780772	-1.955668875	-1.165020109
Hoxa5	0.668561854	0.620576476	0.52507813	0.439992592	0.082195541	0.452193641
Hoxa7	0.523449183	0.836616564	0.664395529	0.492760455	-0.299647167	0.341185259
Hoxa9	0.088564434	0.034784469	1.035516546	0.193824692	0.439994049	1.508478379
Hoxb1	-2.094790994	-2.089656133	-2.211808087	-2.506493085	-1.966301767	-2.06052537
Hoxb13	-0.231043318	-0.156336406	0.694170307	0.129831892	-0.523269882	-0.446957425
Hoxb2	0.311329707	0.366821566	0.569038068	0.429587865	-1.009006253	-1.062775337
Hoxb3	0.424549649	0.283515231	0.885781707	0.471497927	-1.099421764	-0.492762742
Hoxb4	0.177824235	0.244243872	0.702213335	0.453939669	-0.431320184	-0.009473672
Hoxb5	-0.62771414	-1.020738035	0.307910815	-0.960475508	-1.66511399	-1.434555809
Hoxb6	0.353038585	0.218272221	0.831164798	-0.625578763	-1.282812809	-0.798250239
Hoxb7	-0.950871466	-0.753402084	-0.877655593	-1.030155469	-1.04497058	-1.548723147
Hoxb9	-0.255440838	-0.575293194	-0.179367007	-0.918883798	-0.796085269	-1.034177493
Hoxc10	1.054877131	-0.324056721	-1.727596108	-1.693890386	-1.999596782	-1.216041846
Hoxc13	-0.755906438	-0.868324437	-2.101067592	-2.023072356	-1.061392582	-1.0103165
Hoxc4	1.088363817	1.188374752	0.480331593	0.011052625	-0.875346363	0.299647565
Hoxc5	-0.293150721	-0.428368314	-0.261881456	-1.475144295	-1.687379482	-1.580625135
Hoxc6	0.563679159	0.579021286	0.120284728	-0.543267227	-0.724570109	-0.606522165
Hoxc8	0.601052066	0.886836739	0.70019837	-1.935031796	-2.411622352	-1.6376408
Hoxc9	0.574806981	0.508561231	-0.102015343	-0.570892419	-0.507060329	-0.483876992
Hoxd1	-0.909639624	-0.660275575	-2.194279549	-2.087167952	-1.142107391	-1.999599441
Hoxd10	-0.222132365	-1.020738035	-2.115379613	-1.817546597	-1.891394932	-0.996011632
Hoxd11	-0.509029163	-0.753402084	-2.047718406	-1.367675877	-1.454554335	-2.239443642
Hoxd12	-0.909639624	-1.225755779	-0.785318876	-0.66243075	-1.196544489	-1.065544076
Hoxd13	0.747546469	0.703049723	-0.860433038	-0.293049335	-0.648754463	0.309567278
Hoxd3	-0.311329707	-0.555848318	-1.40452555	-0.785318047	-1.270411559	-0.131424836
Hoxd4	0.26851382	0.355019232	-0.684178702	-0.174555926	-0.751462451	0.227723176
Hoxd8	1.038565727	1.268409851	-1.222638912	0.783175959	-0.378225043	1.082329614
Hoxd9	1.360203749	1.345700892	-0.40377415	1.199758444	0.134610336	1.242772011
Hr	-0.079054586	0.102931372	0.708275287	-0.193824692	-0.422678389	-0.137797549
Hsbp1	2.011889565	2.07613133	1.687375677	2.211805751	1.707147354	2.268878707
Hsf1	1.14099188	1.099290437	0.960476522	0.860432129	0.89279542	0.809125968
Hsf2	-1.972377603	-1.776661616	-2.289634625	-2.311424239	-1.04497058	-1.834052314
Hsf2bp	-0.690403513	-0.610090643	-0.585803761	-0.532332436	0.6198396	-0.569040108
Hsf4	-0.847127307	-1.020738035	-0.374836317	-0.47326162	-0.471499488	-0.337006298
Hsf5	-1.714473361	-2.443782896	-1.118304308	-1.785951258	-1.310067458	-1.999599441
Hsfy2	-1.263844218	-2.089656133	-1.02748754	-1.851051534	-1.591620075	-2.080376186
Htatip2	0.466376834	0.306621073	0.356277895	0.561636959	0.23420789	0.598959521
Htt	0.409056172	0.268740948	0.270057954	0.056871317	-0.047385176	0.388415271
Icmt	0.686408246	0.638849622	1.024825765	0.75355085	0.806942182	0.973029932
Id1	2.585860917	2.546822475	2.909029908	2.506493085	1.727600004	2.909040336
Id2	-0.606729186	-1.109406558	0.706251777	0.311222035	0.881133132	1.057261965
Id3	0.865299163	0.27858382	1.896065711	1.817546597	1.977159858	2.631024436
Id4	-0.93370315	-0.91997923	0.200263369	0.055289938	0.10122206	1.196546079
Ifi202b	1.20990538	1.385472661	1.553926333	1.30637337	0.569039352	0.623665654
Ifi203	-0.660697705	-0.509459737	1.344099968	-0.291402111	-1.631696704	-1.513377145
Ifi204	-0.712576656	-0.832154778	-0.874190525	-1.602806124	-1.945250884	-2.145372593
Ift172	0.772785738	0.836616564	0.906949148	0.902209696	0.563486077	1.051780289
Ikzf1	-0.480497264	-0.34661895	-1.087988558	-1.125672879	-1.209490942	-0.678218594
Ikzf2	-0.386846227	-0.505868146	-0.247207022	-0.25372202	-0.260248842	-0.176159924
Ikzf3	-1.111377505	-1.157155859	-1.177487068	-1.425840055	-1.085155279	-1.387922554
Ikzf4	-0.849383562	-0.969141276	-0.354596881	-0.554266836	-0.625580834	-0.646811105
Il31ra	-0.599163961	-0.575293194	-1.247878415	-0.978088145	-1.454554335	-1.241075523
Ing4	0.229421812	0.179580646	0.22772236	0.198652779	-0.022106662	0.161746894
Ino80	0.46286119	0.502283001	0.371452706	0.448699391	0.464459151	0.304603705
Insm1	-0.602942298	-0.424908764	-0.381616375	-1.363693935	-0.467976443	-0.361328253
Insm2	-1.68795767	-1.667093507	-1.090832989	-1.355793763	-1.778328266	-1.359739636
Irf1	0.90252183	0.989467126	1.23264131	0.988288954	1.602811431	0.967991799
Irf2	0.289032704	0.378674684	0.031583531	0.698185483	-0.325335507	0.724571072
Irf3	0.528884468	0.252392741	0.37822419	0.414066422	0.30791151	0.53051859
Irf4	-1.14099188	-0.929633513	-1.489228259	-1.674550083	-1.53842685	-1.503615261
Irf5	-0.419374106	-0.208571217	-0.80258635	-1.128637822	-0.563486077	-1.201377608
Irf6	-0.674486953	-1.020738035	0.275792145	0.128239885	0.193825333	0.561639565
Irf7	-0.674486953	-0.753402084	-0.242327409	-0.478561499	-1.174354936	-0.828945661
Irf8	-0.991197937	-0.811180883	-0.933381217	-0.835620394	-0.714364778	-0.867294537
Irf9	0.18906647	0.168348068	0.532332998	0.32949727	0.20187472	0.30295084
Irx1	-0.812684521	-0.406827295	-1.793686553	-0.930950689	-0.395230124	-1.41724351
Irx2	0.447109982	0.565081403	0.66243145	0.498110419	0.203486139	0.865003915
Irx3	0.157003665	-0.156336406	-0.134610032	-0.39864331	0.539616983	-0.426131881
Irx4	-1.323576472	-0.868324437	-1.508472972	-1.299046329	-1.748795701	-1.999599441
Irx5	-0.509029163	-0.208571217	0.453940149	-0.426129904	-0.165746824	0.4998992
Irx6	-0.496497246	-0.660275575	-0.471498425	-0.895139387	-1.842487687	-1.196546079
Isl1	-1.344563562	-1.083614866	-1.538423381	-1.528286773	-0.75774497	0.055290195
Isl2	-0.117940299	0.044276622	-1.468212164	-0.833390105	-1.196544489	-0.72354718
Isx	-0.778105367	-0.868324437	-1.02748754	-1.392032461	-1.842487687	-1.16038947
Itgb3bp	-0.400490794	-0.36007129	-0.234207361	-0.094875871	-0.329498361	-0.250464234
Jarid2	1.466422033	1.406198445	1.649693836	1.785951258	2.211813075	1.727602301
Jazf1	-1.496896808	-1.020738035	-1.149675387	-2.011193759	-0.294698324	-1.461353032
Jdp2	0.400490794	0.457108729	0.768280607	0.23258496	0.556108395	0.702215852
Jmjd1c	0.525259235	0.091813704	0.407200287	0.426129904	0.565335246	0.759846751
Jmjd4	0.120326215	-0.223130299	-0.053708752	-0.197042912	0.211551187	-0.237454364
Jmy	0.448854626	0.443999982	0.286465424	0.591427962	0.190609093	0.469737867
Jun	0.712576656	0.690987507	1.122718904	0.837854813	1.062773924	1.161930271
Junb	1.325460553	1.345700892	1.523278756	1.569807202	0.933383321	1.489233598
Jup	1.834678322	1.648618088	1.674551851	1.116836392	0.980632105	1.493993473
Kat2a	1.288629419	1.289719435	1.266900877	1.003784371	0.970506521	0.648755326
Kat2b	0.06322015	0.118835965	0.153753672	0.379919339	0.278253028	0.507061003
Kat5	1.091209229	1.042146007	1.216037487	1.190141299	1.313774998	1.232645729
Kcnip3	-0.635412995	-0.79919815	-0.569038068	-0.781037429	-0.557949987	-1.236007194
Kdm1a	2.035945175	2.163679268	1.935033839	1.915187201	2.17740022	2.023081744
Kdm3a	1.763975527	1.765467626	2.145364903	2.13013256	1.999596782	1.966304381
Kdm3b	0.631558929	0.595897712	0.612214597	0.897491211	0.702214918	0.935819593
Kdm4a	-0.09808223	-0.014227646	0.247207022	0.18578777	0.222865353	0.169749827
Kdm4b	0.258704943	0.355019232	-0.12983203	0.045804403	0.027634584	-0.007894691
Kdm4d	-1.388396286	-1.483915964	-1.099419285	-1.465914875	-1.842487687	-1.16038947
Kdm5a	-0.171410179	0.050606865	0.079027328	0.082195269	0.158548413	0.121875603
Kdm5b	0.080639045	0.072780185	0.023685939	0.260247981	0.600846183	0.235830974
Kdm5c	0.015795259	0.055355851	0.004736766	-0.025265298	-0.03000394	0.13620386
Kdm5d	-1.786569138	-1.776661616	-0.22772236	-2.268868178	-1.734579582	-1.674557853
Klf1	-0.379202576	-0.660275575	-1.066927664	-0.696176136	-0.476794977	-1.050414761
Klf10	1.86040191	2.196893101	1.408738107	1.58609252	1.379757247	1.58609988
Klf11	0.374965602	0.531148574	0.80258635	0.918883798	0.525079314	0.644869307
Klf12	-1.108468934	-0.816665814	-0.557948729	-1.340240397	-0.57089431	-0.334501725
Klf13	0.726869134	0.775566457	1.168116832	0.849089805	0.732788563	0.98829354
Klf14	-0.036335521	-0.406827295	-0.633266376	-1.21275512	-1.11830683	-0.999892831
Klf15	-0.841505278	-1.225755779	-0.055289996	0.452191543	-0.031583602	0.535972779
Klf16	1.233066461	1.172623935	0.47326212	0.482102165	0.50347623	0.441733336
Klf17	-1.239805602	-1.418926467	-0.855883	-0.988288954	-1.171231555	-1.085156721
Klf2	0.234288142	0.168348068	0.260248255	0.25372202	1.809484683	0.289757015
Klf3	1.344563562	1.393691948	1.29540998	1.206231519	0.650701117	1.122722929
Klf4	0.869886494	0.699017813	1.011623499	1.161924879	1.155781845	0.180972198
Klf5	0.022114237	-0.085465877	0.770398231	-0.050546607	0.471499488	0.109160268
Klf6	0.507234076	0.44748818	0.094875971	0.761947321	0.813501827	1.225963927
Klf7	1.306825332	1.458544391	1.249589239	1.528286773	0.652650219	1.513377145
Klf9	0.380050779	0.850102032	0.975554711	1.183790053	1.249592057	1.325008295
L3mbtl2	1.147034823	1.064037368	1.108086743	0.815693399	1.387920709	0.646811105
Lass2	1.843119024	1.7508747	1.340241812	1.756031429	1.396176964	1.693898247
Lass4	-0.484042151	-0.549412992	0.617928965	0.312879075	0.197043564	0.074277018
Lass5	1.033189107	0.964121444	0.774643798	0.77464298	0.633267804	0.674256812
Lass6	-0.402201521	-0.60156048	-0.01421072	-0.419229067	-0.158548413	-0.039483219
Lbx1	-0.794197094	-0.717251584	-0.627497709	-0.764054768	-0.820096379	-0.720480007
Lbx2	-0.909639624	-0.753402084	-0.95674071	-0.820093663	-1.206235513	-0.585805861
Lcor	0.47166105	0.388876509	0.12824002	0.041063221	-0.142580525	0.351239085
Lcorl	-0.336285951	-0.224750812	-0.652648748	-0.676233249	-0.718438	-0.341185259
Ldb1	1.292234736	1.261431925	1.9771554	1.608477265	1.625811387	1.763373644
Ldb2	-1.896719684	-1.88900354	-1.713882224	-1.770794801	-2.06052263	-1.77833063
Lef1	-1.190553049	-1.418926467	-1.452300222	-0.118694465	0.242327955	0.363013306
Lhx1	-1.771407438	-1.616124529	-0.867291428	-1.317496176	-0.906951193	-1.146643445
Lhx2	-1.533865219	-0.868324437	-1.767069904	-1.756031429	-1.591620075	-1.619983559
Lhx3	-0.865299163	-0.915183778	-1.19654179	-1.016882234	-1.470518922	-1.20949255
Lhx4	-0.766430654	-0.868324437	-1.785953144	-1.29178782	-1.720702922	-1.225963927
Lhx5	-1.053507231	-1.225755779	-0.608416017	-0.921286527	-0.951782278	-0.94193139
Lhx6	-1.213174694	-1.483915964	-0.923695518	-1.347976648	-0.793925052	-1.713888368
Lhx8	-2.094790994	-2.443782896	-1.646656796	-1.518305157	-1.891394932	-2.194287415
Lhx9	-1.27437148	-1.148005068	-1.493988118	-1.793684659	-1.817552615	-1.569814486
Lin28a	-2.023772272	-1.682931602	-0.680201009	-1.748789911	1.817552615	-2.334373614
Lin28b	-1.972377603	-1.483915964	-2.683363839	-2.334362781	-2.68336989	-1.745211103
Litaf	1.869254077	1.780442374	1.051776519	1.935031796	1.575194891	2.543801746
Lmcd1	-0.665608019	-0.482676895	-0.648753	-0.962973452	-0.951782278	-0.753554347
Lmo1	-0.709532762	-0.575293194	-0.535970857	-0.96547737	-1.11830683	-0.659492437
Lmo4	0.813780577	0.606294072	1.35187639	0.926107883	0.94561402	0.930955009
Lmx1a	-1.002830794	-0.868324437	-1.586094194	-1.421525449	-1.697181188	-1.930008598
Lmx1b	-0.863012254	-0.633056605	-0.862714694	-0.751459963	-0.918886841	-0.708277826
Lpin2	-0.137844583	-0.028458143	0.133017031	-0.018948099	0.020527386	0.190609346
Lyl1	-0.909639624	-0.868324437	-0.945611887	-0.817891568	-1.012938129	-0.975558208
Maf	-1.285040629	-1.389570693	-0.690165468	-1.325002146	-0.561638818	-1.313776744
Mafb	-1.348443004	-1.34763974	-0.911707934	-0.722520687	-1.277474118	-0.346207833
Maff	0.787736152	0.961620522	0.517850572	1.518305157	0.975556911	1.87761299
Mafg	1.485013657	1.505400784	1.225959532	1.108085573	0.953020244	1.14361783
Mafk	1.177893195	1.115237977	0.674254395	0.855882096	0.696178441	1.229298023
Maml1	-0.181033968	-0.171555171	-0.079027328	-0.152156168	-0.091704684	-0.026844869
Map3k10	-0.048982693	-0.104520607	-0.11392595	-0.13460989	-0.219629908	0.048965979
Max	1.376180893	1.427539846	1.02748754	1.119772253	1.046328393	1.155783382
Maz	1.422017249	1.375327055	1.236002763	0.890450409	0.923697601	0.906952399
Mbd1	0.026854032	-0.017389632	0.037902989	0.107571624	-0.235830661	0.066363003
Mbd2	0.973362051	0.997194382	0.869586564	1.174351048	0.505267475	1.049051172
Mbd3	1.405009986	1.298771806	1.317497567	1.242766244	1.528291833	1.039559712
Mbd4	-0.134656461	-0.123612968	0.069527838	-0.017368926	0.140985785	-0.074277018
Mbtps2	1.603360642	1.660872566	1.518306761	1.619976041	1.340244835	1.748798026
Mecom	-0.86072981	-1.132961672	-1.387917579	-1.680927714	-0.935818349	-1.770803019
Mecp2	-0.066385655	-0.247501464	0.053708752	0.177762735	-0.083779863	0.39864516
Med1	0.319626359	0.270379613	0.587676652	0.433050929	0.466217082	0.417508898
Med12	1.216456912	1.177318852	1.533336355	1.553924692	1.054515796	1.770803019
Med13	-0.193891749	-0.186009254	-0.098048412	-0.172953192	-0.052127759	-0.17936765
Med14	0.009476905	0.012646708	-0.110748289	-0.001578915	0.16814817	0.004736783
Med16	1.006738421	0.940598117	0.826724634	0.678215446	0.710303279	0.783179593
Med17	0.109197527	0.153936804	0.408915133	0.388413469	0.546928269	0.339512969
Med21	1.614758649	1.579779036	1.569808859	1.625806004	1.332587317	1.564476726
Med23	1.190553049	0.989467126	1.229293616	1.367675877	1.082328175	1.351881236
Med24	0.067968652	-0.015808619	0.279893499	0.08694885	0.10757198	0.026844869
Med27	0.95582794	0.952913773	0.926108861	0.980628858	0.921289577	0.802589227
Med30	1.756638958	1.788080349	1.851053488	1.859758495	1.785957172	1.741646315
Med4	1.570350303	1.715923587	1.336403346	1.332582904	1.359737829	1.344104786
Med6	0.149014171	0.173159375	-0.155351405	-0.166546615	0.091704684	-0.171351693
Med7	1.644201654	1.682931602	2.023074492	1.988247638	2.07366612	1.825742063
Mef2a	0.363137212	0.493347891	0.160146982	0.327831458	0.293050305	0.583934999
Mef2b	-0.313816447	-0.406827295	-0.502580076	-0.424402819	-0.004736777	-0.147367119
Mef2c	-1.448319691	-1.300594964	-0.390116028	0.381615972	-0.539616983	0.591430706
Mef2d	1.117222781	1.124056147	0.499897409	0.888113189	0.395230124	0.881134304
Meis1	-0.359766973	-0.385471501	0.077443612	-0.4054862	-0.774645545	-0.359644217
Meis2	0.476958353	0.504074772	0.654600308	0.41750696	-0.06794537	0.718438955
Meis3	0.163402397	-0.156336406	-0.327831804	-0.467974894	-0.18418244	-0.024475712
Men1	0.567380683	0.611041145	0.19704312	0.229342467	0.378225043	0.168148394
Meox1	-0.778105367	-1.020738035	-1.336403346	-1.216036203	-0.730729364	-1.813506424
Meox2	-2.684289359	0.161938966	-2.744214169	-0.316195719	-2.506501384	-2.543801746
Mesp1	-0.157003665	-0.208571217	-0.268421238	-0.390115616	-0.439125194	-0.608418198
Mesp2	-0.496497246	-0.660275575	-0.447827675	-1.011622431	-1.04497058	-1.0103165
Mettl3	1.48974191	1.566334521	1.643634747	1.302701178	1.493991487	1.249593718
Mga	0.096495342	0.229615874	0.245579841	0.407199857	0.578333752	0.266786192
Mier1	0.101256744	0.082293257	0.007894662	0.155351241	0.268421844	0.140985972
Mier3	0.728922917	0.808993664	0.823405094	0.899847969	1.016885601	0.99859744
Mitf	-0.800691067	-0.915183778	-0.99085618	-0.778902437	-0.082195541	-0.546928996
Mixl1	-0.735102649	-0.753402084	-0.706251777	-1.068315983	-0.361327773	-0.915293787
Mkl1	0.554458594	0.378674684	0.55059355	0.139390938	0.485650445	0.386714232
Mkl2	0.075886252	0.074365221	0.107571738	0.063198286	0.071110791	0.193825591
Mkx	0.469017319	0.457108729	-0.281535345	-0.137796909	-0.25535334	-0.220438847
Mlf1ip	-0.069551819	-0.037948134	0.329497618	0.036322955	0.364698897	-0.182577208
Mll1	0.760106106	0.562306504	1.202990001	1.079506052	0.906951193	1.363700263
Mll3	0.214854599	0.461495532	0.658510872	0.582063461	0.692168072	0.606522165
Mll5	0.61432899	0.788402477	0.860433038	0.878812012	0.625580834	0.978092684
Mlx	0.888420447	1.034063054	0.811309603	0.798246535	0.64486845	0.621751911
Mlxip	0.890758476	0.886836739	1.090832989	1.049046304	1.006393576	1.284602162
Mlxipl	-0.980968123	-1.020738035	-1.277471237	-1.625806004	-0.574610088	-1.520793548
Mms19	0.970839069	0.936930866	1.014249924	1.263407121	0.897494183	1.253026305
Mnt	0.402201521	0.463252712	0.498110945	0.459192343	0.28646607	0.410632645
Mnx1	-2.094790994	-2.089656133	-1.680929489	-1.553924692	-0.891623783	-1.793692982
Morf4l1	2.441717513	2.314179762	2.584969334	2.543789941	2.543798364	2.5849786
Morf4l2	2.818172291	2.686559927	2.744214169	2.744211271	2.909036468	2.817210707
Mpnd	1.626368479	1.709176841	1.625807721	1.668239307	1.404528717	1.905547893
Msc	1.223060613	0.708105576	1.082325735	0.824509735	0.209937102	1.105192399
Msgn1	-0.509029163	-0.156336406	-0.576469629	-0.57646902	-0.697182769	-0.671292353
Msl3	1.348443004	1.517640136	1.443369062	1.680927714	0.960478688	1.461353032
Msx1	0.13306291	0.465011308	-0.517850572	-0.429587865	-0.487426059	-0.652651087
Msx2	-1.117222781	-1.077979558	-0.837855698	-1.236001458	-0.258616326	-0.105984248
Msx3	-0.295623893	-0.575293194	-0.570893022	-0.798246535	-0.711317562	-0.640992924
Mta1	0.412490636	0.472060015	0.339511752	0.485648837	0.314538009	0.311223479
Mta2	1.620536499	1.517640136	0.696176871	0.796082633	0.950545757	0.635196187
Mta3	0.931272767	0.98434794	0.945611887	1.273930742	0.83562316	1.180637599
Mtf1	-0.088564434	-0.129986669	-0.066362765	-0.052127587	-0.088534098	-0.099635354
Mtf2	0.431467978	0.518467371	0.469736184	0.42785825	1.11684009	0.376531067
Mxd1	-0.034755071	-0.053772724	0.018948119	0.206709869	-0.278253028	0.312880527
Mxd3	0.11873553	0.226371909	0.163346057	0.033163233	-0.014210752	-0.378225546
Mxd4	0.510825877	0.484451589	0.137797055	0.422676989	-0.10122206	0.537794354
Mxi1	1.656384711	1.795822968	1.614201894	2.060515808	0.899850949	1.915196089
Myb	-1.174757335	-1.112317589	1.079507192	-0.414066422	0.361327773	-0.473263816
Mybbp1a	2.269653132	2.251712545	2.411616913	2.011193759	2.115384383	1.687381725
Mybl1	0.414209675	0.731598068	-0.208323089	-0.117104628	-0.302950437	-0.112337382
Mybl2	0.550783456	0.626324536	0.888114127	0.400352285	1.347981111	-0.144175817
Myc	0.58413431	0.27858382	2.289634625	2.472364117	1.456812507	2.011203092
Mycbp	0.561831266	0.599670777	0.539615766	0.593307025	0.759845741	0.402064287
Mycl1	-1.226382379	-1.12110717	-1.371680895	-1.003784371	-0.144175626	-0.809125968
Mycn	0.986070244	0.97671667	1.363695375	1.321239931	0.796085269	-0.412349891
Mycs	-1.292234736	-0.868324437	-1.646656796	-1.456807683	-1.580623034	-0.999892831
Myf5	-2.525579636	-2.863538267	-3.034459122	-2.631012227	-2.047723024	-2.909040336
Myf6	-1.099798486	-1.225755779	-1.646656796	-1.707141702	-1.697181188	-1.472832094
Mynn	0.383446309	0.329890074	-0.025265325	0.419229067	0.337841172	0.354598152
Myod1	-1.581164642	-1.383432252	-1.999592273	-1.977153312	-1.707147354	-2.506504716
Myog	-0.909639624	-1.020738035	-0.795002907	-0.867290512	-0.846837135	-0.711318508
Mysm1	-0.388547847	-0.438777675	-0.273333544	-0.32949727	-0.309566866	-0.164946806
Myst2	0.192282831	0.239362277	0.606519991	0.438255217	0.552430807	0.554269408
Myst3	-0.096495342	0.007904065	0.510649749	0.296346156	0.291403076	0.324504041
Myt1	-1.70106733	-1.907810706	-1.851053488	-1.202988731	-1.68093328	-1.110998293
Myt1l	-0.968322198	-0.818866603	-1.219331611	-1.461346251	-1.351879439	-1.412980674
Mzf1	-0.120326215	-0.093401223	-0.434784851	-0.402062421	-0.39864463	-0.407201747
Nab1	0.339628853	0.30827756	0.125056965	0.301297397	0.187394806	0.237454364
Nab2	0.863012254	0.886836739	0.736914578	0.668330633	0.637125224	0.467977066
Nanog	-1.814125419	-2.089656133	-2.411616913	-1.508471379	1.748795701	-0.985733788
Nasp	0.227800904	0.295048667	0.507059186	0.288110009	1.071104578	0.03000398
Ncoa1	-0.173013028	-0.249131233	0.324502877	0.179366817	0.198653437	0.150559909
Ncoa2	0.02053442	0.075950442	0.316196053	0.322839412	0.112337232	0.521462842
Ncoa3	0.316305112	0.247501464	0.361326958	0.743128763	1.090835449	0.72252404
Ncor1	0.342975522	0.450981775	0.865000815	0.759843225	0.676235488	0.985733788
Ncor2	1.052139288	0.915183778	0.998593861	0.764054768	0.718438	0.955501804
Neurod1	-1.452801136	-1.34763974	-2.011195882	-1.915187201	0.448700876	-1.328789223
Neurod2	-0.530699669	-0.529331837	-0.554267422	-0.80041415	-0.680202543	-0.662433824
Neurod4	-1.728191975	-2.251712545	-1.548717595	-1.886754279	-2.035247788	-1.707149624
Neurod6	-2.525579636	-2.089656133	-2.472366728	-2.683361005	-2.322749673	-2.5849786
Neurog1	-1.01987535	-1.129983308	-1.602807817	-1.219330324	-1.454554335	-1.087992458
Neurog2	-1.557083329	-1.483915964	-0.489202095	-2.194277232	-2.358596392	-2.683373457
Neurog3	-1.439442298	-1.408304134	-0.526889263	-1.266899539	-0.519656105	-0.902213882
Nfat5	-0.610524719	-0.595897712	-0.163346057	-0.266784954	-0.29799675	-0.014210771
Nfatc1	-0.608625866	-0.821071323	-0.967988329	-0.403773724	-0.672278961	-0.436521178
Nfatc2	-0.322951104	-0.25402449	-0.541440888	-0.245579582	-0.556108395	-0.274973414
Nfatc3	0.849383562	0.903285249	1.379754135	1.336401934	1.168119467	1.174356497
Nfatc4	-0.410772804	-0.547578467	0.180971549	-0.356277519	-0.105984107	-0.321178665
Nfe2	-1.126062324	-1.225755779	0.642927613	-0.90694819	-0.828944559	-1.071106002
Nfe2l1	1.439442298	1.337995102	1.700480816	1.425840055	1.367680405	1.801534315
Nfe2l2	0.336285951	0.437039541	0.528702113	1.102298148	0.75774497	1.149679508
Nfe2l3	-0.266877253	-0.134770363	0.283177945	-0.131424226	-0.664397027	0.039483219
Nfia	-0.354719185	-0.285160546	0.086948942	0.15375351	-0.593308989	-0.185788632
Nfib	-0.042658262	0.068026145	1.076697131	-0.115515084	-0.288110963	-0.260249188
Nfic	0.487593077	0.805719996	0.591428586	0.519654384	-0.025265382	0.218013333
Nfil3	-0.231043318	-0.406827295	-0.498110945	-0.09170438	0.144175626	0.393525109
Nfix	0.459351208	0.371895134	0.640990626	0.813499134	0.125057247	0.602736569
Nfkb1	1.102679507	1.239162877	1.113911225	1.400336093	1.03820998	1.400342591
Nfkb2	0.745464566	0.673078178	0.201874264	0.048965752	0.179367411	0.164946806
Nfkbia	1.364165728	1.670228069	0.996008062	1.379752678	1.119775961	1.859767126
Nfkbib	0.184245551	0.09975367	0.214780519	0.148962635	0.274973048	0.125057413
Nfkbie	-0.684414682	-1.092132253	-1.817548516	-0.871885332	-0.621751084	-1.687381725
Nfx1	0.872186976	0.905654799	0.61602196	0.702212593	0.639057463	0.545098467
Nfxl1	-0.12987681	-0.071195329	-0.131424365	-0.171350898	-0.098048633	-0.058453109
Nfya	0.169807767	0.202114712	-0.121875166	0.125056833	0.080611423	0.08219565
Nfyb	1.310516359	1.30425417	1.19654179	1.344098548	1.548721088	1.171233112
Nfyc	1.329242772	1.137447958	1.325003545	1.032831781	1.29905063	0.885784882
Nhlh1	-1.159246942	-1.020738035	-1.564471118	-1.741638233	-2.220836463	-1.658902642
Nhlh2	-2.094790994	-2.443782896	-1.882161727	-2.411614367	-1.977159858	-2.101075123
Nkx1-2	-1.329242772	-1.371307773	-1.009003978	-1.062770405	-1.222641669	-0.885784882
Nkx2-1	-0.812684521	-1.483915964	-1.412975609	-0.772518472	-1.625811387	-0.960479965
Nkx2-2	-2.967008774	-1.483915964	-0.852481974	-1.668239307	-2.130139613	-2.177403114
Nkx2-3	-0.505440607	-0.361757325	-0.507059186	-0.512446938	-0.337841172	-0.017369006
Nkx2-4	-0.4646183	-0.381221445	-0.734849192	-0.888113189	-1.035518881	-0.824513561
Nkx2-5	-0.393659429	-0.324056721	-0.579264604	-0.698185483	-0.734850849	-0.589553703
Nkx2-6	-0.152208809	-0.022132943	-0.604626125	-0.668330633	-0.73691624	-0.644869307
Nkx2-9	0.582264836	0.457108729	-0.447827675	-0.317855333	-0.069527995	-0.505268147
Nkx3-1	-1.114295425	-1.483915964	-1.910343094	-1.489226687	-0.6198396	-2.425997497
Nkx3-2	-1.08269904	-1.020738035	-0.610314215	-0.567184456	-0.940704992	-0.620795886
Nkx6-1	-0.928847826	-1.225755779	-0.429588319	-0.41750696	-0.651675361	-0.522366499
Nkx6-2	-0.778105367	-1.776661616	-0.422677436	-0.36807292	-0.476794977	-0.337006298
Nkx6-3	-1.714473361	-1.776661616	-0.818992988	-1.079506052	-1.265155606	-1.472832094
Nmi	0.546199873	0.314911938	1.313772035	1.209486937	0.682190056	1.001189889
Nobox	-0.549865824	-0.482676895	-1.436744887	-1.119772253	-1.04497058	-0.798250239
Npas1	-0.665608019	-1.225755779	-0.752505793	-0.521460423	-0.8156961	-0.433052939
Npas2	-0.958314926	-0.947970438	-0.614117175	-0.23258496	-0.899850949	-0.055290195
Npas3	-1.694476417	-1.402005479	-1.619977752	-1.479806121	-1.082328175	-1.105192399
Npat	-0.02053442	-0.026876747	0.226102603	0.10280881	0.221247343	0.229343531
Npm1	3.240342215	3.243083132	3.239224972	3.239221551	3.239232276	3.239236583
Nr0b1	0.580397376	0.355019232	-0.102015343	1.125672879	1.371683988	0.95054702
Nr0b2	-0.283275616	-0.208571217	-0.55059355	-0.587676031	-0.513348118	-0.798250239
Nr1d1	0.57666846	0.582757358	-0.017368944	0.730726944	-0.177763324	0.676236387
Nr1d2	0.351358972	0.227993594	0.266785236	0.631340506	0.243953855	0.443473364
Nr1h2	1.380230027	1.261431925	1.355795195	1.28818375	1.137596037	1.246175674
Nr1h3	-0.580397376	-0.482676895	-0.498110945	-0.672276735	-0.697182769	-0.855886068
Nr1h4	-0.755906438	-1.225755779	-0.844584014	-0.926107883	-0.781040015	-1.241075523
Nr1i2	-1.314225169	-1.225755779	-1.049047412	-1.328783057	-1.225962297	-1.030160249
Nr1i3	-0.828118685	-0.868324437	-0.752505793	-1.158846019	-1.55654997	-1.367682223
Nr2c1	0.195501164	0.15553644	0.052127642	0.256983643	-0.274973048	0.085364508
Nr2c2	-0.195501164	0.015808619	0.364698075	0.319515817	0.311223065	0.383315474
Nr2e1	-1.887407033	-2.292361752	-1.569808859	-1.597185661	-2.115384383	-1.443374236
Nr2e3	-0.970839069	-1.313478624	-1.614201894	-1.470514053	-1.434553902	-1.256473599
Nr2f1	0.998938286	1.188374752	0.001578917	-0.443471306	-0.350399468	0.195434458
Nr2f2	-0.265241394	-0.283515231	0.044223948	-0.239077265	-0.728673233	-0.383315474
Nr2f6	0.93370315	0.896206512	0.745207536	0.52326815	0.791768503	0.385014301
Nr3c1	-0.039496696	0.049024126	-0.082195356	-0.120284601	-0.072693765	0.090119398
Nr3c2	-1.002830794	-1.483915964	-0.895140332	-0.459192343	-1.072500201	-1.454556269
Nr4a1	1.68795767	1.722748523	1.801527857	1.886754279	1.256471929	2.035250494
Nr4a2	-0.342975522	-0.311593052	-0.230963656	-0.312879075	-0.393524586	0.042643706
Nr4a3	-0.468136798	-0.513057843	-0.743129548	-0.883453124	-1.3757095	-0.783179593
Nr5a1	-0.948401892	-0.610090643	-0.999889247	-0.759843225	-0.993431092	-0.844587041
Nr5a2	-0.739237971	-0.713179405	0.012631663	0.321177174	0.429589287	-0.123466353
Nr6a1	-0.694409734	-0.683001055	-0.346206592	-0.720476663	0.309566866	-0.420954361
Nrf1	0.2701511	0.144347024	0.368073308	0.16494604	0.45219304	0.163346643
Nrg1	-0.980968123	-0.482676895	-0.658510872	-0.476793398	-0.875346363	-0.604628293
Nrip1	-0.091736107	-0.080707256	0.104396263	0.020527318	0.048965914	0.260249188
Nrl	-1.609033745	-1.020738035	-1.080915399	-0.953017089	-1.02882346	-0.822303527
Nsd1	-0.017374935	0.061689773	0.487424959	0.431318756	0.720479049	0.483876992
Nufip1	1.475654646	1.434069329	1.489228259	1.281024978	1.734579582	1.313776744
Obox2	-1.735173944	-1.776661616	-1.741640072	-2.358588582	-2.472372303	-1.915196089
Obox3	-0.719704678	-1.483915964	-1.436744887	-1.533334736	-1.809484683	-1.344104786
Obox5	-1.234746038	-1.776661616	-0.891621772	-0.985729214	-0.971766813	-0.967991799
Obox6	-0.735102649	-0.575293194	-1.140598475	-1.259929922	-0.959231939	-1.508478379
Oip5	0.936139011	1.064037368	0.578332448	0.802585502	0.798249178	0.373145319
Olig1	0.993771496	1.298771806	-1.080915399	-1.434549152	1.355798252	1.533341851
Olig2	-0.451474134	-0.156336406	-2.384273153	-2.543789941	-0.218013043	-1.225963927
Olig3	-0.009476905	-0.660275575	-0.21155071	-0.187394186	-1.454554335	-1.763373644
Onecut1	-1.253453994	-0.947970438	-1.734575671	-1.58609252	-1.649697556	-0.930955009
Onecut2	-2.011889565	-1.639585476	-1.809480603	-2.115377379	-1.915193542	-1.447825512
Onecut3	-1.647224745	-0.753402084	-0.78961382	-0.911706971	-1.072500201	-0.94807829
Optn	0.440144815	0.112470781	0.623663419	0.892792464	0.469737243	0.732789537
Osr1	-1.557083329	-1.776661616	-0.729699271	-1.090831838	-0.268421844	-1.400342591
Osr2	-1.134989958	-0.965374145	-2.087170156	-1.430181153	-1.825739636	-2.115387195
Otp	-0.443624732	-0.753402084	-0.48564935	-0.706251031	-0.746249411	-0.992145258
Otud7b	0.831451476	0.632093148	0.366385174	0.535970291	0.550594792	0.888117311
Otx1	-1.647224745	-1.225755779	-0.929738942	-0.757742461	-1.383827543	-0.686174038
Otx2	-2.372056076	-2.443782896	0.331164339	-0.009473628	1.452303497	-0.755648516
Ovol1	-1.02252373	-0.79919815	-1.408738107	-0.837854813	-0.996010308	-1.119777449
Ovol2	-0.909639624	-1.225755779	-0.311222363	-0.574608185	-0.015789848	-0.545098467
Patz1	0.692405246	0.635950473	1.038207638	0.943153565	0.938258892	1.165020109
Pawr	0.060055274	0.15713647	0.063198352	0.263515071	0.770399969	0.57275198
Pax1	-0.682423811	-0.72543149	-1.313772035	-0.83116392	-1.408741284	-1.03821136
Pax3	-0.993771496	-1.100728776	-0.034743088	-1.186959739	-0.27989413	0.543269748
Pax4	-0.599163961	-0.269560191	-0.412348413	-0.508853116	-0.546012779	-0.276613037
Pax5	-1.053507231	-0.868324437	-0.795002907	-0.629417624	-0.833392864	-0.831167777
Pax6	-1.105569629	-1.365319639	-1.113911225	-0.828941814	-0.61411856	-0.464459769
Pax7	-1.620536499	-1.34763974	1.174352288	-1.877604277	-1.528291833	-1.183795546
Pax8	-1.333043934	-1.34763974	-2.023074492	-1.404524067	-1.302705491	-1.668247048
Pax9	-0.796358051	-0.618664965	-0.245579841	-0.434784392	-1.168119467	-0.453941776
Pbrm1	1.52881551	1.695909728	1.548717595	1.328783057	1.513375133	1.452305428
Pbx1	-0.278348373	-0.112470781	0.289755977	0.012631649	-0.036323075	-0.098048763
Pbx2	0.612425757	0.496917219	0.336170003	0.281535048	0.445214132	0.633268646
Pbx3	0.597277971	0.794868884	1.412975609	1.225958238	0.84233894	0.970507811
Pbx4	-0.623878527	-0.811180883	-0.453940149	-0.346206227	-0.629419708	-0.279894502
Pbxip1	0.556298948	0.551249349	0.633266376	0.768279796	0.749374812	1.387922554
Pcbd1	1.356262823	1.483915964	0.84233704	1.54871596	0.822302433	1.009007594
Pcgf2	-0.258704943	-0.300829886	-0.258615743	-0.337840053	-0.060034702	-0.288111346
Pdlim1	-0.050564094	-0.182794016	0	-0.242327153	0.171351465	-0.120285159
Pdx1	-1.035873707	-0.624406249	-1.125674067	-0.738982307	-1.001188558	-0.768283361
Peg3	-0.43320075	-0.288453475	0.883454057	0.950542609	0.96297664	0.833393972
Pex14	1.27437148	1.345700892	1.062771527	1.140597271	0.978091384	1.022174836
Pfdn5	0.001579461	0.066441808	0.446955822	0.499896881	0.363012824	0.429589858
Pgr	-1.570350303	-1.124056147	-1.456809222	-1.643633011	-0.783178552	-1.249593718
Phc1	2.312223915	2.400578645	2.211808087	2.17739301	2.584975163	2.161112976
Phox2a	-0.2701511	-0.002371197	-0.646808787	0.105983756	-0.325335507	0.43825725
Phox2b	1.559715006	0.60345231	1.242767557	1.317496176	-1.288188015	0.662433824
Pias1	0.329611265	0.200501898	0.161746314	0.36469769	0.28153598	0.7472914
Pias2	0.716645393	0.692990933	0.753551646	1.065539131	1.23264409	0.842340059
Pias3	0.317965301	0.160337729	0.14736659	0.168147614	-0.066362915	0.462703258
Pias4	0.415929929	0.273659105	0.431319211	0.341183676	0.371453544	0.332833166
Pir	1.675129422	1.593512221	0.918884769	1.236001458	0.973028638	1.15272612
Pitx1	-0.58413431	-0.614848635	0.080611242	-0.608415375	-0.902212683	-0.714365728
Pitx2	-1.070077562	-0.974185392	-1.591616486	-1.619976041	1.161928726	-1.564476726
Pitx3	-0.612425757	-0.406827295	-0.668331339	-0.656553652	-0.569039352	-0.98829354
Pkn1	-1.496896808	-1.225755779	-0.886947319	-0.612213951	-1.02882346	-0.671292353
Pknox1	0.682423811	0.756545838	0.476793902	0.644866314	0.284821945	0.396937331
Pknox2	-0.960807801	-0.79919815	-0.169749219	-0.85361366	-0.759845741	-1.295414623
Plag1	-1.518830441	-0.829930023	-1.475145852	-0.633265707	-1.438949235	-0.718438955
Plagl1	0.244037447	-0.176369111	0.224483435	0.12346578	0.283178584	-0.904580622
Plagl2	0.166604235	0.009484921	0.208323089	0.163345885	-0.208323559	0.144175817
Plrg1	1.735173944	1.743714496	1.886756271	1.809478692	1.966301767	1.809487089
Pml	0.371580824	0.39569998	0.102808919	0.546926458	0.381617236	0.17776356
Pms1	0.718684176	0.952913773	0.558870227	0.741053956	1.024828076	0.574610852
Pou1f1	-1.533865219	-1.020738035	-2.130134809	-1.146638124	-2.1857651	-1.308222108
Pou2af1	-2.745160678	-2.443782896	-2.249033777	-2.384270635	-2.258847065	-2.130142445
Pou2f1	0.714609559	0.671101479	0.604626125	0.539615196	0.597073381	0.523270578
Pou2f2	-1.070077562	-1.092132253	-1.051776519	-0.902209696	-0.881133132	-0.890454541
Pou2f3	0.028434091	-0.002371197	-0.710301677	-0.990855134	-0.776773533	-0.748333201
Pou3f1	-0.890758476	-0.938151895	-0.650699649	-1.096547117	1.242770359	-0.935819593
Pou3f2	-0.62196413	-0.388876509	-0.563484807	-1.273930742	-1.110996816	-0.881134304
Pou3f3	-1.443866895	-1.151044737	-0.84233704	-0.970503307	-0.811311432	-0.741057394
Pou3f4	-0.426277331	-0.614848635	-0.598957374	-0.55794814	-0.824512465	-0.869589681
Pou4f1	-2.290424344	-1.599089718	-0.831164798	-1.043611219	-0.798249178	-0.61793118
Pou4f2	-2.178146316	-1.020738035	0.395229233	-1.727594284	-0.404631155	-1.87761299
Pou4f3	-1.277911851	-1.483915964	-1.165015933	-0.860432129	-1.196544489	-1.602813562
Pou5f1	3.035505739	3.038073391	2.440875629	2.817197633	2.631020938	1.955671475
Pou6f1	-0.200332442	-0.220700615	0.11392595	0.158547888	-0.147366923	0.198653701
Pou6f2	-1.159246942	-1.020738035	-1.396173815	-1.054512304	-0.971766813	-1.225963927
Ppara	-1.2431962	-1.115237977	-0.776771781	-0.654599617	-0.826726498	-0.676236387
Ppard	0.253809799	0.260558231	-0.288110314	-0.250463072	-0.332832724	-0.197043826
Pparg	-1.126062324	-1.225755779	-0.297996078	-0.496325534	0.631342597	-0.113926358
Ppargc1a	-1.915849793	-1.927310378	-1.553926333	-1.763365461	-1.674555627	-1.608484729
Ppargc1b	-0.501858492	-0.365132458	0.060034567	-0.471497927	-0.171351465	-0.015789869
Ppp1r13l	0.867590566	0.877543387	0.139391085	-0.041063221	0.329498361	0.424404789
Pqbp1	1.508993261	1.397836763	1.87760626	1.842481587	1.877610494	1.793692982
Prdm1	-1.159246942	-1.225755779	-0.618883304	0.391818886	0.120284999	-0.301298795
Prdm10	-1.368149047	-0.965374145	-1.756033284	-0.983175865	-1.543553687	-0.906952399
Prdm11	-0.245664544	-0.227993594	-0.366385174	-0.431318756	-0.443472774	-0.582066162
Prdm14	-1.814125419	-2.089656133	-1.266900877	-2.289632207	0.294698324	-2.211816015
Prdm15	0.434934813	0.426637907	0.41578652	0.213165113	0.156150771	0.28317896
Prdm16	-1.20990538	-0.959125538	-1.461347794	-0.75564501	-0.990858415	-1.13460269
Prdm2	0.484042151	0.543914873	0.672277445	0.658510176	0.608417389	0.678218594
Prdm4	1.372154002	1.249364732	1.158847243	0.99600701	1.065542659	1.006394913
Prdm5	0.858451803	0.612943791	0.855883	0.569037468	0.498112069	0.710304224
Prdm6	-0.29892425	-0.208571217	-0.639056022	0.060034504	-0.363012824	-0.256984836
Preb	1.04940924	0.908029392	0.965478389	0.869585646	0.91170999	0.943157942
Prkcb	-0.571089929	-0.690987507	-0.307910815	0.354596507	-0.576470929	-0.883457224
Prkrir	1.586641255	1.610394782	1.543550207	1.470514053	1.417241625	1.559182818
Prop1	-1.159246942	-0.753402084	-1.128639014	-1.122717719	-1.239380922	-1.43018779
Prox1	-1.778937619	-1.917470358	-1.321241326	-2.161102947	-2.161110103	-0.431320757
Prox2	-1.041265229	-0.947970438	-0.865000815	-0.77464298	-0.850221965	-0.772522057
Prpf6	0.625795193	0.665186874	1.019523705	0.846834331	0.918886841	0.755648516
Prrx1	-0.57666846	-0.779830992	-0.047385069	-0.561636959	0.390116908	0.708277826
Prrx2	-0.027644053	-0.324056721	-0.213972859	-0.255352495	0.909328038	1.011627125
Prrxl1	-0.884922402	-0.868324437	-1.140598475	-1.49398654	-1.518310185	-1.020850211
Psip1	1.480318085	1.550562234	1.602807817	1.503608284	1.778328266	1.336408136
Psmc2	1.592165451	1.535162674	1.475145852	1.363693935	1.470518922	1.299052357
Psmc3	2.507360249	2.292361752	2.358591073	2.230035481	2.411622352	2.289642832
Psmc5	2.249809493	2.179988751	2.506495732	2.115377379	2.440881134	1.977162487
Psmd9	-0.145821039	-0.187617585	-0.080611242	-0.214780292	-0.185788385	-0.235830974
Ptf1a	-1.496896808	-1.225755779	-0.95674071	-0.923694543	-1.239380922	-0.691168123
Pttg1ip	0.674486953	0.56045895	0.943154561	1.421525449	1.199762416	1.408743157
Pus1	1.810104712	1.947563432	1.720699041	1.543548577	1.202992714	1.317502289
Pyhin1	-0.643149366	-0.370202898	-2.145364903	-1.945244443	-0.690167024	-0.776774566
Rad54l2	0.058473061	0.02292354	-0.02052734	-0.121875038	0.033163343	-0.050546841
Ran	2.212570963	2.232693979	2.047718406	1.905539051	2.268875691	1.935040776
Rara	0.275067269	0.59025379	0.772519288	-0.012631649	0.27989413	-0.094876311
Rarb	-0.56460382	-0.406827295	-0.498110945	-1.834043803	-0.98317912	-0.954260929
Rarg	1.239805602	1.322815024	1.456809222	1.143612523	1.219334361	1.068320941
Rax	-0.909639624	-0.868324437	-0.379919741	-0.534150487	-0.366386	-0.764058313
Rb1	0.216470892	0.304965418	0.158548056	0.480331086	0.086949138	0.642929918
Rbak	0.912022391	0.797031669	0.747288721	0.672276735	0.420953801	0.745210207
Rbbp5	1.123106142	1.080792967	1.277471237	1.452298689	1.508476374	1.259935769
Rbbp7	2.745160678	2.747482735	2.817200608	2.909026836	3.034465965	2.683373457
Rbbp9	0.475191118	0.708105576	-0.104396263	0.221246611	0.70423272	0.368074628
Rbfox2	0.354719185	0.293398689	0.142580204	0.415786081	0.226103113	0.480333315
Rbl1	-0.13625035	-0.012646708	0.273333544	0.037902949	0.041063357	-0.033163387
Rbl2	0.279990037	0.407685294	0.554267422	0.885780772	-0.011052661	0.541442829
Rbm4	-0.067968652	-0.117244232	0.396935908	0.248834589	0.519656105	0.496327837
Rbpjl	-0.500069828	-0.363444379	-0.508853654	-0.548758799	-0.550594792	-0.476795611
Rbpms	0.168205787	0.1363656	0.326166893	0.436519152	1.085155279	0.232586039
Rcor1	1.213174694	1.14497586	1.096548275	1.239376819	0.837857587	1.199764011
Rcor2	0.796358051	0.969141276	-0.311222363	0.050546607	0.948077029	0.023686024
Rcor3	-0.356400779	-0.375282775	-0.388413879	-0.105983756	-0.381617236	-0.053708945
Rel	-0.928847826	-0.868324437	-0.760895659	-0.499896881	-0.924903608	-0.462703258
Rela	1.794305214	1.633636494	1.825735519	1.734573839	1.325006533	1.94525347
Relb	0.106020423	-0.093401223	0.535970857	0.161746143	0.322840481	0.738985737
Repin1	-1.310516359	-1.14497586	-1.256469095	-0.993427803	-0.291403076	-0.535972779
Rere	0.690403513	0.370202898	0.501685456	0.534150487	0.403775061	0.926112181
Rest	0.356400779	0.498704233	0.41922951	0.619837547	0.955500533	0.548761345
Rfx1	0.278348373	0.442257888	0.174556111	0.09011898	0.056871506	-0.048965979
Rfx2	-0.595394084	-0.454480826	-0.368073308	-0.369762093	-0.34285804	-0.331165526
Rfx3	-0.316305112	-0.298351013	-0.414066859	-0.501684926	-0.616023349	-0.734851826
Rfx4	-0.250549724	-0.231238751	-1.479807684	-0.957983495	-1.212759136	-1.266905418
Rfx5	0.641211711	0.656357858	1.212756401	1.29178782	0.778905016	1.39617882
Rfx7	1.668816462	1.62774418	1.707143505	1.631691302	1.158849856	1.674557853
Rfx8	-1.753005548	-1.225755779	-1.106636438	-1.014248853	-1.713886089	-1.054517198
Rfxank	-0.244037447	-0.280226873	-0.090119075	-0.066362695	-0.187394806	-0.004736783
Rfxap	0.680435617	0.777696975	0.724568475	0.938255786	0.332832724	0.815697185
Rhox4b	-0.421960477	-1.020738035	-1.577899639	-2.101065373	-1.523282191	-1.61420768
Rhox6	-1.597738235	-1.483915964	-0.621749682	-0.475026774	0.356278699	-0.633268646
Rhox9	-0.451474134	-0.324056721	-0.519654933	-0.642926934	-0.262698908	-1.201377608
Ripk3	0.800691067	1.149523589	-0.439993057	1.006390243	0.240702691	0.867294537
Rlim	0.645089417	0.748178798	0.385012921	0.545095937	0.789615601	0.565335997
Rnf138	0.753811554	0.773439417	0.505266336	0.776770961	1.222641669	0.698188723
Rnf14	0.963306609	0.934492944	0.357959909	0.806939511	0.743131224	0.656556698
Rnf2	0.647031878	0.527516828	0.261881456	0.478561499	0.415787458	0.284822324
Rnf20	-0.037916062	0.030039609	0.312879405	0.261881179	0.169749602	0.152156874
Rnf4	1.818175408	1.870835228	1.51337172	1.727594284	1.637638623	1.597193073
Rora	-0.436670174	-0.511257971	-0.015789813	0.211550487	-0.466217082	-0.125057413
Rorb	-1.430675949	-1.633636494	-1.9771554	-1.999590162	-1.425844776	-1.421532045
Rorc	-0.543455179	-0.381221445	0.144175301	0.140985318	-1.60848259	0.077443889
Rreb1	-0.099669362	-0.102931372	0.240702148	0.121875038	0.060034702	0.147367119
Rsf1	0.369890019	0.291749501	0.791766718	0.811308746	0.724570109	0.883457224
Rsl1	-0.665608019	-1.020738035	-0.673265594	-0.525077575	-0.959231939	-1.076700991
Runx1	-0.213238862	-0.23448632	-0.093290108	0.218012321	-0.140985785	0.145771284
Runx2	-0.260338018	-0.435302713	-0.133017031	-0.438255217	-0.770399969	-0.400354143
Runx3	-0.658737999	-0.598726721	-1.043612321	-1.225958238	-1.137596037	-0.892796607
Ruvbl1	2.000281954	2.103570121	1.915189223	1.834043803	1.90554536	1.443374236
Rxra	0.052145621	0.137961182	-0.304602613	0.270057669	-0.469737243	-0.109160268
Rxrb	1.632255813	1.648618088	1.63763493	1.533334736	1.461351089	1.602813562
Rxrg	-0.735102649	-0.753402084	-0.224483435	-0.688166435	-0.369763317	-0.743132212
Sall1	0.733039657	0.758645791	0.156949532	0.50705865	0.902212683	0.213166103
Sall2	-0.580397376	-0.482676895	-0.096462071	-0.099634892	0.589552919	-0.565335997
Sall3	-0.518029184	-0.72543149	-0.218012551	-0.639055347	-0.521462149	-0.289757015
Sall4	0.048982693	0.373588424	-0.43825568	0.785318047	1.945250884	-0.110748686
Sap130	0.886087222	0.886836739	0.928527567	1.046324929	1.14967798	1.137597549
Sap18	0.785589741	0.744014671	0.980629893	0.726617748	0.914097083	0.890454541
Sap30	2.161850618	2.214442516	2.472366728	2.334362781	2.289639788	2.334373614
Sap30bp	0.637343538	0.375282775	0.7163983	0.460946023	0.271696	0.327832979
Sart3	1.027841932	1.230757797	1.093686202	0.967987307	1.152724587	0.716400868
Satb1	-0.489370826	-0.376978193	-0.189001281	-0.379919339	-0.176159689	-0.045804616
Satb2	-0.263606238	-0.378674684	-0.166546791	-0.407199857	-0.809124892	-0.230964484
Scai	-0.284919541	-0.257290002	-0.321177514	-0.218012321	-0.30791151	0.053708945
Scand1	1.802149223	1.772905823	2.011195882	1.674550083	1.421530155	1.77833063
Scmh1	-0.208394942	-0.114061644	-0.19704312	0.101221725	-0.306256989	0.104396637
Scrt1	-0.692405246	-0.553087546	-1.239378128	-0.849089805	-1.057260559	-0.702215852
Scrt2	-0.512624228	-0.520273881	-0.724568475	-0.690164739	-0.674255916	-0.766169141
Scx	-1.336864285	-1.092132253	-0.505266336	-0.72456771	-0.749374812	-0.516049732
Sebox	-0.358083373	-0.524797533	-0.612214597	-0.702212593	-0.8004168	-0.559794202
Sertad1	1.035873707	1.044855341	1.291789184	1.70047902	1.438949235	2.087177638
Sertad2	1.134989958	1.089284434	0.902210648	1.060009737	1.102301798	1.281030923
Setd1a	0.047401413	0.090226414	-0.006315706	-0.237453262	0.06794537	0.153754223
Setd4	-0.053727277	-0.169951403	0.064780478	-0.079027245	-0.034743166	-0.11551562
Setd8	0.283275616	0.393992415	0.69818622	0.483874746	0.424404224	0.407201747
Setdb1	0.895449076	0.927211927	0.508853654	0.975553681	0.92611095	0.448701473
Setdb2	0.478727066	0.457108729	0.349559774	0.145770608	0.532334198	0.050546841
Sf1	1.707732317	1.540255759	1.299047701	1.232640009	1.36369845	1.3100692
Sfpi1	-0.205168359	-0.324056721	-0.427858702	-0.44695535	-0.412349342	-0.486538708
Shox2	-1.480318085	-1.574367409	-1.291789184	-1.165014703	-0.806942182	-1.317502289
Siah1a	0.660697705	0.79055431	0.704231132	0.895139387	0.640992072	0.957987941
Siah2	-0.184245551	-0.110880199	-1.134598623	-0.36469769	-0.27333416	-0.200264087
Sim1	-1.01459975	-0.806810268	-1.29540998	-1.896063709	-1.602811431	-1.966304381
Sim2	-1.435045459	-1.574367409	-1.131613835	-1.246169891	-1.229296388	-1.39617882
Sin3a	0.491150109	0.500492824	0.909325987	0.757742461	1.05177889	0.631343436
Sin3b	1.285040629	1.254514256	1.0011863	1.134597425	1.0738979	1.216041846
Sirt1	0.710546668	0.656357858	1.016883308	1.019522629	1.868613787	0.835624271
Six1	-0.304707674	-0.156336406	-0.847962428	-0.505265802	-0.439125194	-0.849093745
Six2	-0.295623893	-0.269560191	-0.729699271	-1.057257059	-0.697182769	-1.0103165
Six3	-0.785589741	-0.630167973	-0.720477424	-0.674253683	-0.86271664	-0.532334906
Six4	-0.33294677	-0.229615874	-0.678216162	-0.462701111	0.512448635	-0.612216792
Six5	0.082223706	-0.002371197	0.136203372	0.273333255	-0.359643739	-0.003157849
Six6	-2.178146316	-1.776661616	-1.882161727	-1.631691302	-1.359737829	-1.628749216
Ski	1.523804151	1.525093095	1.128639014	1.113910049	1.229296388	1.392038921
Skil	1.162326866	1.075174569	1.071102162	1.099418124	1.465919729	1.503615261
Skor1	-1.575734639	-1.077979558	-0.736914578	-0.712330213	-0.789615601	-0.846838261
Slc26a3	-1.935701253	-1.651658745	-1.966297333	-2.073659254	-2.10107233	-2.358599528
Smad1	0.781307643	0.784109608	0.757743262	1.016882234	0.820096379	1.113915218
Smad2	0.822584199	0.727483973	0.787464547	0.970503307	0.967990512	0.813502909
Smad3	0.263606238	0.414560044	-0.039483078	0.276611753	0.139391399	0.126648788
Smad4	1.956338994	1.87984263	2.115379613	1.966295256	1.614205534	2.130142445
Smad5	0.482268957	0.522082072	0.556107141	0.690164739	0.383314964	0.806943255
Smad6	-0.413350004	-0.045859008	0.489202095	0.862713783	0.557949987	1.47515114
Smad7	0.421098043	0.412839551	-0.219629413	-0.327831458	0.457441576	0.131424836
Smad9	-0.792039806	-1.225755779	-0.631341173	-0.221246611	-0.885783704	0.009473672
Smarca1	-2.094790994	-1.483915964	-1.340241812	-1.720697224	0.598958725	-1.855396184
Smarca2	0.921605262	1.002378788	0.950543613	1.49398654	-0.374837162	1.186965247
Smarca4	1.575734639	1.861975574	2.334365246	2.087167952	2.047723024	2.211816015
Smarca5	1.065907772	1.160227517	0.897492159	0.94807389	1.113913737	0.892796607
Smarcad1	1.105569629	1.072377925	1.049047412	1.082324592	1.518310185	0.78746737
Smarcal1	0.007897385	-0.106110103	0.221246844	0.028424257	-0.00157892	-0.063198579
Smarcb1	0.678450086	0.677039408	0.650699649	0.61602131	0.623664825	0.519656795
Smarcc1	0.783446912	1.015457972	1.190142556	0.923694543	1.099421764	0.706254309
Smarcc2	0.405626485	0.355019232	0.895140332	0.583932289	0.077443786	0.73691722
Smarcd1	-0.273427819	-0.192445477	0.026844773	-0.128239885	0.117105016	-0.066363003
Smarcd2	1.108468934	1.1065048	1.177487068	0.835620394	0.668332846	0.820097469
Smarcd3	-0.030014221	-0.002371197	-0.468855606	-0.074276673	0.478563084	-0.03000398
Smarce1	0.708519579	0.634020644	1.006391306	0.844583122	0.885783704	0.652651087
Smyd1	-0.589754932	-0.620576476	-0.490980764	-0.460946023	-0.965480567	-0.654602655
Snai1	-0.060055274	-0.269560191	-0.492760975	0.189001082	-0.245580395	-0.291403463
Snai2	0.110786488	0.017389632	-0.201874264	-0.945610889	0.460947549	0.214781288
Snai3	-0.216470892	-0.063273626	-0.682188517	-0.420952408	-0.371453544	-0.417508898
Snapc2	1.471022803	1.46766244	1.371680895	1.447818794	1.209490942	1.277475816
Snapc4	0.239972495	0.224750812	0.296346469	0.147366435	0.150559709	0.083779975
Snd1	-0.077470323	-0.060106073	0.109159877	0.026844745	-0.058453032	0.036323123
Snw1	0.960807801	0.879859673	1.161926106	1.299046329	1.171231555	1.222643295
Sohlh2	-0.413350004	-0.406827295	-1.864166916	-1.13759227	-0.541442109	-0.691168123
Sox10	-0.25217943	-0.126799181	-0.980629893	-0.811308746	-0.844585918	-0.840097289
Sox11	0.074302371	0.177974652	1.140598475	0.674253683	0.853616486	-0.774646575
Sox12	-0.187459018	-0.069610651	0.189001281	0.022106589	0.214781003	-0.209937381
Sox13	1.077068496	0.91997923	1.503609871	1.030155469	0.200263821	0.826727597
Sox14	-0.08143135	-0.002371197	-0.676233963	-0.975553681	-1.55654997	-1.044971969
Sox15	-0.665608019	-0.406827295	0.346206592	0.216396026	0.10280915	-0.620795886
Sox17	-1.206648835	-0.938151895	-1.625807721	-1.484500069	-0.429589287	-1.273936653
Sox18	-0.778105367	-0.575293194	-0.521460973	-0.1266482	-0.513348118	-0.169749827
Sox2	-0.719704678	-0.208571217	-1.945246498	-0.950542609	2.194284497	-2.080376186
Sox21	0.165003106	0.098165195	-0.386712846	-0.297995763	-0.198653437	-0.349561027
Sox3	-0.591632576	-0.60345231	-0.692166511	-0.69216578	-0.180971957	-0.926112181
Sox30	-2.372056076	-2.443782896	-1.700480816	-1.966295256	-1.421530155	-1.628749216
Sox4	0.33294677	0.419728843	0.284821303	0.190608462	0.443472774	-0.071110886
Sox5	-1.011972419	-0.908029392	-1.242767557	-1.006390243	-1.16501856	-1.340246617
Sox6	-1.219752172	-1.393691948	-1.379754135	-1.183790053	-1.076699559	-0.414068344
Sox7	-1.372154002	-1.483915964	-0.909325987	-1.180632121	-0.77252103	-1.591622191
Sox8	-1.814125419	-1.225755779	-1.700480816	-1.734573839	-1.151199958	-1.548723147
Sox9	-0.893101341	-0.78625425	-0.152156328	-1.177485824	-0.933383321	-1.040909941
Sp1	1.565010721	1.57167862	1.597187348	1.649692094	1.674555627	1.548723147
Sp100	-0.867590566	-0.370202898	-1.011623499	-0.621749026	-0.850221965	-0.316197186
Sp110	-0.485816855	-0.355019232	-1.229293616	-0.940701877	-1.096550748	-0.598959521
Sp2	0.429736488	0.27858382	-0.34453145	-0.349559405	-0.044224047	-0.024475712
Sp3	1.638199767	1.736641681	0.755645807	1.295408612	1.009006253	1.158851397
Sp4	-0.869886494	-0.7111477	-0.171351079	-0.213165113	-0.093290318	-0.206710828
Sp5	-0.537977916	-0.660275575	-0.548759378	-0.489201578	0.629419708	-0.711318508
Sp6	-0.109197527	-0.083879462	-0.408915133	-0.336169648	-0.402063752	-0.354598152
Sp7	-0.2701511	-0.575293194	-1.040906209	-0.878812012	-1.06693007	-0.729701886
Sp8	-2.372056076	-2.863538267	-1.425841561	-1.538421756	-0.390968405	-0.22448424
Spdef	-0.766430654	-0.575293194	-0.483875257	-0.815693399	-1.359737829	-1.137597549
Spen	0.983516011	0.91997923	0.978089178	0.772518472	0.583934223	0.831167777
Spib	-1.533865219	-1.225755779	-1.277471237	-1.30637337	-1.04497058	-0.928530895
Spic	-1.471022803	-1.574367409	-1.400337571	-1.263407121	-1.158849856	-1.102303263
Spz1	-1.647224745	-1.776661616	-1.080915399	-1.249587919	-1.506040402	-1.377732406
Sra1	2.023772272	1.917470358	1.988249737	2.073659254	1.925021879	2.177403114
Srebf1	1.771407438	1.827910107	2.087170156	1.713880415	1.434553902	1.484506957
Srebf2	1.299495756	1.330367142	1.099419285	1.340240397	1.19014524	1.421532045
Srf	0.720725924	0.762855663	0.464458104	0.552428978	0.722523079	0.700200879
Srsf2	2.11610923	2.089656133	1.748791757	1.720697224	1.756037244	1.523284216
Sry	-0.648976762	-0.538432977	-0.686171579	-0.743128763	-0.743131224	-0.93826014
Ss18	0.904889378	0.946738182	1.396173815	1.15272077	1.253024639	1.412980674
Ssrp1	2.335170393	2.443782896	2.249033777	2.161102947	2.161110103	2.047725747
St18	-1.681509259	-1.667093507	-2.073661444	-2.211805751	-1.763371299	-1.720705209
Stat1	-0.041077428	0.018970687	-0.045804452	-0.082195269	-0.266785837	-0.239078374
Stat2	-0.353038585	-0.44574341	-0.5432678	-0.391818886	-0.602735768	-0.156950094
Stat3	0.618142095	0.435302713	0.714363167	0.530516128	0.34285804	0.692168992
Stat4	-1.426333349	-1.776661616	-0.994717636	-1.25302049	0.764057297	-0.855886068
Stat5a	0.213238862	0.470295675	0.561637552	0.371452314	-0.247207579	0.331165526
Stat5b	0.512624228	0.597783192	0.017368944	0.297995763	-0.28975663	0.208323836
Stat6	1.263844218	1.28255213	0.99085618	0.728670821	0.86271664	1.125678102
Sub1	1.597738235	1.454030021	1.999592273	2.023072356	1.915193542	2.06052537
Sufu	0.006317885	0.026876747	-0.088533898	-0.168147614	-0.080611423	-0.163346643
Supt3h	1.08269904	1.023388655	1.222638912	1.027486455	0.621751084	1.099423226
Supt4h1	-0.189870377	-0.482676895	-0.398643731	-0.824509735	-0.660471391	-0.450446876
Supt5h	2.178146316	1.968639341	2.177395309	1.925015505	2.011200418	2.073668877
Supt6h	-0.007897385	0.036366257	0.302949754	0.031583498	0.218013043	0.120285159
Supt7l	-0.434934813	-0.518467371	-0.137797055	-0.211550487	-0.317856386	-0.189001959
Suv39h1	1.20017352	1.220783927	0.738983088	0.930950689	0.507060329	0.546928996
Suv39h2	0.222941719	0.344941813	0.117104752	0.018948099	0.726620154	-0.187395056
Suv420h1	-0.090150158	-0.128392764	-0.069527838	-0.044223901	0.011052661	0.102809287
Sycp3	-2.25962107	-2.089656133	-2.543792627	-1.988247638	0.738984754	-1.130129235
T	-1.814125419	-1.776661616	-1.202990001	-1.559175583	1.128641559	-1.050414761
Tada1	0.326279391	0.149140218	0.006315706	0.0063157	-0.104396498	0.064780711
Tada2a	1.236429074	1.204422853	1.591616486	1.523277147	1.523282191	1.707149624
Tada3	0.023694109	0.106110103	0.309566168	0.115515084	0.296347137	0.107572123
Taf1	0.200332442	0.17476402	0.25209248	0.316195719	0.385013789	0.222865649
Taf10	1.126062324	1.109406558	1.43894599	1.461346251	1.131616387	1.383829383
Taf5l	1.314225169	1.381397526	1.256469095	1.351874963	1.400340729	1.270413248
Taf6l	0.616234433	0.478246718	0.558870227	0.283177646	-0.006315721	-0.220438847
Taf7	-0.106020423	-0.173159375	-0.271695387	-0.201874051	0.59142992	-0.297997146
Taf9	2.048424686	2.025484126	2.060517984	1.877604277	2.230042865	1.817555031
Taf9b	-0.924014111	-0.956636449	-1.236002763	-1.174351048	-1.177489723	-1.801534315
Tal1	-1.533865219	-0.868324437	-1.577899639	-1.801525955	-1.291792097	-1.886763034
Tal2	-1.457311691	-1.330367142	-0.973026444	-1.113910049	-0.867293384	-1.024829438
Tbl1x	1.18104058	1.18203959	1.367677321	1.417236933	1.21604023	1.518312203
Tbl1xr1	0.115555048	0.203728046	0.177762923	0.171350898	0.174556504	0.234208201
Tbpl1	1.267337845	1.154094966	0.766166395	1.035515453	0.70625337	0.688169629
Tbr1	-2.25962107	-2.089656133	-2.268870574	-1.809478692	-1.988254221	-1.225963927
Tbx1	-1.038565727	-1.020738035	-1.277471237	-1.009002912	-0.976823369	-1.020850211
Tbx15	0.548948651	0.272018997	-0.364698075	-0.224483198	-0.565335246	0.017369006
Tbx18	0.231043318	0.549412992	-0.022106612	0.093290009	-0.312880111	0.471500115
Tbx19	-0.541627637	-0.633056605	-1.180633367	-1.222637621	-0.948077029	-1.347982904
Tbx2	-0.909639624	-1.020738035	1.060010856	0.009473628	-1.332587317	-0.329498799
Tbx20	-1.364165728	-0.534787265	-1.955664464	-2.035241049	-0.357960716	-0.286466451
Tbx21	-1.972377603	-2.089656133	-1.468212164	-1.5806178	-1.25130652	-1.950436225
Tbx22	-2.094790994	-1.483915964	-2.440875629	-2.584966604	-3.239232276	-2.631024436
Tbx3	-1.043972274	-1.066809395	-0.239077517	-1.336401934	-0.197043564	-1.58609988
Tbx4	-0.97589119	-1.092132253	1.110994311	-0.728670821	-0.94561402	-0.563486826
Tbx5	-0.728922917	-0.717251584	-0.755645807	-0.892792464	-1.003787695	-1.693898247
Tbx6	-0.884922402	-1.225755779	-1.680929489	-0.545095937	-1.239380922	-0.203486409
Tcerg1	1.544082593	1.530108693	1.310064504	1.31006312	1.60848259	1.355800055
Tcf12	0.572947474	0.540258489	0.686171579	0.614116526	0.301298394	0.517852428
Tcf15	1.068685585	0.859177944	0.600844828	0.317855333	1.27393496	-0.578334521
Tcf20	0.802863171	0.752355803	0.688167162	0.69216578	0.674255916	0.666364543
Tcf21	-1.216456912	-1.397836763	-1.161926106	-1.093685048	-1.513375133	-1.597193073
Tcf23	-0.853908982	-1.020738035	-0.741054738	-1.060009737	-1.383827543	-1.813506424
Tcf3	1.168519728	1.197966962	0.957984507	0.804760615	0.77252103	0.757745978
Tcf4	0.419374106	0.348297053	0.712330965	-0.104396152	0.368074138	0.253723197
Tcf7	-0.153806703	-0.1988896	-0.253722288	-0.373143588	0.541442109	-0.441733336
Tcf7l1	0.991197937	0.843340327	1.043612321	0.914094057	1.383827543	0.514248697
Tcf7l2	0.061637635	-0.036366257	0.190608663	0.356277519	-0.293050305	0.101222194
Tcfl5	1.256902465	1.261431925	1.259931252	0.556106553	1.842487687	-0.695175734
Tdp2	1.896719684	1.990617892	1.868609573	2.035241049	2.06052263	1.988256864
Tead1	0.308017017	0.039530105	0.462701599	0.516047337	0.698187795	0.730730335
Tead2	1.400820563	1.447312949	1.209488214	1.43894447	1.66824483	1.340246617
Tead3	0.321288291	0.192445477	-0.29469766	-0.342856905	-0.418369245	-0.486538708
Tead4	0.83367843	0.932060506	0.250463337	0.554266836	-0.386713718	0.911711202
Tef	0.011056449	0.087052504	0.171351079	0.57646902	0.066362915	0.466217702
Terf1	0.260338018	0.440517122	0.209936628	0.374835921	0.751462451	0.3195173
Terf2	0.558141171	0.536609239	0.660469902	0.548758799	0.436520598	0.528704009
Tfam	0.98863087	0.959125538	0.796083474	0.766165586	1.096550748	0.525080012
Tfap2a	0.805039036	0.343265636	0.849090702	1.105187271	-0.053708874	1.470520877
Tfap2b	-1.668816462	-1.898324068	-1.193336114	-1.564469466	-1.637638623	-1.277475816
Tfap2c	0.248920678	0.309934885	1.116837571	0.069527764	0.76828234	0.346207833
Tfap2d	-1.198562467	-1.483915964	-0.950543613	-1.171227677	-1.127157854	-0.41578801
Tfap2e	-1.415591915	-2.089656133	-0.760895659	-0.704230388	-0.72150069	-0.785321691
Tfap4	0.842627571	0.859177944	-0.139391085	0.075860007	-0.179367411	-0.427860235
Tfcp2	0.589754932	0.546661888	0.871886253	1.158846019	0.545097742	1.288189728
Tfcp2l1	-1.065907772	-1.069589557	-0.226102603	-0.268420955	-0.109160123	-0.307911919
Tfdp1	2.412448706	2.400578645	2.543792627	2.411614367	2.33437051	2.194287415
Tfdp2	0.232665426	0.290101098	0.835621276	0.648752315	0.785320647	0.916490574
Tfe3	1.906198304	1.853258232	1.661995509	1.614200189	1.713886089	1.700486912
Tfeb	0.519834167	0.378674684	0.275792145	-0.058452838	-0.162546501	-0.028424389
Tfec	-2.372056076	-1.776661616	-1.801527857	-1.842481587	-0.683184815	-1.999599441
Tgfb1i1	0.364823863	0.079914331	-0.193824896	-0.155351241	1.236005551	0.476795611
Tgif1	1.461851828	1.355445732	1.713882224	1.793684659	1.988254221	1.713888368
Tgif2	0.610524719	0.667155842	0.545096513	0.70019763	0.741056409	0.252093384
Thap1	0.900159287	0.893856791	0.572749927	0.694169574	0.716399915	0.593309778
Thap11	1.448319691	1.355445732	1.42152695	1.484500069	1.559180745	1.447825512
Thap2	0.158602741	0.02292354	0.033163268	0.349559405	0.088534098	0.286466451
Thap3	0.856178203	0.815566886	0.239077517	0.787463716	0.299647167	0.690167942
Thap4	0.341301714	0.257290002	0.155351405	0.150559211	0.400353611	0.291403463
Thap7	0.4646183	0.361757325	0.483875257	0.39864331	0.235830661	0.293050695
Thra	0.606729186	0.694997116	0.87881294	0.639055347	-0.048965914	0.728674202
Thrap3	1.277911851	1.244247786	1.508472972	1.313770648	1.412978796	1.332589088
Thrb	-0.687406043	-0.868324437	-1.149675387	-0.716397543	-0.976823369	-1.0103165
Tle2	-0.719704678	-1.225755779	0.420952852	-0.517850025	-0.667347931	-0.778906052
Tlx1	-0.451474134	-0.660275575	0.342857267	-0.060034504	-0.546012779	0.175358274
Tlx2	1.229717613	0.780899319	0.932165762	0.809122213	-0.28153598	0.844587041
Tlx3	0.265241394	0.27858382	-0.317025753	-0.550592969	-1.016885601	-0.326168062
Tmf1	-0.286564229	-0.306621073	-0.028424287	-0.109159762	-0.086949138	0.014210771
Tonsl	0.919201702	0.859177944	0.823405094	0.466215538	0.712332572	0.105984248
Tox	-1.565010721	-1.963289052	-1.299047701	-1.713880415	-1.079509627	-1.680935514
Tox2	-0.798522702	-0.72543149	-0.770398231	-0.664394828	-0.448700876	-0.874193659
Tox3	1.281468171	1.157155859	1.171228914	1.090831838	0.379920597	1.306379432
Tox4	0.735102649	0.723382027	0.874190525	0.608415375	0.730729364	0.772522057
Trib3	0.652873853	0.514859361	-0.25209248	-0.177762735	0.612215978	0.811312511
Trim24	0.030014221	0.109289895	0.184182024	0.342856905	0.357960716	0.714365728
Trim28	2.63192247	2.588048227	2.631015005	2.311424239	2.817206961	2.358599528
Trim32	1.030511868	1.099290437	1.125674067	1.051775408	0.8004168	0.774646575
Trim34a	-0.936139011	-0.823280001	-0.985730255	-0.485648837	-0.388414755	-0.284822324
Trip10	1.352342667	1.434069329	1.073895478	1.202988731	1.302705491	1.093690123
Trip11	-0.226180589	-0.295048667	-0.117104752	-0.08694885	-0.276612669	-0.093290442
Trip13	0.789886166	0.760749059	0.759844028	0.625578763	0.935818349	0.317856808
Trip4	0.014215621	-0.142750027	0.01421072	0.074276673	0.085364394	0.240703011
Trip6	1.935701253	1.898324068	1.452300222	1.591614805	1.484504984	1.6376408
Trp53	-0.206781384	-0.197277813	0.056871377	-0.12346578	0.009473659	-0.240703011
Trp53bp2	0.604834667	0.538432977	0.414066859	0.443471306	0.576470929	0.457442185
Trp63	-1.466422033	-1.377344967	-0.82894269	-0.74937233	-1.340244835	-0.978092684
Trp73	-0.431467978	-0.502283001	-0.510649749	-0.585803142	-0.604627489	-0.682190962
Trps1	1.260365816	1.207669506	1.484501636	1.222637621	0.205098082	1.01952736
Trrap	1.184199605	1.224095167	1.321241326	1.246169891	1.108089242	1.543555739
Tsc22d1	0.945938039	0.94920412	1.186960993	1.168115599	1.49878517	1.076700991
Tsc22d2	0.012636019	-0.068026145	-0.063198352	0.014210705	0.684180245	0.270058922
Tsc22d3	-0.185852047	-0.195666533	-0.436519613	0.053708696	-0.137797366	0.166547388
Tsc22d4	0.422823222	0.523891955	0.237453513	0.120284601	0.093290318	0.296347531
Tsg101	1.945917434	1.803673612	1.83404574	1.8686076	1.834049876	2.23004583
Tshz1	0.820377389	1.069589557	1.003785431	1.196540527	0.069527995	1.043616061
Tshz2	-0.965811393	-1.12701483	-0.031583531	-0.539615196	-1.727600004	-1.896072507
Tshz3	-0.421960477	-0.269560191	-0.168147791	-0.311222035	-0.33450128	-0.408916599
Ttf1	-0.061637635	-0.101342394	0.140985467	0.096461969	0.121875441	0.205098354
Tub	-0.895449076	-0.835499575	-0.806940363	-0.734848416	-0.460947549	-0.391820704
Tulp1	-0.451474134	-0.660275575	-0.180971549	-0.450444785	0.152156672	-0.457442185
Tulp2	-1.753005548	-1.776661616	-1.080915399	-1.108085573	-0.496327177	-1.498787162
Tulp3	0.247292286	0.211802683	0.05054666	0.209936407	0.176159689	0.436521178
Tulp4	0.219705165	0.255656909	0.548759378	0.567184456	0.487426059	0.904580622
Twist1	0.5526201	0.859177944	-0.360484816	-0.020527318	0.34536968	-0.180972198
Twist2	-0.328777958	-0.868324437	-0.765110562	-1.28818375	-0.200263821	-1.044971969
Ube2l3	2.087890043	1.907810706	2.073661444	1.945244443	1.859764653	1.842490137
Ube3a	0.461105495	0.328222277	0.219629413	0.47326162	0.396936803	0.475028979
Ubp1	1.226382379	1.08644533	0.817892431	0.62366276	0.793925052	0.768283361
Ubtf	1.2431962	1.271921847	1.619977752	1.149674173	1.28102922	1.085156721
Ubtfl1	-2.178146316	-2.863538267	-2.631015005	-2.744211271	-2.909036468	-2.239443642
Uncx	-1.675129422	-1.225755779	-1.277471237	-1.15272077	-1.256471929	-0.960479965
Usf1	0.198721507	0.250761657	0.066362765	0.152156168	0.414067793	0.080611531
Usp16	0.142629381	0.147542115	0.205097619	0.07744353	0.288110963	0.060034782
Usp21	1.063138088	1.051662114	1.040906209	1.024824682	1.027489857	1.065544076
Usp22	1.609033745	1.587983352	1.40452555	1.387916113	1.291792097	1.273936653
Utf1	-0.361451583	-0.551249349	-0.426130354	-0.580196648	0.391820183	-0.684181154
Vax1	-0.639276439	-0.575293194	-0.785318876	-0.635193239	-0.546012779	-0.671292353
Vax2	1.826365234	1.81163583	-0.200263369	1.896063709	-0.121875441	1.183795546
Vdr	-0.874492043	-0.835499575	-0.826724634	-0.284821002	-0.441732749	-0.28317896
Vezf1	0.134656461	0.053772724	0.341184036	0.237453262	0.227722873	0.359644217
Vgll2	-1.025179238	-0.482676895	-0.835621276	-1.001185243	-1.25130652	-0.627499959
Vps72	1.538954	1.491002042	1.461347794	1.475144295	1.425844776	1.295414623
Vsx1	-0.820377389	-0.929633513	-0.881131145	-0.761947321	-0.813501827	-0.508855478
Vsx2	-0.492930934	-0.753402084	-1.263408455	-0.933380231	-1.02882346	-0.921290802
Wbp7	1.295856781	1.080792967	1.193336114	0.93581525	1.032835201	1.108090715
Wdhd1	1.043972274	1.214200885	1.281026331	0.916486321	1.580623034	0.87881609
Wdr77	1.778937619	1.689385468	1.270408695	1.392032461	1.553929837	0.828945661
Whsc1	0.503648749	0.486227794	0.459192827	0.187394186	0.044224047	0.230964484
Wiz	-0.083808571	0.041112174	-0.115515206	-0.18418183	-0.045804555	-0.083779975
Wnt4	-0.319626359	-0.4492343	0.072693601	-0.410630739	0.528703306	-0.222865649
Wt1	-1.159246942	-1.225755779	-0.785318876	-1.778322378	-0.450446277	-2.041448727
Wwc1	-0.015795259	0.088639349	0.405486629	0.242327153	0.29799675	0.492762742
Wwtr1	1.246601025	1.389570693	0.840094277	1.256467768	0.846837135	1.528293865
Xbp1	1.132004141	1.012828419	1.152721988	1.498780207	1.263411304	1.591622191
Yaf2	1.30315187	1.311624889	1.430182664	1.538421756	1.59719095	1.625813549
Yap1	1.41772725	1.476902862	1.608478963	1.687373895	1.655817337	1.785959546
Ybx1	0.743385861	0.569715836	0.862714694	0.781037429	0.928529661	0.846838261
Ybx2	-0.56460382	-0.660275575	-1.169671468	-0.916486321	-0.350399468	-1.206237116
Yeats4	1.435045459	1.33417152	1.680929489	1.434549152	1.687379482	1.359739636
Ywhab	2.146104862	2.117899189	1.966297333	1.825733591	1.851057663	1.868616271
Yy1	0.980968123	0.827709325	0.82894269	1.038206542	0.916489355	1.016886953
Zbed4	0.777039698	0.708105576	0.426130354	0.503474563	0.930953772	0.395230649
Zbtb1	0.436670174	0.232862232	0.402062845	0.176159106	0.163346425	0.426131881
Zbtb10	-0.006317885	0.056939116	0.093290108	0.099634892	0.064780625	0.369763809
Zbtb12	-0.175418128	0.400829558	0.098048412	0.747287932	0.745209217	0.570895069
Zbtb16	-0.941027329	-0.900920707	-1.523278756	-1.321239931	-1.548721088	-1.171233112
Zbtb17	0.769604345	0.836616564	0.751460757	0.604625487	0.450446277	0.508855478
Zbtb2	0.226180589	-0.033202768	0.115515206	0.219629181	0.434785832	0.226103414
Zbtb20	-0.022114237	0.085465877	0.741054738	0.501684926	-0.408916055	0.187395056
Zbtb24	-0.161802102	-0.250761657	-0.036322993	0.017368926	-0.126648619	-0.031583644
Zbtb25	-0.210009038	-0.055355851	0.067945217	-0.003157834	0.022106662	0.047385239
Zbtb26	-0.227800904	-0.109289895	-0.148962792	-0.063198286	-0.227722873	-0.052127828
Zbtb3	-0.253809799	-0.339916136	-0.324502877	-0.209936407	-0.125057247	-0.317856808
Zbtb32	1.19695449	1.41465857	-0.184182024	-0.19221633	0.136203679	-0.042643706
Zbtb33	0.361451583	0.184401399	0.278252401	0.299646175	0.351238618	0.25861667
Zbtb34	0.398781227	0.286806626	-0.229342709	-0.139390938	0.063198495	0.018948187
Zbtb37	-1.461851828	-1.616124529	-1.110994311	-1.239376819	-1.417241625	-0.732789537
Zbtb38	-1.234746038	-0.045859008	0.43825568	0.682187797	0.34536968	0.770400993
Zbtb39	0.706495371	0.59025379	0.441731753	0.222864615	0.508854801	0.58019934
Zbtb4	-0.126692016	-0.118835965	0.602734408	0.627497047	-0.00789468	0.837858701
Zbtb40	0.455846827	0.314911938	0.213165339	0.044223901	-0.129832322	-0.107572123
Zbtb41	1.150071922	1.129983308	0.876499411	1.076695994	0.44695683	1.079511062
Zbtb42	0.066385655	-0.156336406	-0.213972859	-0.048965752	-0.316196766	0.403775597
Zbtb43	0.473425353	0.618664965	0.398643731	0.505265802	0.408916055	0.582066162
Zbtb44	0.534335286	0.614848635	0.639056022	0.720476663	0.319516875	0.557950729
Zbtb45	0.684414682	0.531148574	0.565333971	0.528701555	0.781040015	0.412349891
Zbtb46	-0.714609559	-0.827709325	-0.9212875	-0.998592806	-0.662432944	-1.096552205
Zbtb48	0.366511544	0.126799181	0.448699864	0.395228815	0.129832322	0.056871581
Zbtb49	-0.478727066	-0.431832945	-0.45219202	-0.546926458	-0.64486845	-0.770400993
Zbtb6	0.82700978	0.767078957	0.676233963	0.68417798	0.373144823	0.625581666
Zbtb7a	0.322951104	0.30331059	0.263515349	0.284821002	-0.071110791	0.281536355
Zbtb7b	0.943479865	0.829930023	0.853614561	0.537791858	0.003157845	0.741057394
Zbtb7c	0.443624732	0.675057483	0.973026444	0.572749322	-0.385013789	0.539617701
Zbtb8a	0.358083373	0.355019232	-0.221246844	0.4054862	1.306377696	0.349561027
Zbtb8b	-0.755906438	-1.225755779	-1.347978072	-0.556106553	0.023685993	-0.748333201
Zcchc4	-0.234288142	-0.240988842	-0.123465911	-0.339511394	-0.226103113	-0.32284091
Zeb1	-0.235911469	-0.190835692	-0.037902989	0.066362695	-0.239078057	0.129832495
Zeb2	-1.30315187	-1.62774418	-1.608478963	-2.047716244	-0.537793639	-1.079511062
Zfat	-0.652873853	-0.60534628	-0.606519991	-0.589550967	-0.608417389	-0.475028979
Zfhx3	0.968322198	0.792709771	1.065540256	0.714362413	0.366386	1.01425356
Zfhx4	0.072718674	-0.120427996	0.216396255	0.378223791	-0.492762087	0.094876311
Zfp1	0.393659429	0.59025379	0.582064076	0.475026774	0.867293384	0.419231012
Zfp101	0.034755071	0.011065801	0.678216162	0.357959531	0.25372286	0.117105171
Zfp105	0.769604345	0.746095134	0.496326058	0.940701877	1.110996816	-0.541442829
Zfp108	-1.159246942	-1.225755779	-0.640990626	-0.469735688	-1.151199958	-0.729701886
Zfp109	-0.222132365	-0.045859008	-0.901029161	-0.326166548	-0.418369245	-0.526891152
Zfp11	0.245664544	0.249131233	-0.206710087	-0.033163233	-0.205098082	-0.086949253
Zfp110	0.916803395	0.821071323	0.726618516	1.073894344	1.225962297	0.921290802
Zfp111	-0.46286119	-0.516662534	-0.47326212	-0.319515817	-0.627499124	-0.471500115
Zfp112	-0.06322015	-0.093401223	-0.417507401	-0.279893204	-0.670304609	-0.368919088
Zfp113	0.140236584	0.218272221	0.015789813	0.067945145	-0.327832544	-0.312051897
Zfp119a	-0.222132365	-0.093401223	-0.983176903	-0.371452314	-1.80153192	-0.514248697
Zfp119b	-0.379202576	-0.406827295	-1.528288387	-0.61602131	-0.355438065	-0.933384562
Zfp12	0.24241099	0.192445477	0.443471774	0.467974894	0.153754019	0.357961192
Zfp120	0.43320075	0.325722271	-0.172953374	-0.098048308	-0.364698897	-0.17776356
Zfp128	-0.539801885	-0.286806626	-0.420952852	-0.208322869	-0.45219304	-0.25535368
Zfp13	0.077470323	0.126799181	0.332831973	0.366384787	0.369763317	0.123466353
Zfp14	-1.094063426	-0.923589602	-1.035516546	-0.537791858	-1.019526004	-0.455691288
Zfp142	-0.47166105	-0.461495532	-0.284821303	-0.436519152	-0.296347137	-0.443473364
Zfp143	0.480497264	0.488894954	-0.0584529	-0.042643508	0.072693765	0.037903124
Zfp146	0.518029184	0.969141276	0.749373122	1.009002912	0.883456049	0.680203447
Zfp148	0.893101341	0.868324437	1.165015933	1.04090511	0.354597681	0.804764349
Zfp157	0.031594425	0.115652793	0.074276752	0.203485465	0.306256989	0.148963326
Zfp160	-0.003158927	-0.1811871	-0.20348568	-0.148962635	-0.112337232	0.171351693
Zfp161	0.698427032	0.78625425	0.386712846	0.521460423	0.51785174	0.336171208
Zfp169	-0.369890019	-0.002371197	-0.80258635	-0.514246311	-0.80258816	-0.583934999
Zfp180	0.809402143	0.859177944	-0.33700509	-0.085364112	-0.155351755	-0.091704806
Zfp182	-0.516225872	-0.356702249	-0.410631173	-0.263515071	-0.526890452	-0.271696361
Zfp184	0.211623676	0.126799181	0.152156328	0.74937233	0.475028347	0.516049732
Zfp187	1.114295425	1.099290437	1.538423381	1.770794801	1.720702922	1.925024438
Zfp189	-0.841505278	-0.575293194	-0.360484816	-0.344531086	-0.156949886	-0.366386487
Zfp191	0.257072551	0.083879462	0.369762484	0.487424445	0.489203198	0.329498799
Zfp192	0.224560862	0.392285986	0.169749219	0.570892419	-0.028424351	0.288111346
Zfp2	-0.556298948	-0.699017813	-0.494542737	-0.482102165	-0.51785174	-0.895143541
Zfp202	-0.189870377	-0.660275575	-0.385012921	-0.396935489	-0.91529257	-0.278253398
Zfp212	0.926428286	0.91997923	0.90457738	0.851349572	0.753553345	0.876502552
Zfp213	-0.168205787	-0.137961182	-0.190608663	-0.160146813	0.006315721	-0.174556736
Zfp217	1.171632883	1.214200885	1.447820323	1.707141702	1.16501856	1.668247048
Zfp219	0.779171912	0.606294072	0.867291428	0.597071404	0.998596113	0.824513561
Zfp229	-0.175418128	-0.208571217	-1.910343094	-1.281024978	0.137797366	-0.502581877
Zfp235	-0.405626485	-0.443128769	-0.319516154	-0.260247981	-0.457441576	-0.3195173
Zfp236	0.304707674	0.32156006	0.354596881	0.408914702	0.441732749	0.563486826
Zfp238	0.505440607	0.478246718	-0.018948119	-0.230963412	0.208323559	0.045804616
Zfp239	0.346326002	0.719292091	-0.209936628	0.402062421	0.180971957	-0.208323836
Zfp248	-0.558141171	-0.452730615	-0.443471774	-0.288110009	-0.587677977	-0.385014301
Zfp251	0.255440838	0.27858382	0.58955159	0.565333374	0.438256668	0.789616651
Zfp26	1.165417759	1.188374752	1.131613835	1.216036203	1.186963669	1.16812102
Zfp260	0.485816855	0.513057843	0.436519613	0.578331838	0.559793458	0.510651579
Zfp263	0.751719944	0.818866603	0.242327409	0.412347977	0.386713718	0.455691288
Zfp266	0.670534292	0.68499361	0.63519391	0.722520687	0.535972066	0.431320757
Zfp27	-0.369890019	-0.269560191	0.101221831	-0.16974904	-0.72150069	-0.314538428
Zfp275	1.39665537	1.28612761	1.14361373	1.186959739	0.90457942	0.933384562
Zfp276	-0.257072551	-0.252392741	-0.306256299	-0.265149661	-0.427859667	-0.25861667
Zfp28	-1.177893195	-0.934492944	-1.392033931	-0.448699391	-0.865002765	-0.610316403
Zfp281	0.766430654	0.729539493	0.45219202	0.514246311	1.270411559	0.94807829
Zfp282	0.0047384	-0.075950442	-0.056871377	-0.176159106	-0.528703306	-0.158548624
Zfp286	-1.422017249	-1.105057373	-0.694170307	-0.822299711	-0.943156688	-1.180637599
Zfp287	-0.706495371	-0.781968529	-0.341184036	-0.304602292	-0.678217692	-0.304603705
Zfp292	0.113965244	0.176369111	0.40377415	0.637123115	0.476794977	0.400354143
Zfp295	0.303054245	0.319896722	0.234207361	0.166546615	0.27333416	0.278253398
Zfp296	0.851644111	0.836616564	1.030156556	1.014248853	1.212759136	0.446957425
Zfp3	-0.482268957	-0.482676895	-0.278252401	-0.23582988	-0.633267804	-0.270058922
Zfp30	-0.77066395	-0.598726721	-0.35291686	-0.226102365	-0.606521359	-0.229343531
Zfp316	-0.633484796	-0.507663131	-0.37822419	-0.351237455	-0.83562316	-0.299647565
Zfp317	-0.150611299	-0.208571217	-1.169671468	-1.332582904	-1.18063603	-2.041448727
Zfp319	-0.532516605	-0.542085785	-0.331164339	-0.314536968	-0.598958725	-0.226103414
Zfp322a	1.057622835	1.201188714	0.692166511	0.990855134	1.068319521	1.003789029
Zfp324	-0.313816447	-0.269560191	-0.144175301	0.058452838	-0.376530567	-0.061616604
Zfp329	0.017374935	-0.030039609	0.434784851	0.314536968	0.189001707	0.785321691
Zfp334	-0.177824235	-0.034784469	0.232585205	0.110748172	0.036323075	0.096462417
Zfp335	0.704474029	0.426637907	0.614117175	0.197042912	0.166547167	0.505268147
Zfp341	-0.027644053	-0.002371197	-0.256983915	-0.286465121	-0.426131315	-0.037903124
Zfp35	1.017234042	0.900920707	1.134598623	1.180632121	1.177489723	1.024829438
Zfp352	-0.805039036	-0.717251584	-0.745207536	-0.914094057	-0.988292227	-1.057261965
Zfp353	-2.967008774	-2.863538267	-2.311426679	-3.034455918	-3.034465965	-3.239236583
Zfp354a	-0.347164224	-0.156336406	-0.112336979	-0.053708696	-0.301298394	-0.067945461
Zfp354b	-1.053507231	-1.225755779	-0.656554345	-0.519654384	-1.239380922	-0.665380908
Zfp354c	-0.698427032	-0.524797533	-0.235830129	-0.067945145	0.142580525	-0.13620386
Zfp358	-0.158602741	-0.232862232	-0.400352708	-0.30791049	-0.535972066	-0.356279172
Zfp362	1.01987535	0.989467126	1.105188438	0.983175865	0.593308989	1.102303263
Zfp367	0.039496696	0.258923774	-0.072693601	0.001578915	-0.056871506	-0.172953994
Zfp369	-0.014215621	-0.05218973	0.179367007	0.18257636	0.104396498	0.201874988
Zfp37	-0.125100099	-0.177974652	-0.556107141	0.003157834	0.248835413	-0.648755326
Zfp384	1.504128482	1.369306327	1.770796671	1.564469466	1.543553687	1.655819539
Zfp386	0.835909491	0.803542291	0.734849192	1.146638124	0.761949844	1.035520258
Zfp39	-0.851644111	-0.915183778	-0.232585205	-0.400352285	-0.445214132	-0.352918125
Zfp397	-0.0047384	0.033202768	0.02052734	0.117104628	-0.250463901	0.113926358
Zfp398	-0.743385861	-0.703049723	-0.749373122	-0.617928313	-0.895142351	-0.600846982
Zfp40	-1.549251764	-1.357410049	-1.720699041	-1.295408612	-1.161928726	-1.493993473
Zfp407	0.042658262	0.117244232	-0.030003872	0.072693524	0.004736777	0.007894691
Zfp408	0.13625035	0.126799181	0.388413879	0.44695535	0.326167628	0.364699382
Zfp41	0.509029163	0.531148574	0.593307651	0.704230388	0.587677977	0.142580715
Zfp410	0.368200261	0.265465754	0.327831804	0.352916487	0.321178238	0.265150891
Zfp418	-0.369890019	-0.575293194	-0.283177945	-0.18578777	0.250463901	-0.522366499
Zfp42	-1.002830794	-1.776661616	-1.665110235	0.390115616	2.10107233	-0.293050695
Zfp420	-0.390250583	-0.349976126	-0.688167162	-0.708274539	-0.787466323	-0.507061003
Zfp422	1.074265876	1.239162877	1.387917579	1.465914875	1.183793973	1.438951148
Zfp423	0.724818386	1.12701483	0.243953305	-0.42785825	0.655578495	-1.548723147
Zfp426	-0.198721507	-0.29669944	0.055289996	-0.055289938	-0.139391399	0.058453109
Zfp429	-1.159246942	-1.776661616	-1.49878179	-1.925015505	-1.486864182	-1.225963927
Zfp444	-0.012636019	0.03162115	-0.291402419	-0.195433551	-0.216396743	-0.347883945
Zfp445	1.219752172	1.227419742	1.284597558	1.430181153	1.284600455	1.498787162
Zfp446	-0.2481064	-0.324056721	-0.3145373	-0.296346156	-0.195434198	-0.480333315
Zfp449	0.117145142	0.400829558	0.088533898	0.37652932	0.261882046	0.315367699
Zfp454	-1.292234736	-1.776661616	-0.457440545	-0.234207114	0.263515943	-0.467977066
Zfp455	-2.178146316	-1.776661616	-3.239224972	-2.17739301	-2.440881134	-2.744224006
Zfp458	-0.812684521	-0.482676895	-0.393523699	-0.06478041	-0.611265511	-0.445214724
Zfp46	0.125100099	0.145944385	0.047385069	0.094875871	-0.063198495	0.099635354
Zfp467	-1.246601025	-1.30425417	-0.46094651	-0.680200291	-0.70625337	-0.637126071
Zfp472	0.648976762	0.681011179	0.363012005	0.268420955	0.610315592	-0.075860359
Zfp473	0.123508495	0.218272221	0.34453145	0.304602292	1.408741284	0.034743212
Zfp498	1.096926486	1.115237977	1.199759711	1.128637822	0.988292227	1.071106002
Zfp507	0.498282749	0.520273881	0.541440888	0.574608185	0.534152256	0.297997146
Zfp51	0.349680341	0.192445477	-0.161746314	0.133016891	0.265150539	0.307911919
Zfp512	1.409223996	1.483915964	1.465916423	1.597185661	1.489231618	1.720705209
Zfp513	0.629635381	0.656357858	0.258615743	0.445212658	0.585805082	0.589553703
Zfp516	0.586005811	0.609140686	0.574608792	0.676233249	0.014210752	0.534152966
Zfp52	-0.654826087	-0.789477941	-1.344099968	-0.640989949	-0.211551187	-0.006315729
Zfp521	-1.187370388	-1.077979558	-1.206232792	-1.513370122	-0.459193863	-0.656556698
Zfp523	-0.121917202	-0.125205917	0.105983868	-0.110748172	-0.243953855	-0.160147556
Zfp524	0.633484796	0.737792299	0.646808787	0.778902437	-0.085364394	0.587678758
Zfp526	-0.397072815	-0.370202898	-0.897492159	-1.046324929	-0.897494183	-1.027491223
Zfp53	-0.309672941	-0.309934885	-0.260248255	-0.179366817	-0.026844833	-0.064780711
Zfp532	1.340704076	1.326581724	1.30453647	1.396172341	1.277474118	1.140602564
Zfp536	-1.647224745	-2.443782896	-0.529609185	-0.650698962	-0.711317562	-1.071106002
Zfp54	-0.429736488	-0.545745764	-0.71843638	-0.582063461	-0.640992072	-0.4998992
Zfp541	-0.580397376	-0.575293194	-0.70019837	-0.804760615	-0.658512357	-0.554269408
Zfp551	-0.56460382	-1.020738035	-0.125056965	-0.069527764	-0.525079314	-0.060034782
Zfp553	0.182639526	0.262193376	-0.185787966	-0.156949366	-0.003157845	-0.161746894
Zfp560	-0.085393645	-0.141153391	0.166546791	0.289755671	0.053708874	0.112337382
Zfp563	-0.460228176	-0.482676895	-0.552429561	-0.363011622	-1.090835449	-0.395230649
Zfp566	0.591632576	0.656357858	0.743129548	0.336169648	1.093688669	-0.102809287
Zfp568	-0.291502926	-0.304965418	0.148962792	-0.07744353	0.359643739	-0.096462417
Zfp57	1.728191975	1.639585476	1.817548516	1.443367538	1.125676606	1.291793815
Zfp574	0.672509321	0.580888319	0.475027276	0.396935489	0.567186334	0.356279172
Zfp575	0.12987681	0.126799181	-0.587676652	-0.299646175	-0.546012779	-0.635196187
Zfp579	0.314645787	0.192445477	0.090119075	0.034743051	0.164946587	0.279894502
Zfp58	0.092529167	0.079914331	-0.363012005	0.042643508	-0.231774878	-0.044224106
Zfp580	0.492930934	0.622490233	-0.329497618	-0.289755671	-0.311223065	-0.167347838
Zfp583	-0.755906438	-1.225755779	-2.506495732	-0.846834331	-0.755647512	-1.930008598
Zfp59	-0.344650283	-0.341590412	-0.05054666	0.227722119	-0.079027506	-0.012631708
Zfp592	0.273427819	0.210186679	0.112336979	0.015789796	0.018948161	0.2196302
Zfp595	-0.211623676	-0.244243872	-0.347882698	-0.125056833	-0.321178238	-0.390117427
Zfp597	-0.641211711	-0.592133022	-0.561637552	-0.439992592	-0.483876349	-0.405488082
Zfp599	-0.379202576	-0.482676895	-0.433051386	-0.445212658	-0.404631155	-0.543269748
Zfp60	-0.261971781	-0.226371909	-0.279893499	0.294697348	-0.252093049	-0.192217222
Zfp605	-1.198562467	-1.225755779	-0.714363167	-0.614116526	-0.508854801	-0.525080012
Zfp606	-0.787736152	-0.63788265	-0.567185055	-0.487424445	-0.346207373	-0.429589858
Zfp61	0.324614802	0.218272221	0.730727716	0.602733772	0.256984494	0.604628293
Zfp612	-0.645089417	-0.532057593	0.075860087	0.025265298	-0.341184805	-0.342858496
Zfp617	0.881435057	1.018094492	0.804761465	1.001185243	0.80258816	0.853617621
Zfp618	-0.680435617	-0.82549266	-0.822300579	-0.890450409	-0.221247343	-0.983180427
Zfp619	-0.457598321	-0.406827295	-1.190142556	-0.726617748	-0.878814922	-0.688169629
Zfp62	0.327944877	0.390580686	0.187394384	0.344531086	0.516049046	0.011052676
Zfp623	1.046686923	1.080792967	1.137593471	1.093685048	1.060013246	0.940706243
Zfp626	-1.08269904	-1.225755779	-1.211120704	-1.051775408	-2.08037342	-0.748333201
Zfp628	0.620051991	0.426637907	-0.048965804	-0.004736761	0.00789468	0.006315729
Zfp629	-0.407340735	-0.532057593	-0.732786911	-0.11233686	-0.3046033	-0.21639703
Zfp637	1.085527112	1.177318852	1.263408455	1.277469888	0.860434978	1.0908369
Zfp639	1.111377505	1.214200885	0.935816238	1.155778018	1.288188015	1.20949255
Zfp64	0.344650283	0.382070909	0.12983203	0.309565841	0.245580395	0.088534216
Zfp644	0.291502926	0.298351013	0.322839753	0.331163989	0.480332676	0.414068344
Zfp646	-0.011056449	0.069610651	-0.164946215	-0.163345885	0.031583602	-0.12824048
Zfp647	0.623878527	0.767078957	0.516047882	0.652648058	0.817894276	0.184182684
Zfp651	-0.218087746	-0.216653999	-0.250463337	-0.492760455	-0.344532227	-0.374837661
Zfp652	-0.424549649	-0.351656177	-0.237453513	-0.374835921	-0.229343227	-0.381617743
Zfp653	-0.141831693	-0.156336406	-0.052127642	-0.039483036	0.094876185	-0.080611531
Zfp654	0.208394942	0.218272221	-0.083779674	-0.075860007	0.09725543	0.098048763
Zfp655	0.978426532	1.058517449	0.429588319	0.7369138	0.766168123	0.781041054
Zfp658	-0.549865824	-0.482676895	-0.747288721	-0.332831622	-0.265150539	-0.496327837
Zfp661	-0.074302371	-0.045859008	-0.268421238	-0.190608462	-0.077443786	0.062407572
Zfp664	0.829228601	0.979254156	0.648753	0.686170854	0.714364778	0.793926107
Zfp667	0.403913416	0.59025379	-0.001578917	0.291402111	0.079027506	0.062407572
Zfp668	-0.139439163	-0.258923774	-0.376529718	-0.386712437	-0.464459151	-0.39864516
Zfp672	0.145821039	-0.093401223	0.637123788	0.2716951	-0.347883483	0.371454038
Zfp677	-1.356262823	-1.776661616	-0.757743262	-0.014210705	-0.14577109	-0.357961192
Zfp68	-0.339628853	-0.30827756	-0.263515349	-0.203485465	-0.410632099	-0.193825591
Zfp687	0.571089929	0.400829558	0.764055574	0.334500173	0.824512465	0.532334906
Zfp688	0.84487532	0.886836739	0.993428852	1.062770405	0.85588493	1.13460269
Zfp689	-0.163402397	-0.291749501	-0.396935908	-0.381615972	-0.554268671	-0.534152966
Zfp69	-0.11476011	-0.156336406	-0.339511752	-0.18257636	-0.099635222	-0.466217702
Zfp691	0.749631588	0.815566886	0.439993057	0.337840053	0.229343227	0.134610515
Zfp697	-0.351358972	-0.558613288	-0.356277895	-0.652648058	-0.189001707	-0.011052676
Zfp7	0.798522702	0.871772949	0.512447479	0.985729214	1.03015888	0.658513232
Zfp707	0.041077428	-0.107699864	0.011052636	0.039483036	-0.110748539	-0.227723176
Zfp708	-1.263844218	-0.868324437	-1.155779239	-0.93581525	-1.196544489	-1.270413248
Zfp709	-1.626368479	-1.483915964	-0.625579424	-0.658510176	-1.533339813	-0.700200879
Zfp710	0.239972495	0.386322337	0.15055937	-0.026844745	0.376530567	-0.085364508
Zfp711	-0.726869134	-0.803542291	-0.978089178	-1.443367538	-1.475149179	-0.548761345
Zfp715	-0.056890993	-0.1363656	0.085364202	0.118694465	0.113926207	0.086949253
Zfp719	-0.093322285	-0.131580901	-0.074276752	0.023685914	0.083779863	0.025265415
Zfp735	-2.967008774	-2.089656133	-2.584969334	-2.909026836	-2.744220358	-2.47237559
Zfp74	0.441884111	0.478246718	0.820094529	0.945610889	0.851352391	0.897495376
Zfp740	1.099798486	1.038096141	0.938256776	0.84009339	0.996010308	0.874193659
Zfp746	0.722770655	0.638849622	0.911707934	0.828941814	0.878814922	0.96297792
Zfp748	0.201943893	0.168348068	0.029214071	0.083779586	0.393524586	-0.243954179
Zfp758	0.181033968	-0.002371197	-0.516047882	-0.093290009	0.182576965	-0.022106692
Zfp759	-0.237535413	-0.244243872	-0.296346469	-0.045804403	-0.597073381	-0.373145319
Zfp760	0.730979752	0.808993664	-0.086948942	0.589550967	0.548760616	0.585805861
Zfp763	-0.071135158	-0.02055179	-0.026844773	0.142580053	0.055290121	-0.041063412
Zfp764	0.359766973	0.478246718	0.192216533	0.738982307	0.616976576	0.498112731
Zfp768	0.251364494	0.508561231	-0.317025753	0.363011622	0.037903074	0.445214724
Zfp770	0.121917202	0.300003393	0.412348413	0.393523283	0.690167024	0.381617743
Zfp771	-0.04582025	-0.179580646	0.145770761	0.06478041	0.017368983	0
Zfp772	-0.95582794	-0.947970438	-1.225959532	-0.909325027	-1.006393576	-0.72662112
Zfp773	-1.08269904	-1.483915964	-1.073895478	-0.855882096	-0.930953772	-0.94193139
Zfp775	-0.980968123	0.192445477	-0.994717636	0.085364112	0.118694858	0.352918125
Zfp777	1.041265229	0.969141276	0.410631173	0.200263158	0.075860258	0.175358274
Zfp78	-0.730979752	-0.627284535	-0.583932906	-0.341183676	-0.600846183	-0.205098354
Zfp786	-1.08269904	-1.225755779	-1.51337172	-1.102298148	-0.998596113	-0.918888063
Zfp787	-0.321288291	-0.426637907	-0.293049645	-0.294697348	-0.462702643	-0.294698716
Zfp788	-0.337956934	-0.300829886	-0.545096513	-0.321177174	-0.434785832	-0.261882394
Zfp790	0.397072815	0.338242803	0.381616375	0.580196648	0.216396743	0.556109134
Zfp799	0.071135158	0.13955711	-0.091704477	0.266784954	0.131424661	-0.001578922
Zfp800	-0.214854599	-0.133175465	-0.240702148	-0.061616318	-0.414067793	0.003157849
Zfp809	0.500069828	0.630167973	0.985730255	0.510649209	0.686173126	0.427860235
Zfp81	-0.415929929	-0.433567183	-0.395229233	-0.2716951	-0.331165086	-0.351239085
Zfp810	0.197111082	-0.002371197	0.482102674	0.489201578	0.027634584	0.597074174
Zfp811	-1.053507231	-1.020738035	-1.559177229	-0.809122213	-0.98317912	-0.557950729
Zfp819	-0.451474134	-0.324056721	-0.105983868	-0.745206749	0.73691624	-1.745211103
Zfp82	-0.440144815	-0.336570406	-0.156949532	-0.133016891	-0.10757198	-0.184182684
Zfp820	-0.10760884	0.02055179	-0.539615766	-0.278252107	-0.559793458	-0.419231012
Zfp821	-0.231043318	-0.269560191	0.433051386	0.239077265	0.25535334	0.200264087
Zfp825	0.639276439	0.525703537	1.054513418	1.165014703	0.993431092	0.980633408
Zfp827	-0.491150109	-0.522082072	-0.14736659	-0.25861547	-0.639057463	-0.424404789
Zfp84	0.205168359	0.205341906	0.082195356	0.286465121	0.047385176	0.067945461
Zfp846	-0.123508495	-0.077535853	-0.205097619	-0.072693524	-0.041063357	-0.263516294
Zfp865	-0.155404988	-0.218272221	-0.322839753	-0.261881179	-0.436520598	-0.213166103
Zfp866	0.578531921	0.426637907	0.72867159	0.621749026	0.473263187	0.610316403
Zfp867	-0.369890019	-0.406827295	-0.136203372	-0.101221725	-0.390968405	-0.253723197
Zfp868	0.438406839	0.192445477	0.168147791	0.255352495	-0.019737768	0.12824048
Zfp869	0.49471331	0.426637907	-0.160146982	0.131424226	-0.162546501	-0.117105171
Zfp87	0.309672941	0.355019232	0.3833141	0.450444785	0.499898536	0.460948162
Zfp870	-0.301401636	-0.045859008	-0.602734408	-0.301297397	-0.231774878	-0.363013306
Zfp871	1.206648835	1.194757467	1.400337571	1.383822961	1.035518881	1.434555809
Zfp873	-0.393659429	-0.660275575	-0.41578652	-0.393523283	-0.840096172	-0.327832979
Zfp874a	-1.198562467	-1.225755779	-1.665110235	-1.412974117	-1.282812809	-1.950436225
Zfp874b	-0.334615899	-0.482676895	-0.268421238	-0.383313695	-0.76828234	-0.396937331
Zfp879	-2.525579636	-2.089656133	-1.247878415	-1.649692094	-2.258847065	-2.425997497
Zfp882	-1.972377603	-2.089656133	-0.042643553	-0.219629181	0.061616522	-0.43478641
Zfp9	-0.276707452	-0.482676895	-1.106636438	-0.309565841	-0.019737768	-0.248835744
Zfp90	-0.144225028	-0.156336406	0.58019726	0.595188168	0.407201206	0.342858496
Zfp92	-0.755906438	-0.868324437	-0.901029161	-1.049046304	-1.142107391	-1.113915218
Zfp93	-0.179428872	-0.238549229	0.045804452	0.252092214	-0.133017331	-0.08219565
Zfp930	0.897801713	0.910409063	0.3145373	0.610313571	0.537793639	0.439994634
Zfp931	0.907261964	1.023388655	-0.302949754	0.136203228	-0.033163343	-0.118695016
Zfp934	-0.308017017	-0.789477941	-0.145770761	-0.395228815	0.14577109	-0.198653701
Zfp935	-0.279990037	-0.269560191	-0.478562005	-0.150559211	-0.152955297	-0.247207908
Zfp936	-1.972377603	-2.089656133	-2.060517984	-1.70047902	1.328787457	-1.472832094
Zfp937	-0.072718674	0.126799181	0.029214071	0.332831622	-0.192216967	-0.145771284
Zfp938	0.276707452	0.314911938	-0.482102674	-0.256983643	-0.120284999	0.256984836
Zfp939	-0.2701511	-0.406827295	-0.009473638	-0.036322955	-0.383314964	0.015789869
Zfp94	-0.11476011	-0.269560191	-0.192216533	-0.200263158	-0.637125224	-0.281536355
Zfp940	-0.687406043	-0.753402084	-0.140985467	-0.023685914	0.160147343	-0.245580721
Zfp941	-0.700439875	-1.555777176	-0.085364202	-0.011052625	-0.090119279	-0.386714232
Zfp942	-0.789886166	-0.688986821	-1.332584312	-0.789612986	-0.738984754	-0.537794354
Zfp943	-0.288209686	-0.220700615	-0.357959909	-0.248834589	-0.635195342	-0.234208201
Zfp944	-0.469898201	-0.343265636	-0.704231132	-0.366384787	-0.433052363	-0.344532685
Zfp945	-0.604834667	-0.504074772	-0.255352764	-0.322839412	-0.134610336	0.133017508
Zfp946	0.299749843	0.426637907	0.390116028	0.224483198	0.580198569	-0.452193641
Zfp948	0.037916062	0.037948134	-0.187394384	-0.080611157	-0.160147343	-0.020527414
Zfp949	-0.047401413	-0.018970687	0.195433757	0.633265707	-0.061616522	0.487426707
Zfp952	-0.08143135	-0.269560191	-0.33700509	-0.158547888	-0.420953801	-0.101222194
Zfp953	0.155404988	0.168348068	0.374836317	0.563484212	0.688168714	0.315367699
Zfp954	0.386846227	0.355019232	0.494542737	0.635193239	0.052127759	0.616024168
Zfp955a	1.137985839	1.064037368	1.085152832	1.085151686	1.049049778	0.858158892
Zfp956	-0.001579461	-0.156336406	0.091704477	0.137796909	0.039483167	0.092497595
Zfp958	0.546199873	0.681011179	0.417507401	0.734848416	0.840096172	0.664397911
Zfp959	0.092529167	-0.093401223	0.546927036	0.351237455	0.410632099	0.390117427
Zfp961	0.085393645	0.05218973	-0.007894662	0.071110556	0.025265382	-0.218013333
Zfpm1	-0.289855917	-0.244243872	-0.726618516	-0.422676989	-0.256984494	-0.148963326
Zfpm2	-0.572947474	-0.450981775	-0.15055937	-1.196540527	-0.585805082	-1.174356497
Zfx	0.128284252	0.383770656	0.21155071	0.306255975	0.467976443	0.405488082
Zfy2	-0.828118685	-0.753402084	-0.795002907	-1.143612523	-1.383827543	-1.130129235
Zglp1	-0.393659429	-0.575293194	-0.591428586	-0.741053956	-0.262698908	-0.748333201
Zhx1	0.083808571	0.134770363	0.110748289	0.195433551	-0.136203679	0.137797549
Zhx2	0.053727277	-0.045859008	0.351237826	-0.324502535	-0.70423272	-0.422678951
Zhx3	-0.403913416	-0.437039541	-0.480331593	-0.483874746	-0.617930359	-0.388415271
Zic1	1.120159657	1.132961672	-2.161105229	0.791765881	-0.642929063	0.975558208
Zic2	0.824794988	0.737792299	-0.579264604	0.883453124	0.231774878	-0.104396637
Zic3	0.390250583	0.577156248	1.332584312	0.67030239	1.569812399	0.473263816
Zic4	-0.945938039	-1.225755779	-1.35187639	-0.967987307	-1.347981111	-0.826727597
Zic5	0.996351595	1.361354309	0.608416017	1.219330324	1.206235513	0.960479965
Zik1	-0.058473061	-0.061689773	-0.391819299	-0.189001082	-0.213165819	-0.469737867
Zim1	-1.388396286	-1.225755779	-1.631693025	-1.076695994	-2.289639788	-1.425846672
Zkscan1	0.09808223	0.206956295	0.134610032	0.274972138	-0.270058563	0.11551562
Zkscan14	0.29809886	0.405969594	0.20348568	0.347882331	-0.117105016	0.337841621
Zkscan16	-0.304707674	-0.660275575	-0.523268702	-0.595188168	-0.534152256	-0.695175734
Zkscan17	1.317951986	1.447312949	1.793686553	1.40873662	1.351879439	1.328789223
Zkscan3	0.635412995	0.643693388	0.846835225	0.826723761	0.680202543	0.983180427
Zkscan4	-0.828118685	-1.020738035	-0.326166893	-0.243953047	-0.746249411	-0.629420544
Zkscan5	-0.239159978	-0.200501898	-0.077443612	-0.161746143	-0.115515466	-0.126648788
Zkscan6	0.086978931	-0.023714151	0.393523699	0.160146813	-0.240702691	-0.079027612
Zmiz1	-0.13306291	-0.115652793	0.176159292	-0.205097403	-0.094876185	0.012631708
Zmiz2	1.025179238	1.023388655	1.564471118	0.881130215	0.849092616	1.046329784
Zmym3	0.376659587	0.263829216	0.347882698	0.243953047	0.123466189	0.247207908
Znf512b	0.064802822	0.104520607	-0.060034567	-0.276611753	-0.28646607	-0.139391585
Zscan10	0.426277331	0.400829558	0.061616383	-0.273333255	1.741643999	-0.556109134
Zscan12	0.126692016	0.028458143	-0.109159877	0.03000384	-0.064780625	-0.036323123
Zscan2	-1.388396286	-0.575293194	-0.475910405	-0.565333374	-1.06693007	-0.587678758
Zscan20	-0.275067269	-0.156336406	-0.349559774	-0.352916487	-0.339512518	-0.379921102
Zscan21	0.662659929	0.713179405	0.89045135	0.85361366	0.890453358	0.849093745
Zscan22	0.536155719	0.558613288	0.391819299	0.585803142	0.431320184	0.344532685
Zscan29	0.04582025	-0.093401223	-0.532332998	-0.730726944	-0.857020792	-0.954260929
Zscan5b	-0.719704678	-0.753402084	-1.183791303	-1.168115599	-1.102301798	-1.454556269
Zxdb	-0.075886252	0.096576965	-0.514246854	-0.136203228	-0.407201206	0.274973414
Zxdc	0.079054586	-0.025295418	-0.071110631	-0.037902949	-0.206710553	0.001578922
Zyx	0.457598321	0.433567183	-0.075860087	0.09170438	0.530517885	0.321178665
Zzz3	1.02252373	1.028711355	0.48564935	0.664394828	1.01162578	0.612216792
