# Supplementary material for: Epigenetic Landscapes Explain Partially Reprogrammed Cells and Identify Key Reprogramming Genes
Source: PLoS Comput Biol. 2014 Aug 14;10(8):e1003734. doi: 10.1371/journal.pcbi.1003734 (PMC4133049; doi:10.1371/journal.pcbi.1003734)
Supplement: File S5 — Overexpression candidates. Top overexpression candidates to reprogram to various cell fates. (TXT) [file pcbi.1003734.s008.txt]

oocyte	sperm	placenta	trophoblast stem cell	episc	esc	HSC	Common Lymphoid Progenitor (CLP)	Common Myeloid Progenitor (CMP)	Granulocyte-Monocyte Progenitor (GMP)	Megakaryocyte-Erythroid Progenitor (MEP)	pre B Cell	B Cell	monocytes - classical	dendritic cell - plasmacytoid	macrophage	thymocyte DN	thymocyte - DP	T Cell	natural killer cells	neutrophils	microglia	erythroblast	spleen	Langerhans cell	lymph node stromal cell	medullary thymic epithelial	terminal bronchiolar epithelial cells	endothelial cell - gonad	endothelial cell - blood vessel	endothelial cell - lymphatic vessel	msc	osteoblast	keratinocyte	mef	fibroblast - cardiac	fibroblast - skin	fibroblast - thymus	myoblast	skeletal muscle	cardiomyocyte	mammary gland - lactating	adipose - white	adipose - brown	bladder	kidney	liver	lung	prostate	pituitary
Obox1	Spz1	Rhox9	Elf5	Pou5f1	Pou5f1	Hlf	Ebf1	Gata1	Irf8	Klf1	Lef1	Ebf1	Nr4a1	Spib	Atf3	Bcl11b	Rorc	Id2	Eomes	Rara	Sall1	E2f2	Spic	Zeb1	Fhl5	Fezf2	Klf5	Zfp69	Sox17	Prox1	Rcor2	Six2	Lass3	Twist2	Pyhin1	Sim2	Etv1	Myod1	Myf6	Fhl2	Elf5	Hoxc8	Actn2	Lmcd1	Hnf4a	Nr1i3	Wwc1	Hoxb13	Pou1f1
Obox2	Smarca1	Zim1	Eomes	Nanog	Gm13242	Tfec	Nfil3	Satb1	Kcnip3	Myb	Erg	Pax5	Klf4	Duxbl	Pparg	Gata3	Tcf7	Tcf7	Tbx21	Trps1	Atf3	Nfe2	Spib	Ifi202b	Prrx1	Utf1	Hopx	Zfp711	Zfp46	Tbx1	Foxf1	Ankrd1	Hr	Ankrd1	Fosl1	Dlx5	Tcf21	Myog	Smyd1	Tbx20	Irx2	Pcbd1	Ppargc1a	Foxf1	Pax8	Nr1h4	Hopx	Nkx3-1	Fos
Obox5	Smarcd3	Peg3	Rhox9	Foxi3	Nr0b1	Mecom	Id2	Optn	Gata2	Gfi1b	Irf4	Pou2af1	Rara	AI607873	Prdm1	Tcf7	Bcl6	Tbx21	Prdm1	Nfe2	Bhlhe41	Klf1	Tcf21	Nr4a2	Fhl2	Foxn1	Myb	Ldb2	Tox2	Hoxd10	Bnc2	Irf8	Foxn1	Id4	Foxc2	Prrx2	Osr2	Ankrd1	Abra	Smyd1	Trps1	Dmrt2	Cebpa	Grhl3	Vdr	Creb3l3	Nkx2-1	Bhlha15	Esr1
Cphx	Pax2	Tfap2c	Utf1	Utf1	Nanog	Myc	Irf8	Pbx1	Tfec	Cdr2	Spib	Dtx1	Id2	Pir	Tfec	Myb	Ets2	Ikzf3	Bhlhe40	Ets2	Sall3	Gata1	Mafb	Vdr	Ankrd1	Spib	Htatip2	Aim2	Erg	Foxc2	Foxf2	Msx2	Grhl3	Twist1	Ifi205	Osr2	Meox1	Myf5	Tbx15	Ankrd1	Cited1	Sfpi1	Epas1	Zfp57	Nr1h4	Nr1i2	Tbx5	Elf5	Nr4a2
Klf17	Pax8	Plagl1	Satb2	T	Zfp42	Dach1	Meis1	Dach1	Sfpi1	Ikzf1	Pou2af1	Ciita	AI607873	Tsc22d1	Egr1	Lef1	Ikzf3	Lef1	Stat4	Pbx1	Fosb	Trim58	Cdr2	Fosl1	Smarcd3	Runx3	Maff	Sox11	Ebf1	Dtx1	Ddit3	Sfpi1	Tfap2a	Zfp57	Trim32	Twist2	Nr2f1	Smyd1	Six1	Gata4	Vdr	Ar	Six1	Lass3	Hoxd8	Prox1	Foxf1	Zfp697	Pitx2
Npm2	Hoxb6	Bhlhe41	Rhox4c	Zfp946	Hsf2bp	Nfe2	Sfpi1	Gata2	Erg	Gata1	Sox4	Spib	Foxm1	Mycl1	Egr2	Nr4a1	Sox4	Gata3	Kcnip3	Stat4	Fos	Tal1	Ikzf3	Nr4a3	Id4	Plagl1	Grhl2	Prdm1	Meox1	Foxp2	Vdr	Prkcb	Pou3f1	Jup	Hivep2	Zim1	Npas2	Zim1	Actn2	Actn2	Gata3	Prkcb	Zfhx4	Nr4a3	Pcbd1	Hhex	Tcf21	Ar	Plagl1
Zfp791	Chd5	Cited1	Esrrb	Zic3	Esrrb	Gata3	Prkcb	Mycn	Pcbd1	Nfia	Ebf1	Sfpi1	Atf3	Fosb	Nfil3	Hes1	E2f2	Zfp831	Gata3	Litaf	Sfpi1	Sox6	Nfe2	Irf6	Gata6	Ciita	Sox2	Fli1	Hey1	Maf	Pawr	Fli1	Egr3	Tbx15	Ebf1	Meox1	Nfkbie	Peg3	Myod1	Hopx	Ehf	Mlxipl	Tbx15	Fosb	Trps1	Esr1	Tbx4	Gata2	Tbx19
Nobox	Tle2	Rhox12	Rhox4g	Otx2	Zscan4f	Gfi1b	Nfix	Irf8	Gata1	Optn	Ikzf3	Bcl11a	Klf6	Runx2	Id2	Ahr	Egr1	Pyhin1	Lef1	Creg1	Mafb	Pcbd1	Creg1	Sfpi1	Spib	Meis2	Ehf	Ebf3	Ar	Meox1	Nfib	Prrx1	Pou2f3	Bnc2	Nufip1	Ifi205	Ifi205	Tbx1	Satb1	Csrp3	Sox10	Ifi205	Id2	Tbx20	Ar	Onecut1	Foxf2	Foxa1	Ascl1
Obox3	Satb1	Hand1	Gm10324	Zscan10	Klf4	Mycn	Ccne1	Ifi203	Aff3	Cenpp	Heyl	Mef2c	Irf7	Ciita	Fosl2	Repin1	Zbed4	Bcl11b	Zeb2	Zfp831	Runx1	Pir	Gfi1b	Ovol1	Foxs1	Npas2	Foxa2	Wt1	Ifi203	Spib	Prrx1	Bhlhe41	Hoxa1	Osr1	Sap30	Fos	AI607873	Six1	Pknox2	Tbx5	Ebf1	Ebf3	Snai2	Foxq1	Tfcp2l1	Nr0b2	Rbpjl	Spdef	Six6
Zfp57	Gata2	Dtx1	Hand1	Eomes	Zfp459	Stat4	Tsc22d1	Erg	Cebpe	Zbtb46	Myb	Hes1	Creg1	Myb	Nr4a3	Cenph	Gtf2ird1	Fos	Klf12	Lin28a	Jun	Ikzf1	Dtx1	Irf4	Zeb2	Six1	Six1	Bcl6b	Zfp366	Gata6	Ankrd1	Id3	Hopx	Zfp521	Nr4a3	Zbtb20	Rarb	Dmrt2	Hoxc10	Csdc2	Hoxc8	Prrx1	Rbpms	Foxp2	Sall1	Nr5a2	Cebpa	Satb1	Neurod4
Pou5f1	Hoxd8	Zfp667	Rhox4d	Pcbd1	Zscan4c	Runx1	Ifi203	Rbpms	Meis1	Gata2	Pax5	BC094916	Nfe2	Zfp658	Lass6	Ifi203	Sp100	Zbtb16	Ikzf3	Satb1	Klf4	Sp4	Lef1	Hr	Nr2f1	Aire	Elf5	Foxc2	Prdm1	Nfkbie	Twist1	Mafb	Tfap2b	Meis1	Aim2	Tbx15	Fos	Actn2	Lmcd1	Prox1	Sox9	Peg3	Lass5	Tbx5	Sap30	Foxa3	Erg	Slc26a3	Pitx1
Zfp58	Tcfl5	Gata3	Gata3	Foxh1	Zic3	Jun	Gfi1b	Lass5	Satb1	Tal1	Zhx2	Ets1	Tfec	Lass6	Jup	Jun	Zfp770	Satb1	Nfil3	Foxd4	Etv5	Bcl11a	Tcf7	Maff	Lmcd1	Ascl1	Myc	Zfp423	Foxf1	Hhex	Hoxc9	Zfp710	Irf6	Lass4	Arntl	Fosb	Tbx2	Six4	Hoxd8	Gata6	Irx1	Lass4	Mef2c	Foxa1	Etv1	Bhlhe40	Runx1	Ehf	Rxrg
Zfp108	Tfcp2l1	Creb3l1	Rhox4a	Ldb2	Zfp936	Esr1	Nfatc1	Meis1	Sox4	Hhex	E2f7	Zfp831	Ifi203	Pyhin1	Ifi204	Ets1	Tox	Rarg	Tcf7	Klf7	Gm13139	Zfp949	Stat4	Zfp366	Creb3l1	Ifi203	Zfp52	Hhex	Bhlhe40	Meox2	Osr1	Snai2	Bcl11b	Peg3	Tfec	Junb	Ebf1	Pax7	Six4	Ppargc1a	Zbtb16	Esr1	Nr1h3	Pitx1	Esrrg	Pir	Gm98	Tox3	Ar
Sebox	Wwc1	Pparg	Satb1	Rxrg	Zfp229	Zbtb20	Pbx1	Maml3	Irf5	Hmga2	Ifi203	Myc	Csrp2	Fos	Ciita	E2f3	Foxm1	Lass4	Rbpms	Sfpi1	Creg1	Cdr2	Pax5	Crem	Ifi205	Insm1	Mecom	Zfp949	Zfp521	Ldb2	Tead2	Irf7	Vdr	Ripk3	Ifi204	Irx1	Twist1	Prrx1	Lbx1	Ppp1r13l	Mlxipl	Cenpv	Ybx2	Sox15	Arnt2	Ppara	Hoxa5	Tbx3	Fosb
Lhx8	Zfp654	Klf8	Rhox4b	Mycn	Zfp600	Ikzf2	Mef2c	Stat4	Cebpa	Suv39h1	Bach2	Ikzf3	Med21	Zfp599	Zeb2	Fli1	Trip13	Maf	Smad7	Zeb1	Maf	Prox1	Epas1	Jmy	Twist2	Tcf7	Rsl1	Snai2	Tcf15	Klf4	Nr2f1	AI607873	Msx2	Nr4a1	Tbx20	Npas2	Trps1	Zbtb20	Vgll2	Hmgb3	Zfhx4	Zbtb16	Taf6l	Hoxa13	Hnf1b	Hnf4a	Zfp57	Tead2	Six1
Taf9b	Hoxb7	Zbtb10	Sox2	Zic2	Zfp640	Hhex	Baz2b	Sfpi1	Hmgb2	Carhsp1	Litaf	Zhx2	Pyhin1	Litaf	Nr1h3	Fosb	E2f8	Ccne1	Bach2	Zfp719	Egr1	Plagl1	Gata1	Zbtb10	Id3	Irf4	Runx1	Ebf1	Bcl6b	Hoxd9	Irx1	Fhl2	Ovol1	Hmgb3	Casp8ap2	Ldb2	Gata6	Bhlhe41	Rxrg	Etv1	Ebf3	Nr1d1	Ifi205	Gata2	Tfec	Id3	Hey1	Pknox2	Zkscan16
Gm4745	Rnf138	Bhlha15	Rhox4f	Dnmt3b	Gm10324	Hells	Hhex	Sox4	Runx1	Trip6	Foxm1	Irf4	Prkcb	Zfp521	Ets2	Trip13	Jup	Ifi203	Runx3	Optn	Etv1	Pbx3	Pou2af1	Prdm1	Epas1	Tfap2b	Tbx4	Hells	Nr5a2	Erg	Zfp52	Lyl1	Plagl1	Snai2	Terf1	Aff3	Runx1	Prrx2	Ar	Ppargc1b	Snai2	Creb3l1	Zfp770	Tcf21	Sim1	Csrp3	Pir	Hoxb9	Chd5
AI987944	Tulp2	Mitf	Sox21	Tcfl5	Zscan10	Myb	Ets1	Stat5b	Cenpv	Cenpi	Tcf7l2	Irf5	Cenpn	Tcf7l2	Sfpi1	Cenpn	Gata3	Zbtb7b	Irf8	Zfp281	Zfp770	Hnf4a	Ciita	Ciita	Foxf1	Hnf1a	Zbtb16	Sox18	Pawr	Fosb	Snai1	Aebp1	Sox21	E2f7	Npm1	Tshz2	Nr1h3	Runx1	Esr1	Abra	Esr1	Plagl1	Zfhx3	Prkcb	Id4	Klf12	Ankrd1	Tulp3	Egr1
Tbx4	Zbtb20	E2f8	Meis1	Nkx1-2	Utf1	Hmgb3	Mycn	Mybl2	Hmgb3	Lyl1	Hivep2	Hhex	Hopx	Irf4	Mafb	Ikzf1	Lef1	Egr1	Id2	Zfp821	Pou2f2	Cenpk	Nfkbie	Id3	Mef2c	Pax9	Egr2	Hoxd8	Msx1	Hoxd8	Aebp1	Prrx2	Mafb	Nfib	Tfam	Gm22	Arid5a	Plagl1	Sox6	Tcf21	Hic1	Mycbp	Ppard	Sp110	Ppargc1a	Smad9	Sox7	Gata3	Zim1
Zfp735	Hoxd4	Maml3	Nr4a1	Lin28a	2610305D13Rik	Hoxa9	Foxm1	Rel	Jdp2	Myc	Prkcb	Chd3	Bcl6	Bhlhe40	Etv5	Ikzf2	Rara	Fosb	Ifi203	Zbtb42	Sox4	Oip5	Nr2f2	Gata3	Npas2	Nfe2l3	Ldb2	Plagl1	Tbx3	Gata4	Bhlhe40	Irf5	Hoxb9	Plagl1	Fhl2	Pparg	Glis2	Bcl6	Bhlhe41	Smarcd3	Pparg	Osr1	Bcl3	Nfe2l3	Glis2	Sall1	Gata2	Grhl1	Zfhx4
Zfp296	Mbd4	Fhl2	Rhox4e	Sall4	Tfcp2l1	Dnmt3b	Lyl1	Aff3	Zfp523	Med7	Csrp2	Nfatc2	E2f6	Creb3l2	Ifi203	E2f8	Zfp238	Jun	Zfp831	Scand1	Myc	Peg3	BC094916	Fosb	Bcl6	Myb	Zfp54	Tshz2	Nfib	Fos	Foxc1	Six1	Nfil3	Fosl2	Nr6a1	Id3	Msx1	Snai2	Mkl1	Esrrg	Fli1	Atf3	Ifi204	Elf3	Tfap2b	Irf6	Aff3	Klf12	Zfp941
Lmo1	Kcnip3	Esr1	Tfap2c	Etv1	Klf8	Bcl11a	Mll3	Zfp760	Batf	Zeb2	Pyhin1	Tcf4	Mafb	Aff3	Hic1	Mycn	Foxo1	Dtx1	Zfp937	E2f2	Zfp658	Terf1	Tsc22d1	Aff3	Hes1	Vdr	Gm10778	Tox	Ebf3	Glis3	Egr1	Twist1	Tead4	Zfhx4	Dnajc2	Meis1	Hoxd8	Scx	Prrx1	Bhlhe41	Nfix	Nfib	Foxo1	Csdc2	Gata3	Setdb2	Etv5	Atf3	Rorb
Gm10324	Gzf1	Lmcd1	Cdx2	Nr5a2	Epas1	Ripk3	Dnmt3b	E2f1	Bcl11a	Ripk3	Sp100	Bcl3	Ncoa1	Creg1	Maff	Dnmt3b	Aff3	Tox	Aff3	Cir1	Aim2	Mbd4	Gmnn	Prkcb	Pparg	Tbx21	Pcbd1	Sox17	Mycn	Nfatc2	Yap1	Fos	Irx2	Trim32	Fosb	Meox2	Arntl	Mycl1	Mafa	Satb1	Dmrt2	Twist1	Ppara	Pparg	Hoxd10	Rorc	Elf5	Nr2f2	Thrb
Sall4	Zfp810	Dlx3	Zfp57	Zfp944	Tbx3	Nfix	Creg1	Myc	Lass5	Zbtb1	BC094916	Satb1	Snd1	Ikzf2	Gm13139	Brca1	Mier1	Ikzf2	Rfx7	Trim34a	Ebf3	Npat	Bach2	AI607873	Ets2	Nfkbie	Pparg	Cenpk	Lhx6	Lmcd1	Nr4a1	Arnt2	Snai2	Zeb1	Hdx	Sertad1	Hlx	Atoh8	Hr	Pdlim1	Meox2	Dbp	Ifi203	Hopx	Tcf21	Mafb	Tfcp2l1	Tbx2	Msx1
Ehf	Cbx5	Zfp568	Dnmt3b	Arid3b	Tcf15	Tsc22d1	Tcf7l2	Zbtb45	Hdac5	Bcl11a	Bcl11a	Pou2f2	Fos	Ikzf3	Nr4a2	Stat4	Hivep2	Scai	Hhex	Kat2b	Cebpa	Cenpq	Nr1h3	Trp63	Twist1	Dmrt2	Rarb	Nr4a1	Sox7	Mycn	Tbx15	Sp100	Prdm1	Hic1	Prrx1	Cebpa	Irf8	Id2	Ikzf2	Cenpa	Bnc2	Zfp423	Tcf7l2	Hoxa10	Bnc2	Nr1d2	Smad6	Esr1	Lhx3
Nfil3	Hoxb4	Irf7	Pou3f1	Zic5	Tcfl5	Pdlim1	Mll5	Arid4a	Zfp710	Cenpk	E2f8	Nfatc1	Nfatc2	Zfp691	AI607873	Sox4	Zfp260	Bcl3	Arid5b	Jun	Id2	Lyl1	Ifi204	Smad7	Osr1	Foxg1	Aebp1	Chd3	Cdr2	Zfp521	Nfix	Creb3l1	Creb5	Bhlhe40	BC006779	Irx2	Ifi203	Creb3l1	Nr4a1	Rxrg	Zeb1	Ncoa1	Pparg	Gata6	Pou3f3	Foxa2	Sfpi1	Kcnip3	Fosl2
Foxr1	Tbx3	Wwc1	Peg3	Zhx1	Sall4	Creg1	Erg	Runx3	Zbtb12	Tfcp2	Fli1	Hivep2	Npm1	Bcl11a	Nfxl1	Tox	Prkcb	Zfp827	Hivep2	Sp140	Mef2c	Ahr	Satb1	Ifi205	Atoh8	Nrg1	Prdm5	Hey1	Sox18	Nfia	Arid5a	Scx	Prrx1	Trps1	Stat2	Irf1	Creb3l1	Mef2c	Tbx1	Plagl1	Ar	Runx1	Hmx2	Zeb2	Hnf1a	Hsf2	Tead1	Tox	Nr3c2
Cenpn	Gata3	Wt1	Zbtb10	Zfp521	Zfp553	Prdm5	Arid3a	Rxrb	Wdhd1	Gm13139	Carhsp1	Hcfc2	Rb1	Tcf4	Maf	Bcl11a	Tcf12	Arid5b	Irf7	Prkcb	Irf8	Creg1	E2f8	Trps1	Zfhx3	Sp140	Zfp51	Zfp532	Smad7	Atf3	Zfp532	Fosb	Fhl2	Nfia	Sp4	Zeb2	Etv5	Tox2	Hsf2	Nr1d1	Prkcb	Pparg	Stat1	Gata3	Ppara	Mlxipl	Irx2	Mycl1	Junb
Plag1	Tada2a	Zbed4	Zfp640	Chrac1	Sox2	Wdhd1	Stat6	Zbtb1	Mlx	Creg1	Mybl2	Foxp1	Ssrp1	Mef2c	Tcf7l2	Tcf4	Scmh1	Arid5a	Hmgb2	Tfe3	Bach2	Cenpi	Id2	Gm13139	Tsc22d1	Hnf4g	Plagl1	Sox7	Lmcd1	Nr2f2	Pdlim1	Foxc1	Peg3	Atoh8	Cops5	Egr2	Myc	Etv1	Zfhx4	Nr3c2	Egr2	Epas1	Ppargc1b	Hoxd10	Emx1	Zhx3	Gata6	Tgfb1i1	Prox1
Lin28a	Mlxipl	Arid3a	Wwc1	Atf3	Grhl3	Fli1	Hlx	Rb1	Nrf1	Zfp930	Rcor2	Tfam	Mybbp1a	Zbtb10	Nr1d1	Sp100	Elf1	Myb	Relb	Carhsp1	Prkcb	Zbtb7a	Aff3	Nr1d1	Prdm11	Egr1	Hes1	Zbtb10	Hhex	Nr5a2	Atf3	Zfp521	Cenpv	Cops5	Zbtb43	Aebp1	Nr4a3	Hey1	Rfx7	Rorc	AI607873	Cdr2	Jup	Snai2	Meis2	Lpin2	Klf5	Pdlim1	Nr4a3
Duxbl	Hoxd9	Tsc22d3	Fhl2	Etv5	Zbtb10	Rest	Etohi1	Zfp263	Id1	Zfpm1	Cenpn	Zfp238	E2f8	Arid3b	Trerf1	Nfkbie	Zeb1	Hdac7	Atf6	Zbtb16	Ikzf1	Mafb	Id3	Runx3	Egr1	Bhlhe41	Zfp7	Fosb	Ldb2	Egr1	Lass6	Nfkbie	Tulp3	Ebf1	Rbpms	Esr1	Zeb1	Nfix	Csrp3	Ppara	Ifi205	Rbfox2	Taf9b	Twist2	Fhl2	Optn	Klf4	Nr3c2	Gata2
Brdt	Pdlim1	Hic2	Id2	Zfp57	Mycn	Sfpi1	Cenph	Myb	Suv39h1	Zeb1	Trip13	Clock	Supt3h	Prkcb	Zfhx3	Smad7	Zfp955a	Stat4	Pdlim1	Nfil3	Zfp238	Nr1h3	Htatip2	Sirt1	Irf7	Sp110	Nr4a2	Nr2f2	Gata2	Irf7	Pir	Mef2c	Wnt4	Terf1	Zfp654	Klf2	Bcl6	Jdp2	Maf	Sox4	Pkn1	Myc	Nab1	Ifi203	Zfp697	BC006779	Creb3l1	Rorc	Lass6
Zfp560	Sry	Bbx	Cited1	Rcor2	Sap30	Hnf4a	Arid4a	Zfp317	Atxn7l3	Gm14430	Irf8	Foxp4	Rbbp7	Irf8	Jdp2	Pus1	Ccne1	Ets1	Runx1	Zkscan6	Rel	Rbfox2	Nfia	Zbtb42	Nr4a3	Grhl3	Thrb	Peg3	Tshz2	Fosl2	Nufip1	Zeb1	Hoxc8	Gli3	Nr1d1	Zhx3	Litaf	Nr4a2	Zbtb16	Smad6	Sox18	Nfia	Zbtb7b	Pcbd1	Lass6	Rora	Hlx	Smad9	Kcnip3
Figla	Glis3	Epas1	Pbx3	Zfp7	Zbtb8a	Erg	Aff3	Npat	Pus1	Rb1	Brca1	Arid5b	Myb	Rara	Hlx	Zeb1	Ezh2	Aff3	Zfp639	Zfp715	Rbbp9	Nr2f2	BC006779	Nfatc2	Smad7	Ifi204	Casp8ap2	Nmi	Trib3	Sox7	Ccne1	Peg3	Bnc2	Nr1d2	Prrxl1	Maff	Irf1	Rbfox2	Zfp770	Tfam	Rbpms	Meox2	Clock	Nr4a2	Id2	Zfp874a	Bcl6b	Klf15	Lmo4
Lpin2	Emx2	Jazf1	Zfp7	Yaf2	Klf5	Zfp760	Rsf1	Zbtb16	Med27	Nmi	Irf5	Arid3b	Rbpms	Zscan29	Cebpa	Runx1	Trim24	Trerf1	Rbl2	Trip11	Taf7	Htatip2	Pyhin1	Klf5	Ebf1	Foxp4	Tcf21	Mecom	Tcf7l1	Tshz2	Tgfb1i1	Tead1	Irx1	Wdhd1	Pparg	Creb5	Jup	Fosl1	Zfp238	Esrra	Zfp386	Zfp938	Zfp827	Ehf	Bcl6	Zfp707	Hes1	Meis1	Smarca1
Nr5a2	Etohi1	Prdm1	Smad6	Sry	Sall1	Lyl1	Maml3	Nfe2	Irf9	Taf9b	Lyl1	Zeb1	Klf10	Klf6	Fosb	Nfatc1	Chd6	Lass5	Rad54l2	Cebpe	Nr1d1	2610039C10Rik	Nfix	Zfp954	Meox1	Irf8	Nr1d1	Tada2a	Zeb1	Gata2	Hells	Runx1	Bhlhe40	E2f1	Irf9	Ets2	Zbtb7c	Zfp521	Cops5	Meis2	Whsc1	Hivep2	Rxrg	Ifi205	Nr4a1	Atoh8	Arntl	Aebp1	Zfp612
Bnc2	Hsf2bp	Maff	Sall4	Zfp599	AA987161	Ikzf1	Crtc1	Rfx5	Lass6	Pml	Pbxip1	Aim2	Ddx1	Irf5	Bhlhe40	Prkcb	Ets1	Pou2f1	Klf13	Cenpa	Creb3l2	Rbl1	Myc	Rora	Rora	Ikzf1	Ddit3	Gm14305	Nr1d1	Bcl3	Bnip3	Zfp938	Mycbp	Zhx1	Ifi203	Ebf1	Junb	Smarcd3	Zfp654	Id3	Zhx1	Id3	Zbtb20	Ikzf2	Hoxb9	Pparg	Plagl1	Zbtb8a	Zfhx2
Creb3l4	Hoxb5	Lass6	Grhl2	Lef1	Klf9	Gata2	Ash1l	Hcfc2	Zfp217	Trp53	Jun	Irf8	Nfix	Bcl3	Creb5	Mybl2	Suv39h1	Nfatc1	Zfp827	Aes	Sp110	Hells	Nmi	Hlx	Tbx3	Sirt1	Smarcd2	Zfp961	Tead4	Zfp423	Fosl1	Tulp3	Bcl11a	Prdm5	Zfp672	Egr1	Zbtb20	Tead2	Tfam	Zbtb16	Bnip3	Zbtb7b	Id3	Tshz3	Cdr2	Nr1d1	Irf8	Id3	Smad3
Hsf2bp	Hes1	Tead4	Cbx4	Egr1	Myc	2610039C10Rik	Nr3c1	Rbl2	Hlx	Gm13051	Foxp4	Tfeb	Morf4l2	Zfp1	Runx3	Etv6	Pdlim1	Rel	Lass4	Klf5	Npm1	Mxd3	Irf4	Ahr	Nmi	Rbpms	Hsf2	Egr2	Id3	Irf8	Tead1	Plagl1	Gata3	Bnip3	Rbbp7	Ripk3	Snai2	Fhl2	Chrac1	Erg	Sp100	Tead1	Ar	Fhl2	Zhx3	Wwc1	Nr4a1	Tfcp2l1	Creb3l2
Sycp3	Ybx2	Foxf1	Tead4	Gm13139	Rarg	Sp110	Mier1	Zbed4	Taf5l	Rnf138	Zfp821	Klf6	Ash2l	Foxp4	Trps1	Scmh1	Zfp644	Nr4a1	Sp100	Ash1l	Irf5	Creb3l3	Ifi203	Zfp296	Hlx	Arnt2	Ets1	Atf3	Atf3	Nfib	Rbfox2	Egr1	Trp63	Stat1	Tcerg1	Cebpb	Prdm5	Zbtb38	Smarcd3	Sp100	Osr1	Yaf2	Nfat5	Nr4a1	Trip6	Rbpms	Mef2c	Crebl2	Hlf
Sp110	Hoxb8	Meis2	Etv4	Nr6a1	Tead2	Zfpm1	Gm14432	Dmtf1	Cbx5	Elf1	Elf1	Smarcd2	Hdac2	Zbed4	Fos	Lass6	Arntl	Ikzf1	Rbm4	Rsf1	Cebpb	Casp8ap2	Ccne1	Mycl1	Irf8	Etv6	Trim32	Nfib	Hmgb2	Lyl1	Runx1	Rbfox2	E2f8	Trip13	Sp100	Arid5a	Gli3	Hlx	Zfp521	Nr1d2	Tshz2	Ifi204	Meis2	Zeb1	Glis3	Tfam	BC006779	Zfhx3	Sox11
Rbfox2	Scai	Mll3	Grhl3	Cbx7	Dnmt3b	Sp100	Trip11	Hltf	Ccne1	Usp16	Maml3	Stat4	Trip13	Zeb2	Mef2c	Lyl1	Hdac2	Zhx2	Zfp644	Rfx7	Nrip1	Id2	Sp110	Zhx2	Zfp809	Kcnip3	Pir	Satb1	Egr1	Epas1	Nfatc4	Nfatc4	Cebpa	Hmgb2	Mycbp	Nfatc4	Egr2	Hmgb3	Nfil3	Htatip2	Irf6	Gzf1	Pbx1	Tbx2	Hlf	Hopx	Cdr2	Zbtb10	Id4
Pparg	Tox3	Stat6	Nr0b1	Sap30	Nr5a2	Runx3	Chd6	Rbm4	Jarid2	Stat5b	Sp110	Mkl1	Thap11	Ets1	Tsc22d1	Runx3	Klf7	Chd3	Zfp654	Zfp809	Nfatc2	Cenph	Rbpms	Bcl6	Thra	Rfx5	Zfp759	Epas1	Hoxd8	Bcl6b	Elf1	Cops5	Grhl1	Zfp354c	Klf6	Arntl	Zfp937	Lass5	Gzf1	Klf12	Cdr2	Htatip2	Cops5	Irf6	Rora	Nfib	Id2	Prrx1	Dach1
Zbtb10	Esr1	Gata2	Dnajc1	Zfp362	Nr1d2	Cenpa	Arid5a	Chd6	Med17	Stat1	Ikzf1	Otud7b	Med27	Tulp4	Usf1	Foxm1	Kat2b	Mkl1	Baz1a	Ifi204	Pbx3	Epas1	Gm14305	Klf10	Sox4	Sox4	Ifi203	Cenph	Meox2	Tead2	Htatip2	Lass4	Epas1	Smad7	Eny2	Ifi203	Pknox1	Sox11	Arntl	Prrx1	Creb5	Tsc22d3	Ldb2	Id4	Wwc1	Gm98	Cebpb	Sox9	Prkcb
Lass6	Elf3	Taf7	Zfp961	Tcf7	Cbx7	Tfap4	Gm14305	Ash1l	Sp110	Oip5	Aff3	Arid5a	Zfp637	Zfp238	Pbx3	Mbd4	Bcl11b	Zeb1	Zbtb1	Mysm1	Clock	Optn	Hells	Hivep2	Tcf7l2	Tulp3	Med30	Hmga2	Elk3	Maff	Six1	Irf9	Sox15	Rnf138	Tcf21	Nmi	Nr2f2	Klf5	Ppargc1a	Dbp	Litaf	Klf15	Klf6	Ebf1	Tulp3	Hlf	Tbx3	Zfp930	Jazf1
Esr1	Sox6	Smad7	Brca1	Pir	Bnip3	Gm13139	Irf2	Thra	Cenpo	Mll3	Nfkbie	Crebl2	Wdhd1	Nfkbie	Maml3	Rest	Gtf2i	Prkcb	Atxn7l3	Zfp740	Tcf7l2	Hmgb3	Rel	Zkscan17	Gm14432	Pou2f3	Sp100	Nfil3	BC006779	Hes1	Cenpn	Tbx15	Nfe2l3	Pkn1	Erg	Bhlhe40	Ifi204	Ncoa1	Otud7b	Zfp937	Repin1	Zfp770	E2f6	Plagl1	Ets1	Klf15	Jun	Rbpms	Myt1l
Hhex	Atoh8	Smarca2	Pms1	Zbtb8a	Rbpms	Aff3	Zfp429	Atf6b	Nfil3	Zfp956	Hes1	Lass5	Gtf2i	Zfp516	Hivep2	Stat5b	Rb1	Zfp639	Tox	Zfp143	Arntl	Foxm1	Myb	Egr1	Klf15	Pdlim1	Wwc1	Zfp101	Zhx3	Nr4a2	Zfp57	Sox4	Atf5	Smarca2	Zfp933	Ar	Peg3	Clock	Zfp386	Zhx2	Zfp521	Bnip3	Klf7	Ppara	Crym	Smarca2	Nr1d1	Glis3	Zfp426
Grhl1	Zfp612	Nr2f2	Tcf7	Sox2	Zfp7	Zbed4	Mysm1	Jun	Zfp84	Mll5	Zkscan17	Lyl1	Cbx5	Otud7b	Ikzf1	Tsc22d1	Med23	Nfatc2	Ube3a	Etohi1	Zfp691	Gmeb1	Gm14430	Skil	Nab1	Rel	Zfp60	Cir1	Mef2c	Csrp2	Tgif1	Ccne1	Sox4	Tead3	Zfpm2	Nr4a3	Ripk3	Tbx15	Creg1	Tsc22d1	Bhlhe40	Optn	Rb1	Mlxipl	Taf9b	Gm14430	Nr1h3	Zbtb20	Nfib
Zscan4f	Pbx4	Taf9b	Gata2	Zfp568	Lin28a	Pbx1	Sox4	Hdac3	Deaf1	Zfp101	Irf9	Nfat5	Irf5	Zfp202	Pdlim1	Klf6	Foxp4	Atn1	Nab1	Tfeb	Hltf	Rb1	Relb	Nfatc1	Rbbp9	Meis1	Cops5	Hlx	Hic1	Tgfb1i1	Prrx2	Trip13	Nfib	Ets1	Tead1	Hcfc2	Ebf3	Zfp57	Esrrg	Sox7	Klf9	Zhx2	Meox2	Bnc2	Aebp1	Nmi	Ets2	Tshz2	Pcbd1
Zfp939	Wnt4	Sox4	Cenph	Dnajc2	Zfp423	Stat6	Gm608	Zbtb25	E2f6	Mier1	Irf2	Bcl9l	Mta1	Clock	Tcf4	Elk3	Ikzf2	Zfp87	Taf1	Zfp597	Zfp187	Suv39h1	Stat5b	Yap1	Pbx1	Sox21	Sap30	Cenpa	Zfp423	Nr4a1	Rora	Rhox6	Wwc1	Gm14430	Nr4a2	Kat2b	Klf10	Cenpi	Hivep2	Tsc22d3	Trp53	Yap1	Pkn1	Osr1	E2f5	Gm14432	Pdlim1	Myc	Insm1
[truncated: 13 more columns]
