# Supplementary material for: Epigenetic Landscapes Explain Partially Reprogrammed Cells and Identify Key Reprogramming Genes
Source: PLoS Comput Biol. 2014 Aug 14;10(8):e1003734. doi: 10.1371/journal.pcbi.1003734 (PMC4133049; doi:10.1371/journal.pcbi.1003734)
Supplement: File S6 — Knock-Out candidates. Top knock-out candidates to reprogram to various cell fates. (TXT) [file pcbi.1003734.s009.txt]

oocyte	sperm	placenta	trophoblast stem cell	episc	esc	HSC	Common Lymphoid Progenitor (CLP)	Common Myeloid Progenitor (CMP)	Granulocyte-Monocyte Progenitor (GMP)	Megakaryocyte-Erythroid Progenitor (MEP)	pre B Cell	B Cell	monocytes - classical	dendritic cell - plasmacytoid	macrophage	thymocyte DN	thymocyte - DP	T Cell	natural killer cells	neutrophils	microglia	erythroblast	spleen	Langerhans cell	lymph node stromal cell	medullary thymic epithelial	terminal bronchiolar epithelial cells	endothelial cell - gonad	endothelial cell - blood vessel	endothelial cell - lymphatic vessel	msc	osteoblast	keratinocyte	mef	fibroblast - cardiac	fibroblast - skin	fibroblast - thymus	myoblast	skeletal muscle	cardiomyocyte	mammary gland - lactating	adipose - white	adipose - brown	bladder	kidney	liver	lung	prostate	pituitary
Zfp266	Ifi205	Nr3c2	2610305D13Rik	Zfp640	Irf2	Pyhin1	Klf12	Zfp617	AI607873	Stat4	Nfib	Zkscan16	Hivep2	Hivep2	Nfib	BC094916	Cenph	Zeb2	Etohi1	Gm14430	Stat4	Gm14432	Lin28b	Bhlhe41	Bhlhe41	Zbtb1	Zkscan16	Sox2	Ifi205	Dach1	Plagl1	Gata6	Ifi205	Zfp105	Zfp961	Ankrd1	Tbx15	Sox2	Meis2	Tbx15	Plag1	Tbx15	Sycp3	Tfap2a	Slc26a3	Taf9b	Kdm5d	Neurod1	Ppargc1a
Kdm5d	Sp100	Trps1	Zfp260	Zfp42	Rhox4e	Meis2	BC094916	Klf12	Irf4	Arid5b	Bhlhe40	Cenph	Nfat5	Myc	Zfp521	Ebf1	BC094916	Tcf4	AI607873	Ddx1	Ifi203	Gm14305	Ppargc1a	Rbpms	Thrb	Fli1	Pyhin1	Spic	Lass6	Prdm1	Peg3	Tsc22d3	Ifi204	Sox7	Cenph	Fhl5	Ankrd1	Rbpms	Tbx20	Hoxd8	Kdm5d	Tbx5	Ikzf1	Tfap2b	Meox2	Hnf4g	Ebf3	Hnf4g	Rfx6
Kat2b	Ifi204	Cenpi	Stat4	Gm10324	Smarca2	Ebf1	Zkscan16	Ebf1	Id2	Rel	Id2	AI607873	Gata1	Ets2	BC094916	Meis1	Zfp317	Klf12	Gtf2ird1	Tcf12	Trps1	Gm14430	Elf3	Ar	Tcf21	Zfp667	Rorb	Hlf	Zeb2	Maml3	Aff3	Irf4	Zfp667	Sp140	Zfp580	Hoxc5	Hoxc8	Bhlhe40	Lass6	Six1	Pitx2	Ppargc1a	Grhl2	Tbx15	Foxa3	Ehf	Hoxd8	Rfx6	Kat2b
Zfp37	Pias3	Prox1	Zfp105	Rbl2	Rhox4d	Zkscan16	Spic	Zfp831	Ifi204	Lass6	Spic	Cenpk	Bhlhe41	BC094916	Meox2	Zfp521	Rbpms	Mef2c	Hells	Hivep2	Bhlhe40	Etohi1	Kdm5d	Zfp937	Sim2	Hoxd8	Emx2	Ppargc1a	Satb1	Mecom	Ppargc1a	Bnc2	Mecom	Zfp640	Kdm5d	Foxc2	Zim1	Nfib	Oip5	Hoxa5	Hoxa13	Tbx20	Ankrd1	Kdm5d	Nr5a2	Lass5	Ppargc1a	Zim1	Hnf1b
Zfp882	Zfp143	Zfp640	Trps1	Zscan4c	Ldb2	Nfib	Ikzf3	Trim34a	Skil	Hivep2	Klf12	Cenpi	Ifi202b	Bhlhe41	Hoxd8	Zfp934	Aim2	Hhex	Irf4	Zfp187	Ifi204	Sp100	Zkscan16	Zfp935	Irx5	Zfp9	Hoxd8	Zfp759	Pcbd1	Sox17	Id4	Osr1	Foxa1	Dlx1	Tbx15	Ifi202b	Hoxc5	Gata6	Tbx5	Zfhx4	Lass3	Ankrd1	Klf12	Irx4	Pir	Vdr	Nr1h4	Mecom	Foxa3
Zfp799	Bcor	Dach1	Pou5f1	Aim2	BC094916	Foxc1	Zim1	AI607873	Zfp81	Ppargc1a	Nfe2	Meis1	Zfp654	Hes1	Zfp532	Pbx1	Etohi1	Hes1	Tada2a	Smarcad1	Hmgb3	Ifi205	Wwc1	Pyhin1	Rxrg	Zfp532	Otx2	Zbtb43	Tbx15	Klf12	Aim2	Meox2	AI607873	Pcbd1	Rbbp9	Hoxc8	Zfp938	Foxa1	Gata6	Hoxc10	Mecom	Tfap2b	Tfap2b	Slc26a3	Pknox2	Meox2	Ppara	Hells	Neurod1
Ppargc1a	Myc	Ncoa1	Smarca1	Zscan4f	Zfp521	Tfap2b	Tcf21	Zfp37	Zfp934	Pyhin1	AI607873	Ikzf2	Arid4b	Ebf1	Duxbl	Zfp948	Hhex	Cenph	Sfpi1	Hsf2	Pyhin1	Zfp640	Ankrd1	Klf12	Nr5a2	Emx2	Lmo1	Sp100	E2f8	Snai2	Satb1	Shox2	Tsc22d3	Aim2	Zfp101	Gata3	Fhl5	Rarb	Zfp7	Cenpk	Tcf21	Taf7	Sp110	Tfap2c	Foxa1	Oip5	Plag1	Tfap2b	Sp140
Zfp369	Tbx15	Nr0b1	Hivep2	Trps1	Rhox4a	Satb2	Sox2	Ppp1r13l	Arid4b	Zfp9	Tox	E2f8	Maff	Pbx3	Ebf1	Hoxa9	Klf12	AI607873	Cdr2	Pyhin1	Zfp521	Bhlhe41	Emx2	Tfec	Trp63	Slc26a3	Zfp317	Sp110	Vdr	Gli3	Thrb	Zfp329	Sp100	Lin28b	Cenpk	Hoxa5	Hey2	Nr2f1	Zfpm2	Zkscan16	Hnf1b	Actn2	Dach1	Dmrt2	Myb	Slc26a3	Ifi204	Ifi204	Grhl2
Sox2	Hnf4g	Hhex	Zeb2	Sp140	Rhox4b	Ikzf3	Egr1	Id1	Atf3	BC094916	Klf1	Satb2	Zfp943	Prdm1	Zfp831	Neurod1	Id2	Cenpi	Irf6	Zfp146	Cbx5	Ebf1	Mecom	Zfp955a	Zfp9	Etv5	Tbx20	Bcl6	Ankrd1	AI607873	Tfap2c	Zfp202	Aim2	Sp110	E2f8	Spib	Irx5	Aff3	Zfp810	Myf6	Slc26a3	Foxa1	Neurod1	Sp8	Tbx5	Elf3	Rxrg	Plag1	Sim1
Atxn7l3	Six1	Cenph	Zscan4c	Zfp600	Rxrg	BC094916	Id3	Duxbl	Thap2	Satb1	Zfp532	Gtf2ird1	Zfp667	Klf12	Ifi202b	Plag1	Zeb2	Sap30	Ebf1	Eny2	Tbx15	Tfap2c	Dlx1	2610008E11Rik	Mecom	Ifi202b	Hdx	Six1	Foxp2	Nr4a3	Kdm5d	Cited1	Slc26a3	Myf5	Hoxd8	Sp110	Tbx5	Nmi	Plagl1	Hnf1b	Tbx20	Irx5	Ehf	Irx1	Hoxd13	Ebf1	Ifi205	Foxa3	Nkx2-2
Skil	Oip5	Pir	Nfib	Irf2	Rhox4f	Mycl1	Dlx1	Pyhin1	Zfp958	Trps1	Runx2	Sap30	Zbtb41	Tfec	Sycp3	Hmga2	Zfp456	Bnip3	Mecom	Ifi205	Tfec	Zfp934	Ehf	Mef2c	Hhex	Tshz2	Rhox4d	Zfp874a	Prrx2	Ifi205	Sox2	Erg	Neurod1	Hoxc10	Sox2	Hoxd8	Lmx1a	Nfatc4	Tcf21	Sim2	Dlx2	Grhl2	Zfp9	Zim1	Hhex	Runx1	Prox1	Ifi202b	Nr1h4
Zkscan3	Zfp7	Prkcb	Zscan4f	Gmnn	Hivep2	Hnf4g	Irf4	Hes1	Nfat5	Smarca1	Hoxa9	Lin28b	Etv5	E2f2	Ebf3	Pou2f2	Sap30	Suv39h2	Ldb2	Ifi203	Pdlim1	Ifi203	Satb2	Tbx15	Nfe2l3	Nfyb	Zfhx4	Ifi204	Plag1	Smad6	Hoxd8	Zbtb37	Pyhin1	Hsf2bp	Ppargc1a	Rarb	Hopx	Lhx9	Hltf	Tfcp2l1	Nr4a3	Gata3	Npas2	Nkx3-1	Tox	Six1	Sall1	Gm239	Gata3
Myc	Klf12	Mybl1	Zfp600	Sohlh2	T	Cenpi	Tfec	Mecom	Zfp953	Sfpi1	Zfp105	Duxbl	Tbx15	Thap2	Foxr1	Cebpa	Mef2c	Ciita	Ifi205	Irf4	Hivep2	Stat4	Hlf	Terf1	Ppara	Hivep2	Bnc1	Pyhin1	Hoxc5	Hoxb2	Myf5	Spic	Prkcb	Sp100	Tead2	Zfpm2	Vdr	Bcl11a	Lin28b	Hoxa9	Ankrd1	Ehf	Zfp949	Elf5	Nr1i3	Gm239	Hoxd11	Tbx5	Meox2
Zfp617	AI607873	Kdm5d	Rbl2	Nr3c1	Elf5	Id3	Prox1	Bhlhe40	2610008E11Rik	Ifi203	Cebpa	Plag1	Six5	Egr2	Bnc1	Zfp9	Zfp831	Meis1	Bhlhe41	Ruvbl1	Myb	Zfp521	Meox2	Aff2	Zfp57	Prdm1	Rhox4e	Thrb	Npas2	Ankrd1	Lhx9	Rxrg	Ppara	Npas2	Zfp799	Thap2	Sim2	Bnc2	Gm13139	Wwc1	Gcm2	Tfap2c	Tbx20	Myb	Hoxa13	Dach1	Pax8	Bcl6b	Foxa2
Jun	Zfp946	Ifi202b	Smarca2	Mef2c	Zhx2	Tfap2a	Lin28b	Prkcb	Sp4	Rbpms	Zim1	Dlx1	Zfp937	Dach1	Cenph	Smarca1	Hopx	Sfpi1	Hmgb3	Tfdp2	Meis2	Gm10324	Tfcp2l1	Zfp825	Lmx1a	Trps1	Ifi202b	Zfp418	Gli2	Tfec	Smyd1	Satb1	Pcbd1	Shox2	2610039C10Rik	Hey2	Scx	Zic2	Cenpp	Ikzf3	Grhl3	Irx1	Hoxc10	Esrrg	Satb1	Cenpk	Zim1	Nr1h4	Ebf1
Zfp317	Ifi202b	Nr4a3	Prdm1	Elf1	Cdx2	Zfp536	Taf9b	Snai2	Zfp760	Nfib	Ifi205	Foxr1	Zbtb10	Pax5	Pir	Dach1	Kcnip3	Rcor2	Ciita	Tcerg1	Pir	Egr2	Ppara	Aebp1	Myf6	Bnc1	Rhox4a	Usf1	Smarca1	Fhl2	Sp110	Prox1	Hnf1b	Gm10324	Pbx2	Ikzf1	Zfp961	Pax6	Foxc1	Hoxd9	Pou2f3	Vdr	Kcnip3	Ikzf1	Sox2	Ikzf2	Esrrb	Atoh1	Pparg
Irf2	Meis1	Ar	Nr5a2	Zim1	Rhox4c	Sox17	Zfp105	Rbfox2	Kat2b	Spic	Smarca1	Zfp658	Pcbd1	Erg	Prrx1	Sycp3	Cenpi	Spib	Pparg	Actl6a	Six1	Nr0b2	Plagl1	Zfp334	Sycp3	Nfib	Prdm1	Prrx1	Fhl2	Mitf	Sfpi1	Zfp248	Npas2	Csrp3	Zfp930	Sox11	Pyhin1	Grhl2	Wwc1	BC094916	Msx2	Irx4	Prox1	Hoxb13	E2f8	Hoxd8	Hoxa9	Neurod4	Elf5
Ifi203	Mecom	Ehf	Pbx1	Hsf2bp	Fosl1	Gmnn	Smarca1	Ldb2	Ciita	Foxa3	Pparg	Jup	Ikzf2	E2f8	Gata3	Tfec	Smarca1	Smarcd3	Rcor2	C80913	Nr4a3	Zic2	Otx2	Zfp640	Aff2	Crem	Nr5a2	Rfx4	Elf3	Etv1	Alx1	Hoxa5	Ebf3	Actn2	Cenpq	Cenpi	Zfp57	Neurod4	Mitf	Pax5	Nkx2-1	Mecom	Sim2	Irx5	Grhl2	Hoxc10	Mitf	Satb2	Npas3
Smarca1	Sp140	Foxc1	Otx2	Bnc2	Nmi	Irf4	Mecom	Pir	Zfp943	Mybl1	Nr2f2	Zfp521	Tfap2c	Zfp532	Ppara	Hlf	Eomes	Erg	Six1	Gm14305	Id3	Rhox9	Tbx20	Trip13	Gata3	Zhx3	Nr2e1	Pparg	Aim2	Aim2	Zic1	Fhl5	Gata6	Spic	Zfp788	Hmgb3	Pcbd1	Tox3	Sp140	Hoxc9	Bnc1	Hnf1b	Nr0b2	Smyd1	Isx	Trps1	Foxc1	Aff2	Hnf4a
Ifi202b	Thrb	Egr1	Etv6	Hoxc6	Ehf	Irx5	Nr2f2	Egr1	Trip11	Zfp640	Sox11	Tcf7	Zfp953	Cenph	Zfp961	Six4	Pbx3	Optn	Ifi204	Spic	Ifi205	Zfp599	Foxc1	Spic	BC094916	Taf9b	Rhox4b	Zbtb16	Tub	Plagl1	Hhex	Lhx9	Zeb1	Elf3	Zfp759	Ehf	Dlx5	Tfap2a	Snai2	Pknox2	Foxn1	Hoxa10	Gli3	Ankrd1	Atoh1	Myb	E2f8	Cdx2	Rbpjl
Pyhin1	Ppargc1a	Sp110	Baz2b	Epas1	Zeb2	Bnc2	Satb2	Hoxa5	Foxp2	Tfec	Ifi204	Rcor2	Zim1	Trip13	Ldb2	Zfp640	Gm13139	Nr1h4	Six4	Myc	Ikzf3	Sox2	Zfp600	Bnc2	Hoxa2	Neurod1	Tfap2b	Mybl1	Tfec	Prrx1	Zim1	Sycp3	Hnf4g	Bhlhe41	Cenpv	Bnc1	Zfp7	Tfap2c	Ifi204	Elf3	Pax9	Nfe2l3	Tfcp2l1	Fhl5	Runx1	Prrx1	Hoxc6	Isx	Id3
Otx2	Hltf	E2f5	Gm13242	Cenpp	Isl1	Etv1	Klf1	Zfp532	Kdm5d	Lin28b	Pir	Ifi204	2610008E11Rik	Zkscan16	Thap2	Zfp612	Tfeb	Nfib	Etv1	Tfec	Pcgf2	AA987161	2610305D13Rik	Ldb2	Mlxipl	Zfp640	Tfap2a	Oip5	Plagl1	Nr1h4	Zbtb16	Ldb2	Nr2f1	Zfp239	Zfp418	Tcf21	Prox1	Mafb	Hey2	Spic	Sox2	Suv39h2	Foxc2	Zfp697	Hoxb13	Emx2	Hoxa10	Myb	AI607873
Zfp711	Nfyb	Oip5	Klf8	Zfp672	Hoxd8	Meox2	Zfp532	Mlf1ip	Cir1	Klf6	Creb3l4	Runx2	Fhl5	Cdr2	Tead1	Zfp532	Prdm1	Lin28b	Creg1	Zfp607	Cops5	Satb1	Npas2	Tcf7l1	Abra	Zbtb25	Smarca1	Foxp2	Zfp617	Gli2	Neurod6	Oip5	Ppargc1a	Bcl6b	Ehf	Gm13139	Zfp617	Sp100	Elf3	Six2	Spib	Nr4a3	Foxa1	Irf4	Lass3	Zfp521	Hand2	Sox15	Zfp711
Zfp42	Rb1	Nr5a2	Plagl1	Klf12	Rhox4g	Hoxd4	Csdc2	Plag1	Tbx15	Sox2	Neurod1	Nr4a3	Cir1	Klf9	Tfap2c	Pax5	Tbx21	Pir	Id3	Zbtb10	Ar	Hoxd8	Nr4a3	Myb	Pcbd1	Hlf	Gsx2	Hdx	Bcl6	Tcf21	Lmcd1	Tshz2	Fhl5	Taf7	Zfp40	Grhl1	Pou1f1	Foxf1	Zfp640	Sycp3	Foxf1	Elf5	Hnf1b	Mitf	Csrp3	Sox4	Hoxb9	E2f1	Sap30
E2f3	Zscan29	Nr4a2	Sox11	Neurod1	Maml3	Oip5	Sox11	Tbx15	Shox2	Wwc1	Six4	Dach1	Zfp831	Cenpk	Nr5a2	Hoxd8	Lin28b	Kcnip3	Spib	Rad54l2	Ccne1	Ifi204	Nr5a2	Gmnn	Tfap2b	Pax6	Rhox4f	Myb	Zfhx4	Suv39h2	Zfp536	Hey1	Osr1	Grhl2	Zfp182	Gm13051	Elf3	Shox2	Npas2	Satb2	Hoxd13	Hoxd10	Nfxl1	Abra	Hells	Mecom	Tox	Hoxb2	Mecom
BC094916	Isl1	Gm239	Ifi202b	Nfia	Grip1	Tead1	Mafb	Id2	Neurod4	Myt1	Sycp3	Eomes	Zfp182	Zfp7	Plagl1	Zkscan16	Zfp961	Zfp229	Nfib	Prkrir	Nfib	2610305D13Rik	Esrrb	Smarca1	Foxp2	Nr3c2	Zfp536	Sall1	Sfpi1	Hoxc5	Elf5	Hr	Zfp521	Sox21	Six1	Rxrg	Suv39h2	2610305D13Rik	Nr1h4	Bnc2	Hoxc13	Klf12	Etv4	Mkx	Bcl11a	Plagl1	Zfp9	Insm1	Gata6
Utf1	Zfp667	Egr2	Nanog	Runx1	Pou2af1	Peg3	Hoxc6	Irf4	Zfp654	Zfp334	Hlf	Tcf21	Bnc1	Nr4a3	Nr2f2	Pbx3	Zkscan16	Nr1i3	Zfp9	Prdm1	Zfp7	Bcl6	Tfap2c	Gm10324	Smyd1	Zfhx4	Ikzf3	Klf9	Runx1	Rhox12	Nr3c2	Sox18	Hoxa10	Tcf21	Vdr	Sfpi1	Tbx20	Klf12	Prox1	Foxf2	Ovol1	Pyhin1	Nr2f1	Sycp3	Rxrg	Cenpp	Hoxd4	Tbx20	Nr2e1
Klf12	Creg1	Cenpk	Sohlh2	Osr1	Zfp9	Ar	Plagl1	Hoxa6	Zfp944	Gm10324	Gata1	Gata3	Lin28b	Pparg	Gata6	Optn	Tfap2b	Snai2	Nr3c2	Zfp937	Peg3	Nr1h4	Bnc1	Kcnip3	Zfp949	Thra	Pax6	Kat2b	Tcf21	Nkx2-3	Ehf	Ifi205	Rhox4e	Nr1h3	Osr1	Hoxc6	Irf4	Lin28b	Zfp105	Zfp760	Dlx5	Tfec	Meox1	Pax8	Mkx	Zfp7	Sycp3	Zfp239	Otx2
Nmi	Ldb2	Rorc	Etv1	Zfp61	Tcf21	Zim1	Sall1	Etv1	Zbtb41	Six4	Hmga2	Cenpv	Hoxa9	Id2	Tcf21	Rfx6	Zfp715	Pbx1	Tfec	Ash2l	Ankrd1	Thrb	Grhl1	Prrx1	Zim1	Meox2	Foxd1	Kdm5d	Pknox2	Pou2af1	Meox2	Hey2	Rfx6	E2f2	Brca1	Neurod4	Alx3	Sall1	Zfp931	Egr2	Wt1	Esrrb	Lhx2	Hoxc6	Abra	Ovol1	Six1	Zfp57	Neurod6
Ttf1	Ebf1	Zfp941	Taf9b	Sfpi1	Runx1	Epas1	Klf9	Spib	Hmgb4	Irf4	Mecom	Tox	AA987161	Zfp882	Zfp9	Bnc2	Creg1	Bhlhe41	Tshz2	Tfam	Zfp831	Tcf7	Rcor2	Casp8ap2	Nr0b2	Zeb1	Zfpm2	Wwc1	Hr	Thrb	Tshz2	Hoxc5	Irf8	Nr5a2	Zfp936	Hoxb7	Nr0b1	Bach2	Emx2	Nr0b1	Sox15	Foxp2	Hoxc9	Dlx2	Ebf3	Ankrd1	Tfap2c	Nkx2-2	Aff2
Zfp871	Zbtb6	Zfp296	Zfp827	Neurod4	Thap2	Sox7	Six5	Hdx	Ankrd1	Peg3	Zfp111	Erg	Nfib	Sycp3	Bnc2	Peg3	Zfp870	Mafb	Zfp935	Smad5	Ebf1	Lhx9	Nr3c2	Rhox4d	Fosl1	Zfp39	Rhox4c	Tbx20	Tbx5	Sap30	Zfp882	Taf7	Greb1	Pax7	Zscan21	Dach1	Ciita	Dcc	Hnf4g	Cenph	Hhex	Elf3	Foxc1	Hoxc5	Smarca1	Ikzf1	Csdc2	Prox1	Emx2
2610008E11Rik	Zfp791	Meox1	Bnc2	Meis1	Nr2f2	Bhlhe41	Gli3	Ifi205	Zfp791	Jup	Zfp536	Tfec	Zfp715	Gata3	Meis2	Gm10324	Zfp111	Foxa3	Elf5	Gm13139	Runx2	Hopx	Tbx5	Zfp229	Ppargc1a	Med6	Ebf3	Stat4	Osr1	Bhlhe41	Tfec	Nr4a3	Rhox4d	Tfap2c	Zfp882	Zfp57	Hoxd10	Neurod1	Mlf1ip	Zim1	Scx	Prdm6	Irx1	Bhlha15	Ankrd1	Tbx15	Twist1	Pitx2	Ebf2
Rhox4e	Ifi203	Bcl11a	Lin28b	Zbtb20	Hnf4g	Nr2f2	Pcbd1	Zfp658	Duxbl	Six1	Grhl2	Thrb	Id3	Mecom	Zfp949	Zfp229	Trim32	Cenpp	Crem	Ifi202b	Hopx	Tbx15	Gm13242	Sox17	Zfp51	Pyhin1	Sox5	Zfp54	Gli3	Klf8	Ldb2	Meox1	Hoxd10	Zscan4c	Zfp711	Ppargc1a	Rorc	Zfp640	Zkscan16	Rorb	Greb1	Zfp37	Irf6	Tox3	Sycp3	Lin28b	Gm13139	Ascl2	Rest
Irf4	Nr1h4	Foxm1	Zhx1	Pax6	Tbx6	Pir	Pknox2	Zfpm2	Six1	Zfp521	Hoxc6	Zfp931	Zbtb20	Nr1h3	Hoxc6	3110052M02Rik	Nufip1	Slc26a3	Hoxa6	BC094916	Trip13	Cdx2	Sox11	Peg3	Elf5	Zim1	Zfp420	Zic2	Prox1	Runx1	Zkscan16	Zfp945	Pparg	Sfpi1	Tfap2c	Nrg1	Zfp931	Prox1	Cenpi	Zfp831	Pitx1	Irf6	Irx4	Hoxa1	Hey1	Tfap2b	Abra	Egr2	Pdx1
Rhox4d	2610305D13Rik	Ppara	Mitf	Prox1	Nr3c2	Emx2	AI607873	Bcl6	Hoxb8	Slc26a3	Tlx1	Mafb	Lef1	Pou2af1	Ovol1	2610305D13Rik	Pcgf2	Zfp944	Pms1	Bhlhe41	Hey2	Zfp42	Fhl5	Nr2f2	Ikzf1	Foxa3	Tcf15	Cenpi	Peg3	Tfap2c	AI607873	Zim1	Rhox4b	Sox2	Hoxc8	Nr3c2	Hoxa5	Smarca1	Tfec	Emx2	Hoxb13	Tfcp2l1	Fhl5	Bnc1	Foxf2	Tbx5	Hoxd10	Bnc1	Mitf
Foxh1	Mynn	Sox2	Zfp459	Tfap2b	Gm239	Elf3	Etv1	Spic	Nfia	Pax6	Rfx6	Ifi205	Zfp260	Nfe2	Zfp57	Gm239	Hsf2	Maff	Zfp711	Tdp2	Prdm5	Nr1i3	Fosb	Rhox4e	Tfam	Prdm5	Kdm5d	Osr1	Lhx8	Zfhx4	Otx2	Hoxa10	Six4	Lef1	Zfp41	Ikzf2	Dmrt2	Ifi205	Gm10324	Zfp7	Zfp105	Myb	Mecom	Greb1	Sp110	Hivep2	Hnf4g	Zkscan16	Olig2
Rhox4b	Zfp62	Ciita	Aff1	Klf4	Sp140	Hivep2	Grip1	Dtx1	Cenpk	Arid3b	Zfp640	Klf1	Nfia	Hlf	Tlx1	Zfp941	Tfap2a	Ifi202b	Zfp697	Zfp931	Irf4	Aim2	Sox15	Lcorl	Dmrt2	Sycp3	Cenph	Jmjd4	Zfp935	Hr	Pcbd1	Ciita	Kcnip3	Tcf7	Mbd4	Rfx4	Ppargc1a	Zfp711	Ehf	Hoxc6	Foxp2	Spic	Foxa3	Emx2	Grhl1	Hoxa9	Sox9	Foxa2	Ascl3
Gmeb2	Zfp931	Foxa3	Zfp229	Tbx15	Gata3	Hoxd8	Bnc2	Irx2	Hoxd4	Emx2	Gata3	Ppargc1a	Lcorl	Zfp94	Trp63	Bhlha15	Thap2	Mlf1ip	Meox2	Nufip1	Oip5	Sox11	Zfp57	Zim1	Nkx2-3	AI607873	Spic	Grip1	Zim1	Sycp3	Eomes	Hoxc10	Rhox4a	Arid3b	Foxe1	Zfp458	Hhex	Ldb2	Otx2	Elf5	Mkx	Hand2	Sox11	Pyhin1	Six1	Zfp456	Trp63	Prdm6	Hnf1a
Rhox4a	Sap30	Zkscan16	Lef1	Esrrb	Tshz1	Hoxd10	Nr4a2	Tshz2	Zfp738	Zfp791	Ankrd1	Mitf	Jmy	Mafb	Tox	Pcbd1	Bnip3	Pparg	Zfp612	Dnajc1	Ppargc1a	Trps1	Zfp640	Rhox4f	Satb2	Mecom	Lass3	Dcc	Slc26a3	Bnc2	Csrp3	Hoxd8	Rhox4f	Myog	Zfp317	Tbx5	Wwc1	Nr0b1	Pcbd1	3110052M02Rik	Ikzf3	Trip13	Nr1i3	Hoxc13	Lhx2	Zim1	Hoxc5	Hnf4a	Med30
Sox11	AI987944	Zfp521	Ankrd1	Hoxc4	Klf1	Cdr2	Nr2f1	Zfhx4	Trps1	Tead1	Tcf21	Hoxa5	Nr4a3	Id3	Nr3c2	Vdr	Bhlhe40	Hoxa6	Npas2	Zbtb25	Setdb2	Aff3	Dpf1	Meis2	Zfp456	Zfp563	Zfp69	2610305D13Rik	Ifi202b	Zbtb8b	Zfp640	Thap2	Tfec	Nr0b1	Npas3	Olig3	Six1	Irf4	Foxa3	Tbx4	Hoxa10	Cenph	Wnt4	Tox	Cdx2	Atoh1	Zfp936	Msx2	Ebf3
Pcgf2	Zfp640	Zic2	Hoxa11	Nr2f1	Spic	Bcl6b	Dcc	Tbx6	Spz1	Otx2	Nr3c2	Epas1	Pcgf2	Isl1	Lmcd1	Hoxc6	Zim1	Zfp617	Zfp532	Klf12	Dach1	Rxrg	Tcf15	Zfp182	Mkx	Spz1	Gli3	Pir	Rhox9	Zfp229	Hey1	Ar	Hoxd11	Zscan4f	Etv4	Abra	Ehf	Tox	Egr2	Dmrt2	Actn2	Sap30	Hmga2	Hnf4g	Tbx20	Six4	Hnf4a	Lmo1	E2f1
Neurod6	Six4	Elf5	Foxc1	Dmrt2	Zkscan16	Foxf2	Zfp697	Pax5	Hoxc10	Npas3	Dach1	Zfp536	Sp4	Maff	Nfatc4	Sox11	Hoxb8	Mitf	Zfp580	2610008E11Rik	Foxc1	Zfp167	Nr4a2	Rhox4a	Zic1	Zfp354c	Hoxd10	Pax6	Hnf1b	Hoxa11	Nfatc2	Tfap2a	Sfpi1	Sp4	Grhl2	Zik1	Grhl2	Npas2	Zfp536	Foxa1	Gata5	Scx	Grip1	Esrrb	Zfhx4	Zfp9	Zfpm2	Irx4	Ifi203
Rorb	Nfkbie	Bnc1	Bnc1	Hoxc5	Zfp612	Pax6	Tgfb1i1	Zfp276	Zfp101	Nr2f2	Yap1	Hnf4g	Tfap2a	Brca1	Zfp599	Tead1	Zfp953	Tfap2a	Hsf2	Ikzf3	Plagl1	Zfp954	Gm239	Rhox4b	Tbx6	Tfap2a	Zfp677	Rorb	Actn2	Sall1	Nr1h4	Ifi202b	Irf4	Spib	Lhx9	Smyd1	Sox2	Zscan4c	Zfp600	Pou1f1	Six4	Zim1	Nr5a2	Nr1h4	Csdc2	Satb1	Gcm2	Gli2	Hoxd8
Zfp146	Mkx	Nfkbie	Prdm14	Zfp398	Fhl2	Bhlha15	Sycp3	Sox6	Bcl6	Prox1	Sox2	Pir	Zfp935	Oip5	Sox6	Id3	Ehf	Zfp600	Isl1	Zfp260	Ifi202b	Lin28a	Grhl2	Zfp87	Myb	Gm10324	Ppara	Zik1	Bhlhe41	Wwc1	Myt1l	Hoxc6	Mkx	Cenpp	Zfp763	Hdx	Zfp935	Rfx4	Mecom	Zfp946	Hoxd11	Zfp182	Zfp167	Scx	Creb3l4	Actn2	Bhlha15	Pou2f3	Foxg1
Hnf4g	Snai2	Klf12	Ehf	Hoxb8	Mixl1	St18	Pax6	Sall1	Olig3	Esrrg	Pcbd1	Bhlha15	Zbtb37	Cenpv	Snai2	Mybl1	Aff2	Nr0b2	Pcbd1	Zscan21	Snai2	Tsc22d3	Maff	Zfp71-rs1	Irf4	Aff2	Cenpq	Zfp58	Ciita	Zfp9	Zfp42	Sox12	Hoxa13	Zic1	Rfx4	Wnt4	Gm13139	Tfcp2l1	Gm13242	Prdm6	Prdm6	Msx2	Zfp81	Gcm2	Bhlhe41	Foxc1	Hoxb7	Gata5	Zeb2
T	Zfp954	Nfatc2	Plag1	Dcc	Pitx2	Rorb	Neurod4	Nr5a2	Slc26a3	Bhlha15	Nr1h3	Rhox4e	Snai2	Zfp612	Erg	Tlx3	Prox1	Hey2	Maff	Grlf1	Otx2	Crem	Elf5	Npas2	Tbx21	Mybl1	Ar	Duxbl	Suv39h2	Hoxc8	Pitx2	Hopx	Gata2	Nr3c2	Zbtb7b	Zfp791	Ppara	Foxg1	Cenpk	Zfp677	Dlx1	Foxc2	Nhlh1	Six1	Actn2	Isx	Lhx1	Hnf1a	Nfatc2
Nr1h4	Hoxa5	Bnc2	Meis2	Ifi204	Nfia	Id4	Mybl1	Tcf7l1	Hoxd8	Ebf2	Ldb2	Pparg	Rhox12	Otx2	Pcgf2	Satb2	Spz1	Gm13242	E2f8	Sycp3	Wdhd1	Lef1	Dach1	Elf5	Ehf	Hoxb8	Nr4a3	Zfp456	Foxs1	Fhl5	Hoxd10	Suv39h2	Hlf	Dmrt2	Ikzf2	Zic1	Grhl1	Foxc1	Csdc2	Rhox4d	Myf5	Mitf	Six2	Zfp791	Zfp521	Satb2	Smyd1	Bcl11b	Smyd1
Rhox4f	Vdr	Slc26a3	Hoxa10	Hhex	Zfp735	Bhlhe40	Zbtb8b	Zfp711	Ar	Id3	Pawr	Rhox4d	Eomes	Cenpn	Mecom	Slc26a3	E2f5	Zfp595	Neurod1	Slc26a3	Zfp945	Mitf	Ovol1	Nfe2	Rorc	Zfp637	Mafb	Zbtb25	Ikzf1	Hey2	Zfp763	Bhlha15	Foxp2	Zfp42	Trip13	Rorc	Neurod4	Twist2	Suv39h2	Hoxc8	Sp8	Ikzf3	Zfp612	Tcf15	Tfap2a	Rbl1	Zfp831	Prdm1	Tbx15
Zfp599	Rel	Hlf	Kat2b	Prdm14	Ifi205	Pknox2	Zscan4c	Foxc2	Gm10778	Nr5a2	Zfp334	Rxrg	Ehf	Rfx6	Zfp239	Ar	Grhl1	Tfap2c	Tox3	Nfib	Tcf7	Rfx6	Plag1	Ikzf3	Sfpi1	Smarca1	Pitx1	Zscan4c	Nr2f1	Thap2	Ikzf1	Thrb	Six1	Alx1	Zbtb25	Tonsl	Tfap2a	Aim2	Maff	Rhox4e	Ifi202b	Nr5a2	Wwc1	Rhox12	AI607873	Etv1	Rhox12	St18	Osr1
Creb3l2	Bcl6	Sycp3	Sp100	Rfx4	Etv2	Wwc1	Shox2	Lef1	Zfp942	Nr3c2	Sox6	Zfp286	Grhl1	Zfp773	Atoh1	Mlf1ip	Zfp9	Tfec	Vdr	Zcchc4	Eomes	Sp110	Pou5f1	Gata1	Eomes	Nr1h4	Bnc2	Hoxc6	Hey2	Irx4	Alx4	Rfx3	Ikzf1	Sox8	Sycp3	Lass3	Zfp52	Tfap2b	Zfp763	Smarca1	Csdc2	Foxc1	Tcf21	Spic	Tbx4	Hoxd4	Tlx1	Pitx1	Alx1
[truncated: 13 more columns]
